# Supplementary material for: Effects of Red Onion Peel Extracts on Oxidative Stress in Caenorhabditis elegans
Source: Biomolecules. 2026 Jul 13;16(7):1024. doi: 10.3390/biom16071024 (PMC13406387; doi:10.3390/biom16071024)
Supplement: Supplementary file 1 [file biomolecules-16-01024-s001.zip]

Archive with 4 entries (4 files):
- Table S1. Accumulation of intracellular ROS.xlsx
- Table S2. Transcriptomics dataset.xlsx
- Table S3_NMR_Metabolite_Concentrations.xlsx
- Table S4. Targeted lipidomics dataset.xlsx
