# Supplementary material for: Effects of Red Onion Peel Extracts on Oxidative Stress in Caenorhabditis elegans
Source: Biomolecules. 2026 Jul 13;16(7):1024. doi: 10.3390/biom16071024 (PMC13406387; doi:10.3390/biom16071024)
Supplement: Supplementary file 1 [file biomolecules-16-01024-s001.zip › Table S1. Accumulation of intracellular ROS.xlsx]

## Sheet: ROS
		Time (h)
	Biological replicate	0	1	2	3	4	4.5
	Replicate 1	27	99	442	1047	1622	1950
	Replicate 2	-55	59	257	717	1244	1649
	Replicate 3	54	78	224	765	743	943
	Mean	8.66667	78.6667	307.667	843	1203	1514
	Table S1. Intracellular ROS levels measured in Caenorhabditis elegans during exposure to 35 °C under the same experimental conditions used in the present study. Three biological replicates were analyzed. ROS levels increased progressively with heat exposure time and were already elevated after 2 h, corresponding to the heat-stress conditions used in this study.
