# Supplementary material for: Effects of Red Onion Peel Extracts on Oxidative Stress in Caenorhabditis elegans
Source: Biomolecules. 2026 Jul 13;16(7):1024. doi: 10.3390/biom16071024 (PMC13406387; doi:10.3390/biom16071024)
Supplement: Supplementary file 1 [file biomolecules-16-01024-s001.zip › Table S2. Transcriptomics dataset.xlsx]

## Sheet: Estimated Counts
gene_id_original	gene	gene-locus	gene_symbol	Test_Rep1	Test_Rep2	Test_Rep3	Control_Rep1	Control_Rep2	Control_Rep3	len
gene-CELE_Y74C9A.6	gene-CELE	Y74C9A.6	Y74C9A.6	24	10	6	5	11	0	162
gene-CELE_Y74C9A.3	gene-CELE	Y74C9A.3	homt-1	142	114	185	106	200	24	6114
gene-CELE_Y74C9A.2	gene-CELE	Y74C9A.2	nlp-40	369	325	472	220	494	43	5342
gene-CELE_Y74C9A.4	gene-CELE	Y74C9A.4	rcor-1	103	95	86	57	202	39	9297
gene-CELE_Y74C9A.9	gene-CELE	Y74C9A.9	Y74C9A.9	26	14	21	13	29	3	718
gene-CELE_Y74C9A.7	gene-CELE	Y74C9A.7	21ur-15479	0	0	0	0	0	0	20
gene-CELE_Y74C9A.8	gene-CELE	Y74C9A.8	21ur-13439	0	0	0	0	0	0	20
gene-CELE_Y74C9A.5	gene-CELE	Y74C9A.5	sesn-1	43	66	59	24	72	0	4957
gene-CELE_Y48G1C.4	gene-CELE	Y48G1C.4	pgs-1	76	70	59	30	88	10	4505
gene-CELE_Y48G1C.12	gene-CELE	Y48G1C.12	Y48G1C.12	23	11	25	18	35	0	2399
gene-CELE_Y48G1C.5	gene-CELE	Y48G1C.5	Y48G1C.5	36	48	51	55	73	0	8773
gene-CELE_Y48G1C.2	gene-CELE	Y48G1C.2	csk-1	120	170	94	72	189	0	9636
gene-CELE_Y48G1C.10	gene-CELE	Y48G1C.10	mtm-10	60	75	30	13	98	0	10103
gene-CELE_Y48G1C.6	gene-CELE	Y48G1C.6	Y48G1C.6	11	19	19	7	33	0	2301
gene-CELE_Y48G1C.9	gene-CELE	Y48G1C.9	natc-3	69	86	76	46	75	13	1316
gene-CELE_Y48G1C.13	gene-CELE	Y48G1C.13	Y48G1C.13	0	0	14	0	0	0	483
gene-CELE_Y48G1C.1	gene-CELE	Y48G1C.1	pid-2	113	87	75	58	130	6	1862
gene-CELE_Y48G1C.8	gene-CELE	Y48G1C.8	Y48G1C.8	286	360	273	187	455	66	11764
gene-CELE_F53G12.1	gene-CELE	F53G12.1	rab-11.1	1831	1887	1057	563	1828	144	1375
gene-CELE_F53G12.15	gene-CELE	F53G12.15	F53G12.15	0	0	0	0	1	0	148
gene-CELE_F53G12.16	gene-CELE	F53G12.16	F53G12.16	1	1	0	0	1	0	220
gene-CELE_F53G12.7	gene-CELE	F53G12.7	col-45	0	0	11	0	5	0	1811
gene-CELE_F53G12.6	gene-CELE	F53G12.6	spe-8	61	58	60	42	102	0	2808
gene-CELE_F53G12.5	gene-CELE	F53G12.5	mex-3	200	277	173	95	198	37	6985
gene-CELE_F53G12.4	gene-CELE	F53G12.4	F53G12.4	0	5	6	0	5	0	2945
gene-CELE_F53G12.3	gene-CELE	F53G12.3	duox-2	0	0	0	0	0	0	6720
gene-CELE_F53G12.18	gene-CELE	F53G12.18	F53G12.18	0	0	0	0	0	0	1703
gene-CELE_F56C11.1	gene-CELE	F56C11.1	bli-3	65	93	58	56	200	0	8369
gene-CELE_F56C11.2	gene-CELE	F56C11.2	ptr-11	36	32	28	4	76	0	6629
gene-CELE_F56C11.6	gene-CELE	F56C11.6	cest-27	89	65	70	41	183	17	4649
gene-CELE_Y48G1BL.7	gene-CELE	Y48G1BL.7	Y48G1BL.7	0	0	0	0	0	0	2457
gene-CELE_Y48G1BL.2	gene-CELE	Y48G1BL.2	atm-1	88	66	76	47	137	4	25020
gene-CELE_F56C11.T1	gene-CELE	F56C11.T1	F56C11.t1	1	1	0	0	1	0	74
gene-CELE_Y48G1BL.3	gene-CELE	Y48G1BL.3	puf-10	45	53	29	20	44	9	3235
gene-CELE_Y48G1BL.1	gene-CELE	Y48G1BL.1	snpc-3.3	18	18	11	4	25	0	974
gene-CELE_Y48G1BL.8	gene-CELE	Y48G1BL.8	Y48G1BL.8	10	12	3	7	9	0	1209
gene-CELE_Y48G1BL.5	gene-CELE	Y48G1BL.5	Y48G1BL.5	14	25	12	4	10	0	1840
gene-CELE_Y48G1BM.6	gene-CELE	Y48G1BM.6	Y48G1BM.6	8	15	10	0	16	0	4679
gene-CELE_Y48G1BM.10	gene-CELE	Y48G1BM.10	Y48G1BM.10	6	0	3	0	8	0	2849
gene-CELE_Y48G1BM.8	gene-CELE	Y48G1BM.8	Y48G1BM.8	9	7	5	6	7	0	2956
gene-CELE_F53G12.17	gene-CELE	F53G12.17	F53G12.17	0	0	0	0	0	0	149
gene-CELE_F53G12.10	gene-CELE	F53G12.10	rpl-7	26593	23433	17034	8179	19892	2094	1234
gene-CELE_F53G12.12	gene-CELE	F53G12.12	F53G12.12	4	0	0	0	0	0	133
gene-CELE_F53G12.9	gene-CELE	F53G12.9	F53G12.9	7	17	11	4	5	1	1466
gene-CELE_F53G12.8	gene-CELE	F53G12.8	F53G12.8	96	79	180	66	142	38	901
gene-CELE_F56C11.5	gene-CELE	F56C11.5	F56C11.5	51	52	28	6	30	0	3637
gene-CELE_F56C11.3	gene-CELE	F56C11.3	F56C11.3	36	16	46	8	46	16	704
gene-CELE_Y48G1BM.1	gene-CELE	Y48G1BM.1	snpc-3.2	45	46	31	17	68	0	2187
gene-CELE_Y48G1BR.1	gene-CELE	Y48G1BR.1	Y48G1BR.1	248	243	149	64	264	0	4903
gene-CELE_C53D5.4	gene-CELE	C53D5.4	ztf-3	48	30	15	10	49	0	3145
gene-CELE_C53D5.2	gene-CELE	C53D5.2	marc-4	7	0	0	0	15	0	5999
gene-CELE_C53D5.1	gene-CELE	C53D5.1	C53D5.1	66	61	45	24	85	0	14256
gene-CELE_Y48G1A.7	gene-CELE	Y48G1A.7	Y48G1A.7	21	20	16	18	48	0	1431
gene-CELE_C53D5.5	gene-CELE	C53D5.5	C53D5.5	69	48	48	16	107	16	4979
gene-CELE_C53D5.6	gene-CELE	C53D5.6	imb-3	1758	2002	1571	843	2479	248	4008
gene-CELE_Y48G1A.5	gene-CELE	Y48G1A.5	xpo-2	246	337	202	103	296	33	4803
gene-CELE_Y48G1A.4	gene-CELE	Y48G1A.4	nol-14	326	371	367	225	550	44	7132
gene-CELE_Y48G1A.3	gene-CELE	Y48G1A.3	daf-25	80	81	93	28	169	0	5241
gene-CELE_Y48G1A.6	gene-CELE	Y48G1A.6	mbtr-1	52	72	71	32	77	7	5355
gene-CELE_Y48G1A.2	gene-CELE	Y48G1A.2	Y48G1A.2	32	24	0	12	24	0	888
gene-CELE_Y48G1A.1	gene-CELE	Y48G1A.1	Y48G1A.1	55	44	63	55	105	12	8776
gene-CELE_R119.1	gene-CELE	R119.1	R119.1	17	41	18	11	50	3	6661
gene-CELE_R119.5	gene-CELE	R119.5	R119.5	15	0	14	0	32	0	5945
gene-CELE_R119.6	gene-CELE	R119.6	taf-4	254	238	178	59	198	44	5738
gene-CELE_C07F11.2	gene-CELE	C07F11.2	C07F11.2	7	0	0	0	9	0	2791
gene-CELE_Y50C1A.1	gene-CELE	Y50C1A.1	otub-2	245	304	172	102	334	22	14027
gene-CELE_Y50C1A.2	gene-CELE	Y50C1A.2	Y50C1A.2	14	0	0	0	0	0	5817
gene-CELE_C07F11.1	gene-CELE	C07F11.1	tol-1	57	83	52	34	117	27	17602
gene-CELE_R119.2	gene-CELE	R119.2	icpp-55	133	119	127	53	203	11	5195
gene-CELE_R119.7	gene-CELE	R119.7	rnp-8	279	285	141	73	189	35	4069
gene-CELE_R119.3	gene-CELE	R119.3	R119.3	400	343	330	170	452	65	5502
gene-CELE_R119.4	gene-CELE	R119.4	pqn-59	2929	2801	2004	1216	2323	316	2831
gene-CELE_W04C9.5	gene-CELE	W04C9.5	W04C9.5	0	0	0	0	0	0	4531
gene-CELE_W04C9.7	gene-CELE	W04C9.7	21ur-8411	0	0	0	0	0	0	20
gene-CELE_W04C9.4	gene-CELE	W04C9.4	W04C9.4	412	338	594	237	526	89	656
gene-CELE_W04C9.8	gene-CELE	W04C9.8	W04C9.8	4	11	0	0	10	0	2755
gene-CELE_W04C9.3	gene-CELE	W04C9.3	cutl-13	0	0	0	0	0	0	4446
gene-CELE_W04C9.9	gene-CELE	W04C9.9	W04C9.9	0	0	0	0	0	0	1919
gene-CELE_W04C9.2	gene-CELE	W04C9.2	W04C9.2	295	256	307	165	319	65	1298
gene-CELE_W04C9.1	gene-CELE	W04C9.1	haf-4	401	413	373	267	515	51	6189
gene-CELE_Y65B4BL.3	gene-CELE	Y65B4BL.3	Y65B4BL.3	22	46	24	16	37	0	5898
gene-CELE_Y65B4BL.4	gene-CELE	Y65B4BL.4	Y65B4BL.4	68	78	47	12	44	0	3359
gene-CELE_Y65B4BL.6	gene-CELE	Y65B4BL.6	Y65B4BL.6	80	69	87	33	99	4	1445
gene-CELE_Y65B4BL.7	gene-CELE	Y65B4BL.7	Y65B4BL.7	16	40	24	17	34	4	2290
gene-CELE_Y65B4BL.5	gene-CELE	Y65B4BL.5	acs-13	417	457	274	203	481	35	8602
gene-CELE_Y65B4BL.10	gene-CELE	Y65B4BL.10	Y65B4BL.10	0	0	0	0	0	0	149
gene-CELE_Y65B4BL.9	gene-CELE	Y65B4BL.9	Y65B4BL.9	0	0	0	0	0	0	128
gene-CELE_Y65B4BL.2	gene-CELE	Y65B4BL.2	deps-1	348	337	257	101	366	38	2583
gene-CELE_Y65B4BL.11	gene-CELE	Y65B4BL.11	Y65B4BL.11	0	6	0	0	3	0	111
gene-CELE_Y65B4BL.12	gene-CELE	Y65B4BL.12	Y65B4BL.12	5	7	3	2	4	0	288
gene-CELE_Y65B4BL.1	gene-CELE	Y65B4BL.1	Y65B4BL.1	113	76	74	46	127	0	1449
gene-CELE_Y65B4BM.3	gene-CELE	Y65B4BM.3	Y65B4BM.3	349	306	187	95	340	33	1359
gene-CELE_Y65B4BM.2	gene-CELE	Y65B4BM.2	Y65B4BM.2	1	1	1	1	1	1	71
gene-CELE_Y65B4BR.8	gene-CELE	Y65B4BR.8	psf-3	108	73	104	47	125	14	889
gene-CELE_Y65B4BR.5	gene-CELE	Y65B4BR.5	icd-2	9459	8208	8757	4333	9669	1365	796
gene-CELE_Y65B4BR.4	gene-CELE	Y65B4BR.4	wwp-1	470	616	387	202	610	57	5082
gene-CELE_Y65B4BR.12	gene-CELE	Y65B4BR.12	Y65B4BR.12	0	0	1	0	0	0	156
gene-CELE_Y65B4BR.11	gene-CELE	Y65B4BR.11	Y65B4BR.11	0	0	0	0	0	0	127
gene-CELE_Y65B4BR.3	gene-CELE	Y65B4BR.3	ptr-21	115	94	43	51	126	13	6013
gene-CELE_Y65B4BR.2	gene-CELE	Y65B4BR.2	lpr-1	19	18	13	36	38	0	4296
gene-CELE_Y65B4BR.1	gene-CELE	Y65B4BR.1	Y65B4BR.1	0	6	0	0	0	0	2448
gene-CELE_Y65B4BR.9	gene-CELE	Y65B4BR.9	ceh-9	0	0	0	0	0	0	1304
gene-CELE_F56A6.5	gene-CELE	F56A6.5	F56A6.5	0	0	0	0	0	0	1518
gene-CELE_F56A6.7	gene-CELE	F56A6.7	F56A6.7	1	1	1	0	1	1	89
gene-CELE_F56A6.6	gene-CELE	F56A6.6	F56A6.6	1	1	1	0	1	1	89
gene-CELE_F56A6.2	gene-CELE	F56A6.2	hum-7	35	29	25	15	33	0	21764
gene-CELE_Y65B4BR.6	gene-CELE	Y65B4BR.6	grl-16	2594	3085	3141	1542	4104	707	2947
gene-CELE_F56A6.4	gene-CELE	F56A6.4	eme-1	103	115	144	55	154	46	14793
gene-CELE_Y65B4A.4	gene-CELE	Y65B4A.4	Y65B4A.4	0	0	8	0	5	0	1573
gene-CELE_Y65B4A.10	gene-CELE	Y65B4A.10	Y65B4A.10	0	1	1	1	1	0	212
gene-CELE_F56A6.1	gene-CELE	F56A6.1	sago-2	118	127	90	56	121	5	3330
gene-CELE_Y65B4A.6	gene-CELE	Y65B4A.6	eif-4A3	243	256	185	90	306	35	6880
gene-CELE_Y65B4A.11	gene-CELE	Y65B4A.11	Y65B4A.11	1	1	1	1	1	1	109
gene-CELE_Y65B4A.3	gene-CELE	Y65B4A.3	vps-20	370	248	374	178	614	55	1048
gene-CELE_Y65B4A.9	gene-CELE	Y65B4A.9	Y65B4A.9	137	112	157	78	168	50	2515
gene-CELE_Y65B4A.2	gene-CELE	Y65B4A.2	Y65B4A.2	97	147	98	77	167	0	15859
gene-CELE_Y65B4A.7	gene-CELE	Y65B4A.7	Y65B4A.7	22	13	17	0	23	0	1616
gene-CELE_Y65B4A.1	gene-CELE	Y65B4A.1	cus-2	179	131	257	107	359	67	5496
gene-CELE_Y65B4A.8	gene-CELE	Y65B4A.8	Y65B4A.8	119	89	172	71	224	24	4045
gene-CELE_Y18H1A.14	gene-CELE	Y18H1A.14	Y18H1A.14	2	0	0	0	0	0	6873
gene-CELE_Y18H1A.11	gene-CELE	Y18H1A.11	Y18H1A.11	82	73	57	60	122	20	10307
gene-CELE_Y18H1A.10	gene-CELE	Y18H1A.10	hasp-2	61	70	93	27	121	28	2875
gene-CELE_Y18H1A.1	gene-CELE	Y18H1A.1	ptp-5.3	71	64	63	47	110	17	3075
gene-CELE_Y18H1A.4	gene-CELE	Y18H1A.4	Y18H1A.4	135	83	105	66	114	23	2630
gene-CELE_Y18H1A.2	gene-CELE	Y18H1A.2	Y18H1A.2	132	90	234	103	231	47	3348
gene-CELE_Y18H1A.3	gene-CELE	Y18H1A.3	hgap-1	128	102	102	32	148	0	15597
gene-CELE_Y18H1A.6	gene-CELE	Y18H1A.6	pif-1	77	91	51	26	69	18	11149
gene-CELE_Y18H1A.7	gene-CELE	Y18H1A.7	rec-1	76	97	82	31	92	5	2054
gene-CELE_Y18H1A.15	gene-CELE	Y18H1A.15	Y18H1A.15	61	36	47	24	68	0	5554
gene-CELE_Y18H1A.16	gene-CELE	Y18H1A.16	Y18H1A.16	0	0	0	0	0	0	82
gene-CELE_Y18H1A.8	gene-CELE	Y18H1A.8	Y18H1A.8	9	9	11	2	30	14	3149
gene-CELE_T06A4.2	gene-CELE	T06A4.2	mps-3	47	57	41	33	47	10	1001
gene-CELE_T06A4.3	gene-CELE	T06A4.3	T06A4.3	89	74	116	39	157	0	7242
gene-CELE_T06A4.1	gene-CELE	T06A4.1	T06A4.1	41	51	63	41	98	3	5477
gene-CELE_T06A4.5	gene-CELE	T06A4.5	T06A4.5	0	0	0	0	0	0	220
gene-CELE_T06A4.4	gene-CELE	T06A4.4	T06A4.4	0	0	0	0	0	0	145
gene-CELE_Y18H1A.18	gene-CELE	Y18H1A.18	Y18H1A.18	0	0	0	0	0	0	1084
gene-CELE_Y18H1A.17	gene-CELE	Y18H1A.17	Y18H1A.17	0	0	0	0	0	0	166
gene-CELE_Y18H1A.12	gene-CELE	Y18H1A.12	col-47	6	0	4	0	6	0	2400
gene-CELE_Y18H1A.T1	gene-CELE	Y18H1A.T1	Y18H1A.t1	0	0	1	0	0	0	83
gene-CELE_Y18H1A.13	gene-CELE	Y18H1A.13	col-46	140	108	86	75	126	13	5335
gene-CELE_Y18H1A.9	gene-CELE	Y18H1A.9	Y18H1A.9	78	94	56	37	97	0	8800
gene-CELE_ZC123.T1	gene-CELE	ZC123.T1	ZC123.t1	0	3	0	0	0	0	72
gene-CELE_ZC123.8	gene-CELE	ZC123.8	ZC123.8	0	0	0	3	0	0	240
gene-CELE_ZC123.10	gene-CELE	ZC123.10	ZC123.10	0	0	0	0	0	0	149
gene-CELE_ZC123.11	gene-CELE	ZC123.11	ZC123.11	0	0	0	0	0	0	182
gene-CELE_ZC123.7	gene-CELE	ZC123.7	ZC123.7	0	0	0	0	0	0	147
gene-CELE_ZC123.3	gene-CELE	ZC123.3	zfh-2	60	101	44	19	101	7	31397
gene-CELE_ZC123.5	gene-CELE	ZC123.5	ZC123.5	0	0	0	0	0	0	50
gene-CELE_ZC123.9	gene-CELE	ZC123.9	ZC123.9	0	0	0	0	0	0	270
gene-CELE_ZC123.6	gene-CELE	ZC123.6	ZC123.6	0	0	0	0	0	0	49
gene-CELE_ZC123.4	gene-CELE	ZC123.4	cdk-14	16	15	0	10	44	7	5021
gene-CELE_Y95B8A.17	gene-CELE	Y95B8A.17	Y95B8A.17	0	0	0	0	0	0	320
gene-CELE_ZC123.1	gene-CELE	ZC123.1	ZC123.1	226	140	149	76	1008	11	3750
gene-CELE_Y95B8A.10	gene-CELE	Y95B8A.10	pde-6	68	85	45	29	66	9	9958
gene-CELE_Y95B8A.8	gene-CELE	Y95B8A.8	zfr-1	126	176	107	52	200	35	19376
gene-CELE_Y95B8A.6	gene-CELE	Y95B8A.6	Y95B8A.6	25	17	28	16	25	0	7289
gene-CELE_Y95B8A.11	gene-CELE	Y95B8A.11	him-19	102	75	83	28	91	29	5332
gene-CELE_Y95B8A.12	gene-CELE	Y95B8A.12	prhg-1	15	0	0	0	21	0	14584
gene-CELE_Y95B8A.16	gene-CELE	Y95B8A.16	Y95B8A.16	0	0	0	0	0	0	149
gene-CELE_Y95B8A.18	gene-CELE	Y95B8A.18	Y95B8A.18	0	0	0	0	0	0	142
gene-CELE_Y95B8A.5	gene-CELE	Y95B8A.5	gpa-16	127	146	66	32	146	13	10084
gene-CELE_Y95B8A.4	gene-CELE	Y95B8A.4	Y95B8A.4	55	50	72	25	65	10	3741
gene-CELE_Y34D9B.1	gene-CELE	Y34D9B.1	mig-1	36	22	21	20	58	0	8887
gene-CELE_Y95B8A.15	gene-CELE	Y95B8A.15	Y95B8A.15	0	0	0	0	0	0	105
gene-CELE_Y95B8A.14	gene-CELE	Y95B8A.14	Y95B8A.14	0	0	0	0	0	0	105
gene-CELE_Y95B8A.13	gene-CELE	Y95B8A.13	Y95B8A.13	0	0	1	0	0	0	90
gene-CELE_Y95B8A.T1	gene-CELE	Y95B8A.T1	Y95B8A.t1	0	0	1	0	0	0	71
gene-CELE_Y95B8A.1	gene-CELE	Y95B8A.1	nas-30	783	789	815	314	518	93	9227
gene-CELE_F54A5.1	gene-CELE	F54A5.1	hmbx-1	29	34	12	11	0	0	2507
gene-CELE_C54G6.6	gene-CELE	C54G6.6	C54G6.6	0	0	0	0	0	0	448
gene-CELE_C54G6.7	gene-CELE	C54G6.7	C54G6.7	0	0	0	0	0	0	299
gene-CELE_C54G6.3	gene-CELE	C54G6.3	C54G6.3	2	3	3	3	5	0	9859
gene-CELE_F54A5.3	gene-CELE	F54A5.3	shc-1	33	29	34	23	54	0	7472
gene-CELE_F54A5.2	gene-CELE	F54A5.2	cutl-20	72	63	56	15	66	0	5764
gene-CELE_C54G6.2	gene-CELE	C54G6.2	C54G6.2	0	0	0	0	0	0	5273
gene-CELE_C54G6.1	gene-CELE	C54G6.1	madf-6	53	32	85	39	62	6	3084
gene-CELE_C54G6.8	gene-CELE	C54G6.8	C54G6.8	8	0	0	0	8	0	547
gene-CELE_Y34D9A.11	gene-CELE	Y34D9A.11	spp-23	59	56	85	69	100	26	314
gene-CELE_C54G6.5	gene-CELE	C54G6.5	spp-17	2143	1974	2751	1546	3763	485	771
gene-CELE_Y34D9A.1	gene-CELE	Y34D9A.1	mrpl-38	425	382	459	256	494	69	10083
gene-CELE_Y34D9A.4	gene-CELE	Y34D9A.4	spd-1	185	182	195	92	224	21	2803
gene-CELE_Y34D9A.3	gene-CELE	Y34D9A.3	Y34D9A.3	93	112	83	65	160	8	6604
gene-CELE_R06A10.2	gene-CELE	R06A10.2	gsa-1	44	24	14	21	52	5	5859
gene-CELE_ZK993.1	gene-CELE	ZK993.1	ceh-45	0	10	8	0	0	0	3441
gene-CELE_R06A10.1	gene-CELE	R06A10.1	R06A10.1	4	0	0	0	5	0	11164
gene-CELE_R06A10.5	gene-CELE	R06A10.5	R06A10.5	14	7	19	4	18	2	1228
gene-CELE_R06A10.6	gene-CELE	R06A10.6	21ur-15525	0	0	0	0	0	0	20
gene-CELE_R06A10.4	gene-CELE	R06A10.4	R06A10.4	33	30	30	2	36	0	6148
gene-CELE_Y34D9A.7	gene-CELE	Y34D9A.7	Y34D9A.7	94	79	86	59	122	9	8128
gene-CELE_Y34D9A.6	gene-CELE	Y34D9A.6	glrx-10	503	503	504	252	432	124	1131
gene-CELE_Y34D9A.8	gene-CELE	Y34D9A.8	Y34D9A.8	14	25	31	28	37	7	3175
gene-CELE_Y34D9A.10	gene-CELE	Y34D9A.10	vps-4	185	232	190	89	304	24	13005
gene-CELE_Y34D9A.2	gene-CELE	Y34D9A.2	npr-23	33	26	13	7	21	0	3004
gene-CELE_Y48G8AL.10	gene-CELE	Y48G8AL.10	znf-236	71	82	63	30	76	5	18022
gene-CELE_Y48G8AL.14	gene-CELE	Y48G8AL.14	aps-3	170	116	189	86	224	27	1506
gene-CELE_Y48G8AL.6	gene-CELE	Y48G8AL.6	smg-2	106	166	72	79	232	21	14356
gene-CELE_Y48G8AL.20	gene-CELE	Y48G8AL.20	Y48G8AL.20	4	0	4	1	1	2	860
gene-CELE_Y48G8AL.11	gene-CELE	Y48G8AL.11	haf-6	107	109	74	37	100	14	12929
gene-CELE_Y48G8AL.8	gene-CELE	Y48G8AL.8	rpl-17	19374	16468	13894	5635	11317	2145	908
gene-CELE_Y48G8AL.7	gene-CELE	Y48G8AL.7	Y48G8AL.7	36	38	58	30	60	15	5352
gene-CELE_Y48G8AR.3	gene-CELE	Y48G8AR.3	Y48G8AR.3	0	0	0	0	0	0	655
gene-CELE_Y48G8AR.2	gene-CELE	Y48G8AR.2	Y48G8AR.2	0	0	0	0	0	0	3334
gene-CELE_K12C11.5	gene-CELE	K12C11.5	K12C11.5	42	24	52	30	68	0	1379
gene-CELE_K12C11.8	gene-CELE	K12C11.8	K12C11.8	0	0	0	0	0	0	144
gene-CELE_K12C11.4	gene-CELE	K12C11.4	dapk-1	58	66	43	23	151	13	23086
gene-CELE_K12C11.7	gene-CELE	K12C11.7	K12C11.7	30	28	18	10	38	0	989
gene-CELE_K12C11.3	gene-CELE	K12C11.3	K12C11.3	14	14	0	11	16	0	1546
gene-CELE_K12C11.6	gene-CELE	K12C11.6	K12C11.6	85	61	31	21	60	0	1200
gene-CELE_Y48G8AL.19	gene-CELE	Y48G8AL.19	Y48G8AL.19	0	0	0	0	0	0	70
gene-CELE_Y48G8AR.1	gene-CELE	Y48G8AR.1	grh-1	157	138	86	68	178	12	9954
gene-CELE_Y48G8AL.5	gene-CELE	Y48G8AL.5	nsun-2	520	497	552	341	939	73	18218
gene-CELE_Y48G8AL.1	gene-CELE	Y48G8AL.1	herc-1	201	171	144	66	221	0	43234
gene-CELE_Y48G8AL.16	gene-CELE	Y48G8AL.16	Y48G8AL.16	393	419	408	139	399	88	2381
gene-CELE_Y48G8AL.12	gene-CELE	Y48G8AL.12	Y48G8AL.12	2199	3024	3636	1110	2529	413	575
gene-CELE_Y48G8AL.13	gene-CELE	Y48G8AL.13	Y48G8AL.13	864	743	947	523	863	144	2851
gene-CELE_Y48G8AL.15	gene-CELE	Y48G8AL.15	Y48G8AL.15	32	36	24	9	32	7	3399
gene-CELE_K12C11.2	gene-CELE	K12C11.2	smo-1	842	693	577	278	670	107	587
gene-CELE_K12C11.1	gene-CELE	K12C11.1	K12C11.1	422	464	508	176	432	44	3420
gene-CELE_Y92H12BL.1	gene-CELE	Y92H12BL.1	Y92H12BL.1	111	121	202	66	225	13	11140
gene-CELE_Y92H12BL.7	gene-CELE	Y92H12BL.7	Y92H12BL.7	5	12	11	0	0	0	2399
gene-CELE_Y92H12BL.4	gene-CELE	Y92H12BL.4	Y92H12BL.4	5	13	8	9	26	0	1595
gene-CELE_Y92H12BL.5	gene-CELE	Y92H12BL.5	Y92H12BL.5	90	68	88	55	135	37	11106
gene-CELE_Y92H12BL.6	gene-CELE	Y92H12BL.6	Y92H12BL.6	1	1	1	1	1	0	62
gene-CELE_Y92H12BM.1	gene-CELE	Y92H12BM.1	Y92H12BM.1	0	0	0	0	15	0	3511
gene-CELE_Y92H12BR.7	gene-CELE	Y92H12BR.7	Y92H12BR.7	23	26	18	15	43	0	8406
gene-CELE_Y92H12BR.6	gene-CELE	Y92H12BR.6	set-29	92	74	114	69	167	29	7165
gene-CELE_Y92H12BR.2	gene-CELE	Y92H12BR.2	Y92H12BR.2	139	96	83	36	112	0	1890
gene-CELE_Y92H12BR.4	gene-CELE	Y92H12BR.4	Y92H12BR.4	0	0	0	0	0	0	6468
gene-CELE_Y92H12BR.3	gene-CELE	Y92H12BR.3	Y92H12BR.3	373	401	348	191	712	35	8619
gene-CELE_Y92H12BR.8	gene-CELE	Y92H12BR.8	mrpl-15	338	311	431	185	390	51	5055
gene-CELE_F37F2.2	gene-CELE	F37F2.2	F37F2.2	167	167	253	97	223	32	1492
gene-CELE_F47G6.3	gene-CELE	F47G6.3	F47G6.3	54	63	61	22	93	12	3996
gene-CELE_F47G6.2	gene-CELE	F47G6.2	acs-16	72	60	51	34	108	0	8848
gene-CELE_F47G6.6	gene-CELE	F47G6.6	F47G6.6	0	0	0	0	0	0	99
gene-CELE_F47G6.T1	gene-CELE	F47G6.T1	F47G6.t1	0	0	0	0	0	0	72
gene-CELE_F37F2.3	gene-CELE	F37F2.3	gst-25	0	2	0	0	0	0	1989
gene-CELE_F47G6.4	gene-CELE	F47G6.4	spe-15	497	526	492	272	832	77	18861
gene-CELE_F47G6.1	gene-CELE	F47G6.1	dyb-1	38	18	19	21	34	0	7415
gene-CELE_F47G6.5	gene-CELE	F47G6.5	21ur-13232	0	0	0	0	0	0	20
gene-CELE_Y92H12A.5	gene-CELE	Y92H12A.5	Y92H12A.5	163	180	137	71	256	17	23986
gene-CELE_Y92H12A.4	gene-CELE	Y92H12A.4	ints-3	101	129	82	58	178	0	26171
gene-CELE_Y92H12A.2	gene-CELE	Y92H12A.2	Y92H12A.2	249	272	179	122	379	48	12671
gene-CELE_Y73E7A.3	gene-CELE	Y73E7A.3	Y73E7A.3	0	0	0	10	28	0	12280
gene-CELE_Y92H12A.1	gene-CELE	Y92H12A.1	src-1	95	91	67	62	145	0	12606
gene-CELE_Y92H12A.8	gene-CELE	Y92H12A.8	Y92H12A.8	0	0	0	0	0	0	89
gene-CELE_Y92H12A.T1	gene-CELE	Y92H12A.T1	Y92H12A.t1	0	0	0	0	0	0	72
gene-CELE_Y73E7A.4	gene-CELE	Y73E7A.4	cpx-1	27	22	31	29	72	15	1567
gene-CELE_Y73E7A.2	gene-CELE	Y73E7A.2	aatf-1	195	157	222	120	275	38	5381
gene-CELE_Y73E7A.6	gene-CELE	Y73E7A.6	Y73E7A.6	48	37	31	7	25	0	2336
gene-CELE_Y73E7A.9	gene-CELE	Y73E7A.9	adpr-1	50	83	50	24	140	9	10945
gene-CELE_Y73E7A.7	gene-CELE	Y73E7A.7	bre-4	40	64	47	35	85	14	7172
gene-CELE_Y73E7A.8	gene-CELE	Y73E7A.8	Y73E7A.8	84	50	32	43	40	0	9546
gene-CELE_Y71G12B.20	gene-CELE	Y71G12B.20	mab-20	28	28	17	0	57	0	6869
gene-CELE_Y73E7A.1	gene-CELE	Y73E7A.1	Y73E7A.1	533	471	726	301	782	163	4495
gene-CELE_Y71G12B.34	gene-CELE	Y71G12B.34	21ur-14112	0	0	0	0	0	0	20
gene-CELE_Y71G12B.21	gene-CELE	Y71G12B.21	pqn-88	0	15	0	0	18	0	1147
gene-CELE_Y71G12B.18	gene-CELE	Y71G12B.18	Y71G12B.18	70	60	53	32	207	0	2583
gene-CELE_Y71G12B.35	gene-CELE	Y71G12B.35	Y71G12B.35	0	7	12	6	14	0	3585
gene-CELE_Y71G12B.23	gene-CELE	Y71G12B.23	Y71G12B.23	35	0	24	10	9	0	2709
gene-CELE_Y71G12B.16	gene-CELE	Y71G12B.16	drag-1	17	13	7	9	30	0	4757
gene-CELE_Y71G12B.33	gene-CELE	Y71G12B.33	Y71G12B.33	29	26	16	11	35	0	5818
gene-CELE_Y71G12B.22	gene-CELE	Y71G12B.22	Y71G12B.22	56	72	60	34	95	20	4180
gene-CELE_Y71G12B.17	gene-CELE	Y71G12B.17	Y71G12B.17	101	106	131	90	232	38	2291
gene-CELE_Y71G12B.31	gene-CELE	Y71G12B.31	Y71G12B.31	6	11	9	0	0	0	7241
gene-CELE_Y71G12B.37	gene-CELE	Y71G12B.37	Y71G12B.37	0	0	0	0	0	0	148
gene-CELE_Y71G12B.44	gene-CELE	Y71G12B.44	Y71G12B.44	5	4	0	3	0	0	1323
gene-CELE_Y71G12B.41	gene-CELE	Y71G12B.41	Y71G12B.41	1	1	0	0	0	0	267
gene-CELE_Y71G12B.15	gene-CELE	Y71G12B.15	ubc-3	479	430	299	176	384	28	2779
gene-CELE_Y71G12B.14	gene-CELE	Y71G12B.14	lsm-6	116	92	81	42	80	3	447
gene-CELE_Y71G12B.13	gene-CELE	Y71G12B.13	Y71G12B.13	167	134	138	80	214	9	6448
gene-CELE_Y71G12B.12	gene-CELE	Y71G12B.12	atg-5	153	139	111	31	178	0	5977
gene-CELE_Y71G12B.10	gene-CELE	Y71G12B.10	Y71G12B.10	331	273	320	160	441	99	2929
gene-CELE_Y71G12B.11	gene-CELE	Y71G12B.11	tln-1	869	1041	712	333	978	60	19102
gene-CELE_Y71G12B.36	gene-CELE	Y71G12B.36	Y71G12B.36	0	0	0	0	0	0	110
gene-CELE_Y71G12B.29	gene-CELE	Y71G12B.29	mir-50	0	0	0	0	0	0	98
rna-NR_000173.3	rna-NR	173.3	mir-50	0	0	0	0	0	0	98
gene-CELE_Y71G12B.24	gene-CELE	Y71G12B.24	mppa-1	267	319	335	153	328	44	10414
gene-CELE_Y71G12B.9	gene-CELE	Y71G12B.9	lin-65	159	131	102	43	184	0	11071
gene-CELE_Y71G12B.6	gene-CELE	Y71G12B.6	rml-5	132	131	77	67	106	15	3170
gene-CELE_Y71G12B.8	gene-CELE	Y71G12B.8	ddx-27	352	333	462	243	682	93	22270
gene-CELE_Y71G12B.25	gene-CELE	Y71G12B.25	Y71G12B.25	128	142	72	24	276	0	4566
gene-CELE_Y71G12B.26	gene-CELE	Y71G12B.26	mtig-1	36	20	26	22	14	0	2840
gene-CELE_Y71G12B.27	gene-CELE	Y71G12B.27	Y71G12B.27	125	97	137	91	159	40	1287
gene-CELE_Y71G12B.4	gene-CELE	Y71G12B.4	pghm-1	284	268	264	197	421	45	3743
gene-CELE_Y71G12B.3	gene-CELE	Y71G12B.3	Y71G12B.3	124	95	107	42	112	24	689
gene-CELE_Y71G12B.32	gene-CELE	Y71G12B.32	Y71G12B.32	0	0	0	0	0	0	2157
gene-CELE_Y71G12B.2	gene-CELE	Y71G12B.2	Y71G12B.2	0	0	0	0	0	0	2553
gene-CELE_Y71G12B.39	gene-CELE	Y71G12B.39	anr-42	0	0	0	0	0	0	642
gene-CELE_Y71G12B.30	gene-CELE	Y71G12B.30	Y71G12B.30	81	83	66	40	95	21	4444
gene-CELE_Y71G12B.1	gene-CELE	Y71G12B.1	chaf-2	186	183	198	89	193	39	2520
gene-CELE_Y71G12B.28	gene-CELE	Y71G12B.28	Y71G12B.28	0	0	0	0	0	0	3850
gene-CELE_C53H9.3	gene-CELE	C53H9.3	C53H9.3	134	111	104	76	91	33	254
gene-CELE_M01D7.4	gene-CELE	M01D7.4	tag-96	28	30	28	31	62	8	5323
gene-CELE_M01D7.6	gene-CELE	M01D7.6	emr-1	170	173	115	66	156	0	782
gene-CELE_M01D7.5	gene-CELE	M01D7.5	nlp-12	90	44	82	31	62	16	575
gene-CELE_M01D7.2	gene-CELE	M01D7.2	scm-1	276	287	116	77	149	31	9699
gene-CELE_Y71G12A.3	gene-CELE	Y71G12A.3	tub-2	214	230	132	83	225	32	10188
gene-CELE_Y71G12A.5	gene-CELE	Y71G12A.5	Y71G12A.5	1	1	0	0	0	0	29
gene-CELE_Y71G12A.4	gene-CELE	Y71G12A.4	Y71G12A.4	38	44	51	28	70	0	9749
gene-CELE_Y71G12A.2	gene-CELE	Y71G12A.2	trpp-10	77	71	48	33	95	6	28079
gene-CELE_Y51F10.14	gene-CELE	Y51F10.14	anr-19	0	0	0	0	0	0	122
gene-CELE_Y51F10.7	gene-CELE	Y51F10.7	Y51F10.7	319	224	196	183	447	75	2251
gene-CELE_Y51F10.4	gene-CELE	Y51F10.4	Y51F10.4	151	125	123	75	195	0	12874
gene-CELE_Y51F10.5	gene-CELE	Y51F10.5	hex-4	67	57	68	34	68	11	7960
gene-CELE_Y51F10.10	gene-CELE	Y51F10.10	spe-48	122	124	149	72	186	24	7933
gene-CELE_Y51F10.11	gene-CELE	Y51F10.11	Y51F10.11	33	38	27	33	33	0	6359
gene-CELE_Y51F10.3	gene-CELE	Y51F10.3	Y51F10.3	113	157	57	22	85	0	6110
gene-CELE_Y51F10.2	gene-CELE	Y51F10.2	grif-1	100	68	37	51	65	0	5382
gene-CELE_Y20F4.3	gene-CELE	Y20F4.3	gap-3	64	72	46	0	71	0	22279
gene-CELE_Y20F4.2	gene-CELE	Y20F4.2	crtc-1	53	70	35	20	56	0	7432
gene-CELE_Y20F4.10	gene-CELE	Y20F4.10	linc-30	8	8	6	4	7	0	2374
gene-CELE_Y20F4.4	gene-CELE	Y20F4.4	Y20F4.4	55	57	50	17	47	6	9483
gene-CELE_C53H9.2	gene-CELE	C53H9.2	C53H9.2	440	440	406	225	683	54	1866
gene-CELE_M01D7.10	gene-CELE	M01D7.10	M01D7.10	0	0	0	0	0	0	66
gene-CELE_C53H9.1	gene-CELE	C53H9.1	rpl-27	18677	16141	20217	8804	20466	2534	555
gene-CELE_M01D7.7	gene-CELE	M01D7.7	egl-30	443	526	228	219	609	51	6304
gene-CELE_C53H9.4	gene-CELE	C53H9.4	C53H9.4	1	1	1	1	1	0	92
gene-CELE_M01D7.11	gene-CELE	M01D7.11	M01D7.11	1	1	1	1	1	0	96
gene-CELE_Y37E3.1	gene-CELE	Y37E3.1	Y37E3.1	98	86	91	57	140	25	2331
gene-CELE_Y37E3.9	gene-CELE	Y37E3.9	phb-1	1639	1609	1606	703	1598	235	1195
gene-CELE_Y37E3.10	gene-CELE	Y37E3.10	eif-2alpha	925	875	1322	789	1887	172	4245
gene-CELE_Y37E3.29	gene-CELE	Y37E3.29	Y37E3.29	0	0	0	0	0	0	221
gene-CELE_Y37E3.13	gene-CELE	Y37E3.13	iglr-3	0	0	4	0	7	0	8191
gene-CELE_Y37E3.11	gene-CELE	Y37E3.11	pcyt-2.1	363	285	248	113	392	54	6725
gene-CELE_Y37E3.20	gene-CELE	Y37E3.20	Y37E3.20	16	3	0	0	2	8	118
gene-CELE_Y37E3.15	gene-CELE	Y37E3.15	npp-13	225	273	192	121	423	23	26097
gene-CELE_Y37E3.19	gene-CELE	Y37E3.19	Y37E3.19	59	67	46	18	37	0	1500
gene-CELE_Y37E3.16	gene-CELE	Y37E3.16	fpn-1.1	84	108	50	35	113	0	4874
gene-CELE_Y37E3.30	gene-CELE	Y37E3.30	Y37E3.30	0	7	10	0	4	0	2001
gene-CELE_Y37E3.25	gene-CELE	Y37E3.25	Y37E3.25	0	0	0	0	0	0	19
gene-CELE_Y37E3.24	gene-CELE	Y37E3.24	Y37E3.24	0	0	0	0	0	0	16
gene-CELE_Y37E3.23	gene-CELE	Y37E3.23	Y37E3.23	0	0	0	0	0	0	20
gene-CELE_Y37E3.5	gene-CELE	Y37E3.5	arl-13	8	5	7	0	18	0	3406
gene-CELE_Y37E3.28	gene-CELE	Y37E3.28	Y37E3.28	0	0	2	0	4	0	142
gene-CELE_Y37E3.21	gene-CELE	Y37E3.21	Y37E3.21	0	0	2	0	0	0	138
gene-CELE_Y37E3.3	gene-CELE	Y37E3.3	rpb-10	200	160	125	64	143	15	393
gene-CELE_Y37E3.4	gene-CELE	Y37E3.4	moag-4	568	473	724	276	793	132	505
gene-CELE_Y37E3.26	gene-CELE	Y37E3.26	Y37E3.26	1	0	0	0	0	0	133
gene-CELE_Y37E3.7	gene-CELE	Y37E3.7	rla-1	13390	13759	21917	9653	14718	2325	489
gene-CELE_Y37E3.8	gene-CELE	Y37E3.8	Y37E3.8	22881	20260	23160	10306	20328	3540	926
gene-CELE_Y37E3.22	gene-CELE	Y37E3.22	Y37E3.22	4	7	7	0	2	0	139
gene-CELE_Y37E3.17	gene-CELE	Y37E3.17	Y37E3.17	987	946	1124	629	1502	175	17383
gene-CELE_W03F11.5	gene-CELE	W03F11.5	W03F11.5	0	0	0	0	0	0	3389
gene-CELE_W03F11.1	gene-CELE	W03F11.1	ule-1	43	31	30	6	10	10	2845
gene-CELE_W03F11.2	gene-CELE	W03F11.2	gcy-17	0	0	0	0	23	0	9746
gene-CELE_W03F11.3	gene-CELE	W03F11.3	dct-9	122	88	80	61	104	0	1213
gene-CELE_W03F11.6	gene-CELE	W03F11.6	afd-1	161	197	119	57	206	14	49606
gene-CELE_W03F11.4	gene-CELE	W03F11.4	W03F11.4	147	155	165	133	417	60	5650
gene-CELE_F12B6.2	gene-CELE	F12B6.2	slc-17.6	37	40	54	14	52	0	4777
gene-CELE_Y39G10AL.1	gene-CELE	Y39G10AL.1	Y39G10AL.1	0	1	0	0	4	0	955
gene-CELE_F12B6.1	gene-CELE	F12B6.1	abt-2	81	119	49	35	129	30	16945
gene-CELE_Y39G10AL.4	gene-CELE	Y39G10AL.4	Y39G10AL.4	0	0	0	0	0	0	51
gene-CELE_Y39G10AL.6	gene-CELE	Y39G10AL.6	Y39G10AL.6	0	0	0	0	0	0	51
gene-CELE_Y39G10AL.5	gene-CELE	Y39G10AL.5	Y39G10AL.5	0	0	0	0	0	0	80
gene-CELE_Y39G10AL.T1	gene-CELE	Y39G10AL.T1	Y39G10AL.t1	0	0	0	0	0	0	70
gene-CELE_Y39G10AL.3	gene-CELE	Y39G10AL.3	cdk-7	140	153	98	77	230	26	8249
gene-CELE_Y39G10AR.9	gene-CELE	Y39G10AR.9	Y39G10AR.9	108	104	93	38	151	13	1708
gene-CELE_Y39G10AR.21	gene-CELE	Y39G10AR.21	nsun-4	100	102	131	51	177	28	3153
gene-CELE_Y39G10AR.11	gene-CELE	Y39G10AR.11	Y39G10AR.11	340	356	402	302	724	55	4201
gene-CELE_Y39G10AR.12	gene-CELE	Y39G10AR.12	tpxl-1	246	268	134	74	164	40	7005
gene-CELE_Y39G10AR.10	gene-CELE	Y39G10AR.10	epg-2	47	61	60	60	157	13	2727
gene-CELE_Y39G10AR.13	gene-CELE	Y39G10AR.13	icp-1	166	186	194	74	262	19	2277
gene-CELE_Y39G10AR.20	gene-CELE	Y39G10AR.20	tbca-1	255	171	339	155	310	47	462
gene-CELE_Y39G10AR.30	gene-CELE	Y39G10AR.30	Y39G10AR.30	0	0	0	0	0	0	166
gene-CELE_Y39G10AR.8	gene-CELE	Y39G10AR.8	eif-2gamma	1508	1369	1655	943	2051	278	2721
gene-CELE_Y39G10AR.7	gene-CELE	Y39G10AR.7	ekl-7	146	157	102	76	191	9	1998
gene-CELE_Y39G10AR.14	gene-CELE	Y39G10AR.14	mcm-4	221	204	237	145	252	52	3526
gene-CELE_Y39G10AR.32	gene-CELE	Y39G10AR.32	Y39G10AR.32	91	74	103	57	149	16	571
gene-CELE_Y39G10AR.15	gene-CELE	Y39G10AR.15	Y39G10AR.15	91	85	95	102	118	16	3337
gene-CELE_Y39G10AR.16	gene-CELE	Y39G10AR.16	Y39G10AR.16	91	88	149	81	152	29	1757
gene-CELE_Y39G10AR.6	gene-CELE	Y39G10AR.6	ugt-31	48	35	55	17	52	0	5355
gene-CELE_Y39G10AR.25	gene-CELE	Y39G10AR.25	peel-1	20	0	19	6	26	0	3403
gene-CELE_Y39G10AR.3	gene-CELE	Y39G10AR.3	nekl-1	9	4	3	5	10	0	15102
gene-CELE_Y39G10AR.31	gene-CELE	Y39G10AR.31	Y39G10AR.31	0	0	0	0	0	0	57
gene-CELE_Y39G10AR.29	gene-CELE	Y39G10AR.29	Y39G10AR.29	0	0	0	0	0	0	78
gene-CELE_Y39G10AR.28	gene-CELE	Y39G10AR.28	Y39G10AR.28	0	0	0	0	0	0	78
gene-CELE_Y39G10AR.27	gene-CELE	Y39G10AR.27	Y39G10AR.27	0	0	0	0	0	0	53
gene-CELE_Y39G10AR.17	gene-CELE	Y39G10AR.17	sydn-1	16	28	9	11	5	0	4762
gene-CELE_Y39G10AR.18	gene-CELE	Y39G10AR.18	dot-1.1	184	236	150	91	229	23	18539
gene-CELE_Y39G10AR.2	gene-CELE	Y39G10AR.2	zwl-1	209	189	219	134	301	46	7769
gene-CELE_Y39G10AR.24	gene-CELE	Y39G10AR.24	Y39G10AR.24	2	0	1	0	1	0	64
gene-CELE_Y39G10AR.26	gene-CELE	Y39G10AR.26	Y39G10AR.26	2	0	1	0	1	0	71
gene-CELE_F23C8.13	gene-CELE	F23C8.13	F23C8.13	0	2	0	0	10	0	3412
gene-CELE_F23C8.5	gene-CELE	F23C8.5	F23C8.5	1373	1172	1214	639	1152	134	1892
gene-CELE_F23C8.6	gene-CELE	F23C8.6	did-2	506	383	528	286	664	85	982
gene-CELE_F23C8.7	gene-CELE	F23C8.7	F23C8.7	140	97	182	81	238	50	3032
gene-CELE_F23C8.8	gene-CELE	F23C8.8	F23C8.8	100	94	76	43	115	0	2913
gene-CELE_F23C8.9	gene-CELE	F23C8.9	tipn-1	120	107	127	112	225	51	1025
gene-CELE_F23C8.14	gene-CELE	F23C8.14	F23C8.14	6	0	5	3	6	1	613
gene-CELE_F23C8.3	gene-CELE	F23C8.3	F23C8.3	5	0	0	0	7	0	4193
gene-CELE_F23C8.10	gene-CELE	F23C8.10	F23C8.10	0	0	0	0	0	0	964
gene-CELE_F23C8.1	gene-CELE	F23C8.1	F23C8.1	0	10	0	10	13	0	1629
gene-CELE_F23C8.4	gene-CELE	F23C8.4	ubxn-1	315	262	273	123	414	55	1689
gene-CELE_T16H5.1	gene-CELE	T16H5.1	inx-19	0	0	0	0	0	0	11563
gene-CELE_Y74C10AR.3	gene-CELE	Y74C10AR.3	abtm-1	68	92	50	52	131	15	13331
gene-CELE_Y74C10AL.2	gene-CELE	Y74C10AL.2	Y74C10AL.2	51	91	63	31	100	0	3142
gene-CELE_Y74C10AR.2	gene-CELE	Y74C10AR.2	Y74C10AR.2	17	29	36	0	9	85	449
gene-CELE_Y74C10AR.1	gene-CELE	Y74C10AR.1	eif-3.I	977	1047	864	401	1068	121	3926
gene-CELE_Y23H5B.6	gene-CELE	Y23H5B.6	ddx-10	436	435	610	346	794	106	7405
gene-CELE_Y23H5B.13	gene-CELE	Y23H5B.13	Y23H5B.13	0	0	0	0	0	0	88
gene-CELE_Y23H5B.10	gene-CELE	Y23H5B.10	Y23H5B.10	8	0	3	11	0	0	143
gene-CELE_Y23H5B.5	gene-CELE	Y23H5B.5	Y23H5B.5	153	170	152	122	252	14	8125
gene-CELE_Y23H5B.3	gene-CELE	Y23H5B.3	Y23H5B.3	0	0	7	4	0	0	1446
gene-CELE_Y23H5B.8	gene-CELE	Y23H5B.8	Y23H5B.8	0	0	0	0	10	0	2013
gene-CELE_Y23H5B.14	gene-CELE	Y23H5B.14	mir-8193	0	0	0	0	0	0	59
rna-NR_131357.1	rna-NR	131357	mir-8193	0	0	0	0	0	0	59
gene-CELE_Y23H5B.4	gene-CELE	Y23H5B.4	dmsr-2	15	30	10	0	7	0	8846
gene-CELE_Y23H5B.2	gene-CELE	Y23H5B.2	Y23H5B.2	21	28	43	20	23	0	1247
gene-CELE_Y23H5B.1	gene-CELE	Y23H5B.1	Y23H5B.1	5	0	16	0	0	0	2674
gene-CELE_Y23H5B.12	gene-CELE	Y23H5B.12	Y23H5B.12	15	7	0	8	5	0	1225
gene-CELE_C55C2.4	gene-CELE	C55C2.4	C55C2.4	12	22	10	9	28	0	2013
gene-CELE_C55C2.3	gene-CELE	C55C2.3	C55C2.3	11	11	13	0	30	0	1458
gene-CELE_C55C2.1	gene-CELE	C55C2.1	scrt-1	0	0	0	0	0	0	2199
gene-CELE_C55C2.2	gene-CELE	C55C2.2	ssp-19	57	54	41	14	39	28	329
gene-CELE_C55C2.5	gene-CELE	C55C2.5	aat-5	58	49	33	11	41	0	4280
gene-CELE_K07A3.2	gene-CELE	K07A3.2	ptr-12	32	61	57	36	44	0	7767
gene-CELE_K07A3.1	gene-CELE	K07A3.1	fbp-1	693	595	536	265	685	81	5109
gene-CELE_K07A3.3	gene-CELE	K07A3.3	K07A3.3	108	113	169	66	142	47	2671
gene-CELE_Y23H5A.5	gene-CELE	Y23H5A.5	ctn-1	175	111	103	84	209	33	10619
gene-CELE_Y23H5A.11	gene-CELE	Y23H5A.11	Y23H5A.11	0	0	0	0	0	0	149
gene-CELE_Y23H5A.10	gene-CELE	Y23H5A.10	Y23H5A.10	0	0	0	0	0	0	149
gene-CELE_Y23H5A.9	gene-CELE	Y23H5A.9	Y23H5A.9	0	0	0	0	0	0	102
gene-CELE_Y23H5A.4	gene-CELE	Y23H5A.4	spe-47	119	146	143	59	148	6	2901
gene-CELE_Y23H5A.3	gene-CELE	Y23H5A.3	pid-3	370	277	335	126	358	47	1209
gene-CELE_Y23H5A.1	gene-CELE	Y23H5A.1	cars-2	33	31	31	23	34	0	2635
gene-CELE_F40E3.7	gene-CELE	F40E3.7	F40E3.7	0	5	0	0	0	0	687
gene-CELE_Y23H5A.8	gene-CELE	Y23H5A.8	Y23H5A.8	12	9	18	0	10	0	1574
gene-CELE_Y23H5A.2	gene-CELE	Y23H5A.2	Y23H5A.2	17	17	23	6	21	2	1229
gene-CELE_Y23H5A.7	gene-CELE	Y23H5A.7	cars-1	875	771	1092	604	1333	168	5013
gene-CELE_F40E3.2	gene-CELE	F40E3.2	mage-1	133	98	134	83	221	25	1054
gene-CELE_F40E3.6	gene-CELE	F40E3.6	F40E3.6	0	0	0	0	0	0	974
gene-CELE_F40E3.9	gene-CELE	F40E3.9	F40E3.9	0	0	0	0	0	0	56
gene-CELE_F40E3.8	gene-CELE	F40E3.8	F40E3.8	0	0	0	0	0	0	187
gene-CELE_F40E3.10	gene-CELE	F40E3.10	linc-23	3	0	0	0	0	0	344
gene-CELE_F40E3.5	gene-CELE	F40E3.5	F40E3.5	99	86	116	101	208	42	11972
gene-CELE_F32B5.7	gene-CELE	F32B5.7	F32B5.7	37	36	13	10	46	0	9857
gene-CELE_F32B5.12	gene-CELE	F32B5.12	F32B5.12	0	0	0	0	0	0	146
gene-CELE_F32B5.6	gene-CELE	F32B5.6	F32B5.6	235	190	168	101	265	29	4278
gene-CELE_F32B5.3	gene-CELE	F32B5.3	F32B5.3	11	0	0	9	6	0	1327
gene-CELE_F32B5.2	gene-CELE	F32B5.2	F32B5.2	0	0	3	0	7	0	2600
gene-CELE_F32B5.10	gene-CELE	F32B5.10	F32B5.10	0	0	0	0	0	0	148
gene-CELE_F32B5.4	gene-CELE	F32B5.4	msrp-1	182	175	183	110	205	82	290
gene-CELE_F32B5.8	gene-CELE	F32B5.8	cpz-1	1856	1599	2062	910	3779	401	2789
gene-CELE_F32B5.9	gene-CELE	F32B5.9	F32B5.9	3	4	2	0	1	0	122
gene-CELE_Y71F9B.5	gene-CELE	Y71F9B.5	lin-17	12	21	0	0	27	0	9951
gene-CELE_F32B5.16	gene-CELE	F32B5.16	F32B5.16	0	0	0	0	0	0	221
gene-CELE_F32B5.11	gene-CELE	F32B5.11	F32B5.11	0	0	0	0	0	0	149
gene-CELE_F32B5.1	gene-CELE	F32B5.1	F32B5.1	1084	1002	936	421	1379	194	1738
gene-CELE_Y71F9B.6	gene-CELE	Y71F9B.6	Y71F9B.6	52	69	74	20	96	8	5136
gene-CELE_Y71F9B.16	gene-CELE	Y71F9B.16	dnj-30	186	169	186	125	338	54	3448
gene-CELE_Y71F9B.4	gene-CELE	Y71F9B.4	snr-7	487	356	392	195	429	54	531
gene-CELE_Y71F9B.8	gene-CELE	Y71F9B.8	lron-11	76	69	28	27	64	3	7155
gene-CELE_Y71F9B.17	gene-CELE	Y71F9B.17	Y71F9B.17	0	0	0	0	0	0	138
gene-CELE_Y71F9B.19	gene-CELE	Y71F9B.19	Y71F9B.19	0	0	0	0	0	0	292
gene-CELE_Y71F9B.22	gene-CELE	Y71F9B.22	Y71F9B.22	0	1	1	0	1	0	145
gene-CELE_Y71F9B.3	gene-CELE	Y71F9B.3	yop-1	728	727	437	246	518	118	1449
gene-CELE_Y71F9B.2	gene-CELE	Y71F9B.2	Y71F9B.2	137	105	166	72	158	28	3809
gene-CELE_Y71F9B.7	gene-CELE	Y71F9B.7	plk-2	327	378	296	166	432	72	2664
gene-CELE_Y71F9B.15	gene-CELE	Y71F9B.15	Y71F9B.15	14	15	12	0	15	0	3421
gene-CELE_Y71F9B.9	gene-CELE	Y71F9B.9	Y71F9B.9	26	25	39	24	57	0	2021
gene-CELE_Y71F9B.24	gene-CELE	Y71F9B.24	Y71F9B.24	0	0	0	0	0	0	880
gene-CELE_Y71F9B.10	gene-CELE	Y71F9B.10	sop-3	339	381	297	155	430	33	14946
gene-CELE_Y71F9B.1	gene-CELE	Y71F9B.1	Y71F9B.1	52	35	37	14	33	0	509
gene-CELE_Y71F9B.13	gene-CELE	Y71F9B.13	Y71F9B.13	118	84	67	39	72	14	2355
gene-CELE_W03D8.9	gene-CELE	W03D8.9	W03D8.9	632	699	545	279	636	105	1457
gene-CELE_W03D8.1	gene-CELE	W03D8.1	W03D8.1	29	32	33	15	45	8	1595
gene-CELE_W03D8.10	gene-CELE	W03D8.10	W03D8.10	158	162	123	75	133	42	1182
gene-CELE_W03D8.7	gene-CELE	W03D8.7	W03D8.7	0	0	0	0	7	0	1334
gene-CELE_W03D8.8	gene-CELE	W03D8.8	W03D8.8	23	17	14	7	21	10	3289
gene-CELE_W03D8.2	gene-CELE	W03D8.2	W03D8.2	56	58	64	33	127	22	2703
gene-CELE_W03D8.12	gene-CELE	W03D8.12	W03D8.12	0	0	0	0	0	0	62
gene-CELE_W03D8.5	gene-CELE	W03D8.5	W03D8.5	64	42	80	37	77	0	1274
gene-CELE_W03D8.6	gene-CELE	W03D8.6	itx-1	136	216	120	67	295	15	13027
gene-CELE_W10C8.1	gene-CELE	W10C8.1	ccb-2	0	0	0	0	0	0	4044
gene-CELE_W10C8.17	gene-CELE	W10C8.17	W10C8.17	0	0	0	0	1	0	190
gene-CELE_W03D8.11	gene-CELE	W03D8.11	W03D8.11	8	8	0	0	0	0	2116
gene-CELE_W03D8.3	gene-CELE	W03D8.3	W03D8.3	67	28	55	34	62	0	1345
gene-CELE_W10C8.2	gene-CELE	W10C8.2	pop-1	86	96	80	45	135	37	8068
gene-CELE_W03D8.13	gene-CELE	W03D8.13	W03D8.13	1	1	1	1	1	1	99
gene-CELE_W10C8.6	gene-CELE	W10C8.6	W10C8.6	4	9	5	0	10	0	1392
gene-CELE_W10C8.4	gene-CELE	W10C8.4	W10C8.4	12	0	17	28	10	0	1946
gene-CELE_W10C8.5	gene-CELE	W10C8.5	W10C8.5	1631	1532	1344	698	2060	239	1757
gene-CELE_W10C8.10	gene-CELE	W10C8.10	W10C8.10	1	0	0	0	0	0	147
gene-CELE_Y71F9AL.22	gene-CELE	Y71F9AL.22	mir-5546	0	0	0	0	0	0	109
rna-NR_050014.2	rna-NR	50014.2	mir-5546	0	0	0	0	0	0	109
gene-CELE_Y71F9AL.24	gene-CELE	Y71F9AL.24	Y71F9AL.24	0	0	0	0	0	0	122
gene-CELE_Y71F9AL.16	gene-CELE	Y71F9AL.16	arx-1	283	308	200	102	324	58	10169
gene-CELE_Y71F9AL.7	gene-CELE	Y71F9AL.7	Y71F9AL.7	2	0	0	0	0	0	554
gene-CELE_Y71F9AL.25	gene-CELE	Y71F9AL.25	Y71F9AL.25	2	0	0	0	0	0	455
gene-CELE_Y71F9AL.6	gene-CELE	Y71F9AL.6	Y71F9AL.6	7	2	7	2	0	0	815
gene-CELE_Y71F9AL.20	gene-CELE	Y71F9AL.20	Y71F9AL.20	2	5	4	0	1	0	145
gene-CELE_Y71F9AL.9	gene-CELE	Y71F9AL.9	Y71F9AL.9	1560	1586	900	489	1207	133	1591
gene-CELE_Y71F9AL.8	gene-CELE	Y71F9AL.8	Y71F9AL.8	99	103	101	44	93	6	2352
gene-CELE_Y71F9AL.14	gene-CELE	Y71F9AL.14	dnc-5	60	42	65	33	80	8	2578
gene-CELE_Y71F9AL.5	gene-CELE	Y71F9AL.5	gst-43	21	15	31	18	32	0	1681
gene-CELE_Y71F9AL.17	gene-CELE	Y71F9AL.17	copa-1	871	1091	887	474	1500	128	5531
gene-CELE_Y71F9AL.10	gene-CELE	Y71F9AL.10	Y71F9AL.10	69	100	57	44	72	0	3666
gene-CELE_Y71F9AL.12	gene-CELE	Y71F9AL.12	Y71F9AL.12	121	141	141	69	266	31	5150
gene-CELE_Y71F9AL.13	gene-CELE	Y71F9AL.13	rpl-1	21059	18049	18204	8236	16667	2607	910
gene-CELE_Y71F9AL.18	gene-CELE	Y71F9AL.18	parp-1	152	180	163	81	254	32	16983
gene-CELE_Y71F9AL.23	gene-CELE	Y71F9AL.23	mir-4931	0	0	0	0	0	0	104
rna-NR_050015.2	rna-NR	50015.2	mir-4931	0	0	0	0	0	0	104
gene-CELE_Y71F9AL.4	gene-CELE	Y71F9AL.4	pph-7	87	115	102	79	128	11	4122
gene-CELE_Y71F9AL.2	gene-CELE	Y71F9AL.2	Y71F9AL.2	169	136	166	101	290	48	3685
gene-CELE_Y71F9AL.1	gene-CELE	Y71F9AL.1	Y71F9AL.1	72	52	72	48	112	14	2895
gene-CELE_Y71F9AR.10	gene-CELE	Y71F9AR.10	Y71F9AR.10	1	0	0	0	0	0	263
gene-CELE_Y71F9AM.4	gene-CELE	Y71F9AM.4	cogc-3	109	114	117	83	258	31	15645
gene-CELE_Y71F9AM.11	gene-CELE	Y71F9AM.11	Y71F9AM.11	0	0	0	0	5	0	758
gene-CELE_Y71F9AM.8	gene-CELE	Y71F9AM.8	Y71F9AM.8	0	0	0	0	0	0	675
gene-CELE_Y71F9AM.7	gene-CELE	Y71F9AM.7	Y71F9AM.7	2	0	0	0	0	0	135
gene-CELE_Y71F9AM.9	gene-CELE	Y71F9AM.9	Y71F9AM.9	7	9	6	6	5	0	517
gene-CELE_Y71F9AR.1	gene-CELE	Y71F9AR.1	bam-2	52	52	32	20	109	0	8309
gene-CELE_Y71F9AR.2	gene-CELE	Y71F9AR.2	Y71F9AR.2	0	9	0	0	0	0	1975
gene-CELE_Y71F9AR.4	gene-CELE	Y71F9AR.4	Y71F9AR.4	68	53	62	33	71	23	1419
gene-CELE_Y71F9AM.6	gene-CELE	Y71F9AM.6	trap-1	1729	1620	1319	673	1784	172	1233
gene-CELE_Y71F9AM.5	gene-CELE	Y71F9AM.5	nxt-1	269	232	243	146	359	58	1584
gene-CELE_Y71F9AR.3	gene-CELE	Y71F9AR.3	supr-1	78	72	49	27	73	0	9810
gene-CELE_Y54E10BL.4	gene-CELE	Y54E10BL.4	dnj-28	97	107	109	86	180	26	4894
gene-CELE_Y54E10BL.5	gene-CELE	Y54E10BL.5	nduf-5	822	739	769	326	972	99	1441
gene-CELE_Y54E10BL.8	gene-CELE	Y54E10BL.8	Y54E10BL.8	0	7	0	2	0	0	125
gene-CELE_Y54E10BL.3	gene-CELE	Y54E10BL.3	Y54E10BL.3	4	0	0	0	4	0	1894
gene-CELE_Y54E10BL.6	gene-CELE	Y54E10BL.6	mek-2	271	235	217	145	398	35	8045
gene-CELE_Y54E10BL.2	gene-CELE	Y54E10BL.2	col-48	3594	3464	5003	1731	7238	705	981
gene-CELE_Y54E10BR.8	gene-CELE	Y54E10BR.8	ztf-23	45	45	25	8	46	0	7117
gene-CELE_Y54E10BR.1	gene-CELE	Y54E10BR.1	pign-1	33	47	36	18	67	0	11716
gene-CELE_M01B12.3	gene-CELE	M01B12.3	arx-7	130	131	191	71	199	20	825
gene-CELE_Y54E10BR.7	gene-CELE	Y54E10BR.7	mod-5	0	4	0	0	5	0	13078
gene-CELE_Y54E10BR.4	gene-CELE	Y54E10BR.4	Y54E10BR.4	764	690	796	405	1039	131	5793
gene-CELE_Y54E10BR.3	gene-CELE	Y54E10BR.3	rnf-126	295	276	211	102	366	21	6745
gene-CELE_Y54E10BR.5	gene-CELE	Y54E10BR.5	sec-11	348	345	305	149	542	40	2767
gene-CELE_Y54E10BR.6	gene-CELE	Y54E10BR.6	rpb-7	254	233	197	106	306	36	1600
gene-CELE_Y54E10BR.2	gene-CELE	Y54E10BR.2	Y54E10BR.2	84	57	89	48	125	11	1832
gene-CELE_C45E1.9	gene-CELE	C45E1.9	C45E1.9	0	0	0	0	0	0	72
gene-CELE_C45E1.6	gene-CELE	C45E1.6	C45E1.6	0	0	0	0	0	0	72
gene-CELE_C45E1.1	gene-CELE	C45E1.1	nhr-64	47	54	45	20	61	6	7547
gene-CELE_C45E1.10	gene-CELE	C45E1.10	C45E1.10	0	0	0	0	0	0	187
gene-CELE_C45E1.8	gene-CELE	C45E1.8	C45E1.8	0	0	0	0	0	0	91
gene-CELE_C45E1.4	gene-CELE	C45E1.4	C45E1.4	41	40	29	13	33	0	2592
gene-CELE_K09H9.9	gene-CELE	K09H9.9	K09H9.9	20	10	26	0	16	0	2618
gene-CELE_M01B12.4	gene-CELE	M01B12.4	M01B12.4	328	298	229	145	320	31	13908
gene-CELE_M01B12.5	gene-CELE	M01B12.5	riok-1	283	294	383	244	555	55	11204
gene-CELE_K09H9.5	gene-CELE	K09H9.5	K09H9.5	33	18	0	12	41	0	1471
gene-CELE_K09H9.3	gene-CELE	K09H9.3	col-49	3928	3590	6472	1994	9384	829	1262
gene-CELE_K09H9.8	gene-CELE	K09H9.8	K09H9.8	92	79	77	27	68	0	2043
gene-CELE_K09H9.6	gene-CELE	K09H9.6	lpd-6	719	580	1047	538	1370	209	3382
gene-CELE_K09H9.1	gene-CELE	K09H9.1	K09H9.1	0	0	0	0	0	0	1184
gene-CELE_K09H9.2	gene-CELE	K09H9.2	dscc-1	63	52	57	37	94	0	2330
gene-CELE_K09H9.7	gene-CELE	K09H9.7	K09H9.7	33	44	29	13	43	0	1662
gene-CELE_Y54E10A.9	gene-CELE	Y54E10A.9	vbh-1	839	1062	565	396	1038	85	3899
gene-CELE_K09H9.11	gene-CELE	K09H9.11	K09H9.11	1	1	1	1	1	1	211
gene-CELE_Y54E10A.7	gene-CELE	Y54E10A.7	mrpl-17	259	246	250	98	276	42	772
gene-CELE_Y54E10A.6	gene-CELE	Y54E10A.6	Y54E10A.6	159	171	141	80	200	21	4369
gene-CELE_Y54E10A.5	gene-CELE	Y54E10A.5	dnc-6	78	63	70	41	98	0	3037
gene-CELE_Y54E10A.10	gene-CELE	Y54E10A.10	Y54E10A.10	668	594	713	360	988	149	3051
gene-CELE_Y54E10A.11	gene-CELE	Y54E10A.11	Y54E10A.11	197	216	174	100	362	17	16439
gene-CELE_Y54E10A.12	gene-CELE	Y54E10A.12	syp-5	188	162	196	141	323	29	5310
gene-CELE_Y54E10A.17	gene-CELE	Y54E10A.17	Y54E10A.17	575	459	519	245	542	64	3510
gene-CELE_Y54E10A.15	gene-CELE	Y54E10A.15	cdt-1	48	82	35	19	68	0	4944
gene-CELE_Y54E10A.4	gene-CELE	Y54E10A.4	fog-1	43	38	32	8	48	0	6221
gene-CELE_Y54E10A.14	gene-CELE	Y54E10A.14	rom-5	76	44	31	19	94	0	5667
gene-CELE_Y54E10A.3	gene-CELE	Y54E10A.3	txl-1	326	325	192	109	383	36	3855
gene-CELE_Y54E10A.25	gene-CELE	Y54E10A.25	Y54E10A.25	0	1	0	2	0	0	211
gene-CELE_Y54E10A.26	gene-CELE	Y54E10A.26	Y54E10A.26	0	1	0	1	0	0	284
gene-CELE_Y54E10A.27	gene-CELE	Y54E10A.27	Y54E10A.27	0	0	0	0	0	0	138
gene-CELE_Y54E10A.29	gene-CELE	Y54E10A.29	Y54E10A.29	0	0	0	0	0	0	87
gene-CELE_Y54E10A.2	gene-CELE	Y54E10A.2	cogc-1	110	141	127	104	254	22	22686
gene-CELE_Y54E10A.16	gene-CELE	Y54E10A.16	mab-31	86	119	94	50	193	8	1922
gene-CELE_Y54E10A.24	gene-CELE	Y54E10A.24	Y54E10A.24	2	0	0	0	0	0	149
gene-CELE_Y54E10A.21	gene-CELE	Y54E10A.21	Y54E10A.21	0	0	0	0	0	0	149
gene-CELE_Y54E10A.23	gene-CELE	Y54E10A.23	Y54E10A.23	0	0	0	0	0	0	148
gene-CELE_Y44E3B.2	gene-CELE	Y44E3B.2	tyr-5	12	5	5	0	10	3	4486
gene-CELE_Y44E3B.1	gene-CELE	Y44E3B.1	zip-4	175	105	121	75	167	23	2651
gene-CELE_W01B11.5	gene-CELE	W01B11.5	pqn-72	86	79	53	38	51	0	11480
gene-CELE_W01B11.7	gene-CELE	W01B11.7	W01B11.7	0	0	0	0	0	0	104
gene-CELE_W01B11.1	gene-CELE	W01B11.1	W01B11.1	24	17	20	7	24	0	946
gene-CELE_Y44E3A.7	gene-CELE	Y44E3A.7	Y44E3A.7	0	1	0	0	0	0	41
gene-CELE_Y44E3A.2	gene-CELE	Y44E3A.2	ace-2	26	20	15	16	74	0	6567
gene-CELE_W01B11.3	gene-CELE	W01B11.3	nol-58	2730	3044	3155	1661	4181	459	2018
gene-CELE_W01B11.2	gene-CELE	W01B11.2	sulp-6	217	244	252	124	330	29	5835
gene-CELE_W01B11.6	gene-CELE	W01B11.6	W01B11.6	60	61	63	24	117	27	1172
gene-CELE_Y44E3A.3	gene-CELE	Y44E3A.3	trx-4	197	148	140	65	172	16	606
gene-CELE_Y44E3A.4	gene-CELE	Y44E3A.4	cdap-2	112	136	57	43	109	0	11843
gene-CELE_W05F2.7	gene-CELE	W05F2.7	W05F2.7	11	14	9	0	23	0	7053
gene-CELE_W05F2.8	gene-CELE	W05F2.8	W05F2.8	0	0	10	0	8	0	1165
gene-CELE_Y44E3A.1	gene-CELE	Y44E3A.1	Y44E3A.1	27	19	28	10	51	0	1858
gene-CELE_Y44E3A.6	gene-CELE	Y44E3A.6	edc-4	175	209	97	77	236	21	9702
gene-CELE_W05F2.2	gene-CELE	W05F2.2	enu-3.4	48	38	19	8	57	0	1830
gene-CELE_W05F2.3	gene-CELE	W05F2.3	W05F2.3	191	156	69	41	105	22	910
gene-CELE_W05F2.5	gene-CELE	W05F2.5	fbxa-203	36	25	19	23	39	0	2065
gene-CELE_W05F2.6	gene-CELE	W05F2.6	W05F2.6	275	202	211	102	213	36	2592
gene-CELE_K03E5.8	gene-CELE	K03E5.8	anr-45	0	0	0	0	2	0	1120
gene-CELE_K03E5.3	gene-CELE	K03E5.3	cdk-2	39	59	35	15	49	0	6355
gene-CELE_K03E5.9	gene-CELE	K03E5.9	K03E5.9	1	1	1	0	1	0	99
gene-CELE_W05F2.4	gene-CELE	W05F2.4	W05F2.4	268	295	122	91	330	22	28088
gene-CELE_W05F2.9	gene-CELE	W05F2.9	W05F2.9	0	0	0	0	0	0	149
gene-CELE_F25F1.4	gene-CELE	F25F1.4	F25F1.4	0	0	0	0	0	0	71
gene-CELE_F25F1.3	gene-CELE	F25F1.3	F25F1.3	0	0	0	0	0	0	71
gene-CELE_K03E5.7	gene-CELE	K03E5.7	K03E5.7	0	0	0	0	0	0	71
gene-CELE_K03E5.2	gene-CELE	K03E5.2	clik-3	419	371	258	155	284	91	4611
gene-CELE_K03E5.1	gene-CELE	K03E5.1	neto-1	0	0	0	0	0	0	6059
gene-CELE_Y47G6A.12	gene-CELE	Y47G6A.12	sep-1	323	363	348	162	468	65	5385
gene-CELE_Y47G6A.28	gene-CELE	Y47G6A.28	nefr-1	102	115	147	68	174	23	10076
gene-CELE_Y47G6A.13	gene-CELE	Y47G6A.13	Y47G6A.13	127	109	167	95	227	56	2858
gene-CELE_Y47G6A.11	gene-CELE	Y47G6A.11	msh-6	222	283	215	138	404	0	12848
gene-CELE_Y47G6A.14	gene-CELE	Y47G6A.14	Y47G6A.14	56	45	54	39	85	0	4034
gene-CELE_Y47G6A.9	gene-CELE	Y47G6A.9	Y47G6A.9	136	146	219	109	295	35	2362
gene-CELE_Y47G6A.17	gene-CELE	Y47G6A.17	ccep-290	0	0	0	0	7	0	11902
gene-CELE_Y47G6A.8	gene-CELE	Y47G6A.8	crn-1	238	223	254	136	356	49	2503
gene-CELE_Y47G6A.10	gene-CELE	Y47G6A.10	spg-7	313	360	327	235	793	75	11385
gene-CELE_Y47G6A.36	gene-CELE	Y47G6A.36	Y47G6A.36	8	12	14	9	10	1	118
gene-CELE_Y47G6A.15	gene-CELE	Y47G6A.15	Y47G6A.15	3992	3880	4516	2580	8475	438	3335
gene-CELE_Y47G6A.37	gene-CELE	Y47G6A.37	Y47G6A.37	0	0	0	0	0	0	104
gene-CELE_Y47G6A.7	gene-CELE	Y47G6A.7	Y47G6A.7	76	123	62	63	129	15	5685
gene-CELE_Y47G6A.18	gene-CELE	Y47G6A.18	Y47G6A.18	183	214	198	143	499	57	4335
gene-CELE_Y47G6A.19	gene-CELE	Y47G6A.19	Y47G6A.19	569	704	471	241	504	75	6649
gene-CELE_Y47G6A.38	gene-CELE	Y47G6A.38	Y47G6A.38	0	1	0	0	0	0	211
gene-CELE_Y47G6A.6	gene-CELE	Y47G6A.6	pcaf-1	81	74	59	42	131	0	6968
gene-CELE_Y47G6A.30	gene-CELE	Y47G6A.30	Y47G6A.30	39	22	26	21	30	0	885
gene-CELE_Y47G6A.5	gene-CELE	Y47G6A.5	Y47G6A.5	96	90	93	47	172	12	5695
gene-CELE_Y47G6A.20	gene-CELE	Y47G6A.20	rnp-6	322	275	344	152	549	69	7357
gene-CELE_Y47G6A.34	gene-CELE	Y47G6A.34	Y47G6A.34	0	0	0	0	0	0	51
gene-CELE_Y47G6A.4	gene-CELE	Y47G6A.4	rde-10	49	42	16	13	55	0	4934
gene-CELE_Y47G6A.21	gene-CELE	Y47G6A.21	Y47G6A.21	233	181	229	88	179	0	7858
gene-CELE_Y47G6A.27	gene-CELE	Y47G6A.27	miro-3	27	30	20	12	28	3	1821
gene-CELE_Y47G6A.22	gene-CELE	Y47G6A.22	Y47G6A.22	332	305	263	124	275	46	2917
gene-CELE_Y47G6A.3	gene-CELE	Y47G6A.3	Y47G6A.3	72	85	114	51	105	0	1617
gene-CELE_Y47G6A.31	gene-CELE	Y47G6A.31	Y47G6A.31	0	0	0	0	0	0	1199
gene-CELE_Y47G6A.24	gene-CELE	Y47G6A.24	mis-12	82	87	82	44	140	7	1229
gene-CELE_Y47G6A.23	gene-CELE	Y47G6A.23	lpd-3	203	277	179	140	419	41	35772
gene-CELE_Y47G6A.35	gene-CELE	Y47G6A.35	Y47G6A.35	0	0	0	0	0	0	56
gene-CELE_Y47G6A.33	gene-CELE	Y47G6A.33	Y47G6A.33	544	373	510	165	240	60	1028
gene-CELE_Y47G6A.39	gene-CELE	Y47G6A.39	Y47G6A.39	0	0	0	0	0	0	355
gene-CELE_Y47G6A.25	gene-CELE	Y47G6A.25	Y47G6A.25	92	69	125	64	118	0	1938
gene-CELE_Y47G6A.2	gene-CELE	Y47G6A.2	inx-22	43	80	35	19	65	0	3311
gene-CELE_Y47G6A.1	gene-CELE	Y47G6A.1	inx-21	85	84	78	59	135	0	6375
gene-CELE_Y47G6A.32	gene-CELE	Y47G6A.32	Y47G6A.32	5	10	0	0	0	0	5033
gene-CELE_Y47G6A.26	gene-CELE	Y47G6A.26	Y47G6A.26	157	164	219	95	259	50	804
gene-CELE_T28F2.1	gene-CELE	T28F2.1	T28F2.1	0	6	0	0	6	0	1699
gene-CELE_T28F2.4	gene-CELE	T28F2.4	jmjc-1	51	57	42	29	147	0	5394
gene-CELE_T28F2.3	gene-CELE	T28F2.3	cah-6	17	18	0	0	13	0	2866
gene-CELE_T28F2.2	gene-CELE	T28F2.2	T28F2.2	42	33	18	18	49	21	1463
gene-CELE_T28F2.8	gene-CELE	T28F2.8	col-51	13	13	27	11	29	3	1268
gene-CELE_T28F2.5	gene-CELE	T28F2.5	ccb-1	101	112	69	40	88	9	5431
gene-CELE_T28F2.7	gene-CELE	T28F2.7	acd-5	62	57	46	37	102	13	6770
gene-CELE_D1037.2	gene-CELE	D1037.2	smp-2	69	82	26	29	75	0	5210
gene-CELE_D1037.3	gene-CELE	D1037.3	ftn-2	1013	854	639	391	1139	82	747
gene-CELE_D1037.4	gene-CELE	D1037.4	rab-8	198	173	126	85	227	19	1196
gene-CELE_D1037.1	gene-CELE	D1037.1	D1037.1	140	154	164	89	223	0	5566
gene-CELE_D1037.5	gene-CELE	D1037.5	ipla-4	66	57	79	71	107	0	3876
gene-CELE_H26D21.2	gene-CELE	H26D21.2	msh-2	156	195	112	45	180	31	3255
gene-CELE_H26D21.1	gene-CELE	H26D21.1	hus-1	46	23	34	18	48	0	1198
gene-CELE_F21A9.3	gene-CELE	F21A9.3	linc-9	18	31	14	10	14	0	1414
gene-CELE_F21A9.2	gene-CELE	F21A9.2	F21A9.2	0	6	7	0	18	0	3405
gene-CELE_F21A9.4	gene-CELE	F21A9.4	mir-8204	0	0	0	0	1	0	70
rna-NR_131380.1	rna-NR	131380	mir-8204	0	0	0	0	2	0	70
gene-CELE_F21A9.1	gene-CELE	F21A9.1	F21A9.1	4	5	2	0	9	0	3111
gene-CELE_T12F5.4	gene-CELE	T12F5.4	lin-59	173	215	109	84	315	31	7708
gene-CELE_Y8G1A.1	gene-CELE	Y8G1A.1	math-46	0	0	6	0	0	0	2556
gene-CELE_Y8G1A.3	gene-CELE	Y8G1A.3	Y8G1A.3	2	0	1	0	0	0	143
gene-CELE_T12F5.1	gene-CELE	T12F5.1	sld-2	84	70	63	44	110	15	1196
gene-CELE_T12F5.5	gene-CELE	T12F5.5	larp-5	379	475	209	182	450	75	7625
gene-CELE_T12F5.3	gene-CELE	T12F5.3	glh-4	451	403	351	197	674	72	4152
gene-CELE_T12F5.2	gene-CELE	T12F5.2	T12F5.2	68	68	56	27	79	9	1588
gene-CELE_Y8G1A.2	gene-CELE	Y8G1A.2	inx-13	299	325	132	57	222	19	5435
gene-CELE_ZK770.1	gene-CELE	ZK770.1	asic-1	0	12	0	0	5	0	4333
gene-CELE_C32E8.12	gene-CELE	C32E8.12	C32E8.12	0	0	0	0	0	0	589
gene-CELE_C32E8.6	gene-CELE	C32E8.6	acs-24	0	3	0	0	0	0	2834
gene-CELE_C32E8.13	gene-CELE	C32E8.13	C32E8.13	0	3	0	0	0	0	635
gene-CELE_C32E8.7	gene-CELE	C32E8.7	ric-19	8	20	29	19	61	0	3601
gene-CELE_ZK770.3	gene-CELE	ZK770.3	inx-12	613	630	590	238	693	55	3551
gene-CELE_C32E8.5	gene-CELE	C32E8.5	pmlr-1	199	171	273	171	309	91	1176
gene-CELE_C32E8.4	gene-CELE	C32E8.4	C32E8.4	152	119	249	95	222	55	319
gene-CELE_C32E8.3	gene-CELE	C32E8.3	tppp-1	318	273	301	186	398	80	908
gene-CELE_C32E8.9	gene-CELE	C32E8.9	C32E8.9	111	55	86	49	96	17	3512
gene-CELE_C32E8.1	gene-CELE	C32E8.1	C32E8.1	9	14	16	8	22	0	555
gene-CELE_C32E8.10	gene-CELE	C32E8.10	unc-11	162	217	71	53	131	11	7343
gene-CELE_C32E8.11	gene-CELE	C32E8.11	ubr-1	257	302	171	125	547	21	9353
gene-CELE_F53F10.5	gene-CELE	F53F10.5	npp-11	271	282	222	103	338	46	3422
gene-CELE_F53F10.4	gene-CELE	F53F10.4	unc-108	815	712	468	208	823	88	3631
gene-CELE_F53F10.3	gene-CELE	F53F10.3	mpc-2	212	201	132	80	168	27	907
gene-CELE_F53F10.8	gene-CELE	F53F10.8	F53F10.8	22	31	28	14	48	0	1088
gene-CELE_F53F10.6	gene-CELE	F53F10.6	F53F10.6	4	5	3	3	1	2	470
gene-CELE_F53F10.2	gene-CELE	F53F10.2	F53F10.2	1181	1299	811	509	1586	96	3562
gene-CELE_F53F10.1	gene-CELE	F53F10.1	F53F10.1	89	66	63	43	107	0	3692
gene-CELE_T03F1.6	gene-CELE	T03F1.6	T03F1.6	0	9	10	0	0	0	1760
gene-CELE_T03F1.5	gene-CELE	T03F1.5	gsp-4	535	537	570	265	596	112	1383
gene-CELE_C32E8.2	gene-CELE	C32E8.2	rpl-13	30079	25455	28513	12065	22419	4451	860
gene-CELE_C32E8.8	gene-CELE	C32E8.8	ptr-2	243	247	159	94	306	32	3488
gene-CELE_T03F1.11	gene-CELE	T03F1.11	T03F1.11	126	129	81	67	219	12	386
gene-CELE_T03F1.7	gene-CELE	T03F1.7	tfbm-1	66	63	67	34	70	23	5131
gene-CELE_T03F1.8	gene-CELE	T03F1.8	guk-1	212	198	178	101	262	36	3364
gene-CELE_T03F1.9	gene-CELE	T03F1.9	hcp-4	306	306	338	138	519	110	3105
gene-CELE_T03F1.13	gene-CELE	T03F1.13	linc-63	0	0	0	0	0	0	625
gene-CELE_T03F1.10	gene-CELE	T03F1.10	clec-53	40	21	24	12	39	0	1928
gene-CELE_T03F1.3	gene-CELE	T03F1.3	pgk-1	1144	1012	888	405	1072	104	1568
gene-CELE_T03F1.2	gene-CELE	T03F1.2	coq-4	54	57	48	53	65	0	900
gene-CELE_T03F1.1	gene-CELE	T03F1.1	uba-5	427	420	383	189	587	60	1630
gene-CELE_T03F1.12	gene-CELE	T03F1.12	T03F1.12	23	26	12	7	22	0	747
gene-CELE_C50F2.3	gene-CELE	C50F2.3	syf-1	311	332	317	184	571	30	3680
gene-CELE_C50F2.2	gene-CELE	C50F2.2	C50F2.2	161	150	173	106	319	35	6499
gene-CELE_C50F2.10	gene-CELE	C50F2.10	abf-2	5	4	2	0	7	0	257
gene-CELE_C50F2.9	gene-CELE	C50F2.9	abf-1	4	6	3	0	0	2	1025
gene-CELE_C50F2.4	gene-CELE	C50F2.4	C50F2.4	96	83	78	30	67	14	3358
gene-CELE_C50F2.5	gene-CELE	C50F2.5	C50F2.5	215	197	238	126	280	65	1633
gene-CELE_C50F2.6	gene-CELE	C50F2.6	fkb-5	192	118	103	127	645	21	1752
gene-CELE_C50F2.8	gene-CELE	C50F2.8	magu-3	0	9	0	7	15	0	3787
gene-CELE_C50F2.7	gene-CELE	C50F2.7	C50F2.7	14	19	13	17	21	0	1037
gene-CELE_C50F2.12	gene-CELE	C50F2.12	C50F2.12	2	0	0	0	2	0	184
gene-CELE_T20F5.4	gene-CELE	T20F5.4	T20F5.4	30	25	10	14	38	0	2673
gene-CELE_T20F5.2	gene-CELE	T20F5.2	pbs-4	834	780	808	399	1088	138	954
gene-CELE_T20F5.3	gene-CELE	T20F5.3	mrrf-1	74	61	58	38	86	11	915
gene-CELE_T20F5.5	gene-CELE	T20F5.5	T20F5.5	138	149	89	43	139	22	2456
gene-CELE_T20F5.6	gene-CELE	T20F5.6	T20F5.6	207	182	194	90	260	24	4956
gene-CELE_T21E3.2	gene-CELE	T21E3.2	T21E3.2	16	15	34	24	41	11	926
gene-CELE_T20F5.7	gene-CELE	T20F5.7	T20F5.7	209	188	179	108	338	27	2457
gene-CELE_T21E3.1	gene-CELE	T21E3.1	egg-4	156	135	113	62	124	15	2603
gene-CELE_T21E3.3	gene-CELE	T21E3.3	lrp-2	92	158	68	67	187	26	18719
gene-CELE_F47B3.4	gene-CELE	F47B3.4	F47B3.4	96	63	112	96	205	34	1281
gene-CELE_F47B3.5	gene-CELE	F47B3.5	F47B3.5	56	49	81	50	140	26	1089
gene-CELE_F47B3.3	gene-CELE	F47B3.3	F47B3.3	43	37	31	9	35	9	944
gene-CELE_F47B3.6	gene-CELE	F47B3.6	F47B3.6	126	108	123	66	129	24	1541
gene-CELE_F47B3.7	gene-CELE	F47B3.7	F47B3.7	107	107	112	81	151	27	1900
gene-CELE_F47B3.2	gene-CELE	F47B3.2	F47B3.2	63	39	47	29	55	17	928
gene-CELE_F28H1.5	gene-CELE	F28H1.5	F28H1.5	49	29	37	28	56	10	787
gene-CELE_F47B3.1	gene-CELE	F47B3.1	F47B3.1	135	117	122	68	131	22	1541
gene-CELE_F28H1.4	gene-CELE	F28H1.4	F28H1.4	95	130	75	36	92	10	3365
gene-CELE_F28H1.3	gene-CELE	F28H1.3	aars-2	1176	1263	1043	615	1850	234	3398
gene-CELE_F28H1.1	gene-CELE	F28H1.1	F28H1.1	39	58	42	29	49	1	677
gene-CELE_F55C7.7	gene-CELE	F55C7.7	unc-73	140	170	82	70	221	25	32439
gene-CELE_F55C7.2	gene-CELE	F55C7.2	F55C7.2	0	0	0	0	0	0	584
gene-CELE_F55C7.9	gene-CELE	F55C7.9	F55C7.9	0	0	0	1	0	0	82
gene-CELE_F55C7.8	gene-CELE	F55C7.8	21ur-15385	0	0	0	0	0	0	20
gene-CELE_F28H1.2	gene-CELE	F28H1.2	cpn-3	4837	4082	3300	1458	3204	462	759
gene-CELE_C24G7.4	gene-CELE	C24G7.4	acd-2	0	0	0	0	0	0	4170
gene-CELE_C24G7.2	gene-CELE	C24G7.2	acd-1	0	0	0	0	0	0	4469
gene-CELE_H31G24.3	gene-CELE	H31G24.3	H31G24.3	43	30	32	20	55	0	1313
gene-CELE_H31G24.2	gene-CELE	H31G24.2	H31G24.2	2	2	2	0	0	0	2629
gene-CELE_E01A2.3	gene-CELE	E01A2.3	lin-44	15	10	13	15	25	0	3254
gene-CELE_H31G24.4	gene-CELE	H31G24.4	cyb-2.2	199	208	127	55	177	34	1509
gene-CELE_E01A2.4	gene-CELE	E01A2.4	let-504	346	312	520	272	622	105	2659
gene-CELE_C09D1.1	gene-CELE	C09D1.1	unc-89	1073	1759	607	505	1580	171	55183
gene-CELE_C09D1.5	gene-CELE	C09D1.5	C09D1.5	0	0	0	0	0	0	60
gene-CELE_C09D1.4	gene-CELE	C09D1.4	C09D1.4	0	0	0	0	0	0	60
gene-CELE_C09D1.3	gene-CELE	C09D1.3	21ur-14824	0	0	0	0	0	0	20
gene-CELE_C09D1.2	gene-CELE	C09D1.2	clec-89	0	0	2	4	14	5	1464
gene-CELE_C24G7.6	gene-CELE	C24G7.6	C24G7.6	1	4	0	0	0	0	120
gene-CELE_E01A2.8	gene-CELE	E01A2.8	E01A2.8	0	0	0	0	0	0	1019
gene-CELE_E01A2.1	gene-CELE	E01A2.1	E01A2.1	165	162	169	97	274	26	2809
gene-CELE_E01A2.7	gene-CELE	E01A2.7	poml-2	27	14	12	11	25	8	2301
gene-CELE_E01A2.10	gene-CELE	E01A2.10	poml-3	64	51	56	35	114	8	1806
gene-CELE_E01A2.9	gene-CELE	E01A2.9	E01A2.9	0	1	0	0	0	0	126
gene-CELE_E01A2.2	gene-CELE	E01A2.2	srrt-1	552	478	723	409	1148	107	2739
gene-CELE_E01A2.5	gene-CELE	E01A2.5	dph-6	62	77	92	48	127	21	1829
gene-CELE_E01A2.6	gene-CELE	E01A2.6	akir-1	609	565	366	188	554	66	1791
gene-CELE_E01A2.11	gene-CELE	E01A2.11	E01A2.11	5	3	0	0	0	0	125
gene-CELE_R12E2.15	gene-CELE	R12E2.15	R12E2.15	1252	1508	1355	418	831	255	545
gene-CELE_R12E2.6	gene-CELE	R12E2.6	R12E2.6	23	29	20	0	20	0	658
gene-CELE_R12E2.14	gene-CELE	R12E2.14	R12E2.14	1129	1253	1533	570	1034	370	657
gene-CELE_R12E2.9	gene-CELE	R12E2.9	inx-15	152	219	174	119	328	28	2099
gene-CELE_R12E2.7	gene-CELE	R12E2.7	R12E2.7	1164	1272	1268	340	920	130	486
gene-CELE_R12E2.5	gene-CELE	R12E2.5	inx-16	162	186	183	111	405	21	2979
gene-CELE_R12E2.4	gene-CELE	R12E2.4	inx-17	86	106	129	43	186	4	1981
gene-CELE_R12E2.10	gene-CELE	R12E2.10	egg-5	221	190	148	73	180	20	2605
gene-CELE_R12E2.18	gene-CELE	R12E2.18	R12E2.18	1	0	1	0	2	1	102
gene-CELE_R12E2.16	gene-CELE	R12E2.16	sls-2.4	1	5	2	3	3	1	109
gene-CELE_R12E2.11	gene-CELE	R12E2.11	R12E2.11	520	462	358	133	437	75	1186
gene-CELE_R12E2.12	gene-CELE	R12E2.12	mrps-6	250	255	242	144	343	57	1016
gene-CELE_R12E2.3	gene-CELE	R12E2.3	rpn-8	1128	1119	954	680	1562	173	1952
gene-CELE_R12E2.17	gene-CELE	R12E2.17	R12E2.17	4	2	1	1	2	0	67
gene-CELE_R12E2.13	gene-CELE	R12E2.13	R12E2.13	349	317	208	99	295	36	1142
gene-CELE_C18E3.7	gene-CELE	C18E3.7	ppw-1	238	276	163	94	282	25	4761
gene-CELE_R12E2.2	gene-CELE	R12E2.2	suco-1	507	582	405	326	821	85	3317
gene-CELE_R12E2.1	gene-CELE	R12E2.1	kel-20	335	273	297	149	417	65	2771
gene-CELE_C18E3.6	gene-CELE	C18E3.6	cas-2	211	213	209	135	333	27	2971
gene-CELE_C18E3.5	gene-CELE	C18E3.5	snrp-40.2	148	160	69	59	158	0	10062
gene-CELE_C18E3.3	gene-CELE	C18E3.3	C18E3.3	46	49	32	23	80	0	5074
gene-CELE_C18E3.8	gene-CELE	C18E3.8	hop-1	47	39	34	24	67	0	1826
gene-CELE_C18E3.10	gene-CELE	C18E3.10	C18E3.10	0	0	0	0	0	0	124
gene-CELE_C18E3.2	gene-CELE	C18E3.2	swsn-2.2	127	135	117	70	170	25	1688
gene-CELE_C18E3.1	gene-CELE	C18E3.1	C18E3.1	94	85	73	44	113	0	1585
gene-CELE_C18E3.9	gene-CELE	C18E3.9	melo-2	81	73	55	23	60	0	1477
gene-CELE_C43E11.6	gene-CELE	C43E11.6	nab-1	66	54	35	20	141	12	6545
gene-CELE_C43E11.5	gene-CELE	C43E11.5	C43E11.5	221	220	267	113	423	54	1665
gene-CELE_C43E11.7	gene-CELE	C43E11.7	ndx-7	80	71	100	49	148	0	3636
gene-CELE_C43E11.3	gene-CELE	C43E11.3	met-1	137	155	173	101	342	18	10502
gene-CELE_C43E11.8	gene-CELE	C43E11.8	exoc-7	88	96	71	48	164	0	4761
gene-CELE_C43E11.4	gene-CELE	C43E11.4	tufm-2	308	258	287	201	478	35	1662
gene-CELE_C43E11.11	gene-CELE	C43E11.11	cogc-5	233	202	130	100	341	0	3677
gene-CELE_C43E11.12	gene-CELE	C43E11.12	C43E11.12	82	50	71	30	109	22	675
gene-CELE_C43E11.2	gene-CELE	C43E11.2	mus-81	69	81	77	43	149	0	2133
gene-CELE_C43E11.9	gene-CELE	C43E11.9	C43E11.9	336	340	267	92	430	57	768
gene-CELE_C43E11.10	gene-CELE	C43E11.10	cdc-6	160	163	198	96	280	38	2217
gene-CELE_Y47D9A.4	gene-CELE	Y47D9A.4	Y47D9A.4	22	10	13	9	23	13	846
gene-CELE_Y47D9A.3	gene-CELE	Y47D9A.3	Y47D9A.3	40	24	49	18	32	0	1079
gene-CELE_C43E11.1	gene-CELE	C43E11.1	acin-1	374	371	501	334	735	96	2670
gene-CELE_Y47D9A.5	gene-CELE	Y47D9A.5	Y47D9A.5	24	25	21	10	48	0	1792
gene-CELE_Y47D9A.2	gene-CELE	Y47D9A.2	scpl-3	28	25	10	10	28	0	4061
gene-CELE_Y47D9A.1	gene-CELE	Y47D9A.1	Y47D9A.1	249	286	101	82	300	16	4314
gene-CELE_Y47D9A.7	gene-CELE	Y47D9A.7	Y47D9A.7	1	1	0	0	0	0	104
gene-CELE_ZK973.5	gene-CELE	ZK973.5	acr-6	0	0	3	0	9	0	3341
gene-CELE_ZK973.4	gene-CELE	ZK973.4	ZK973.4	34	38	31	0	24	0	802
gene-CELE_ZK973.6	gene-CELE	ZK973.6	anc-1	1322	1937	736	653	1396	177	41059
gene-CELE_ZK973.19	gene-CELE	ZK973.19	ZK973.19	0	0	0	0	0	0	149
gene-CELE_ZK973.24	gene-CELE	ZK973.24	ZK973.24	0	0	0	0	0	0	127
gene-CELE_ZK973.23	gene-CELE	ZK973.23	ZK973.23	0	0	0	0	0	0	123
gene-CELE_ZK973.15	gene-CELE	ZK973.15	ZK973.15	0	0	0	0	0	0	135
gene-CELE_ZK973.16	gene-CELE	ZK973.16	ZK973.16	0	0	0	0	0	0	149
gene-CELE_ZK973.13	gene-CELE	ZK973.13	ZK973.13	0	0	0	0	0	0	149
gene-CELE_ZK973.18	gene-CELE	ZK973.18	ZK973.18	0	0	0	0	0	0	149
gene-CELE_ZK973.17	gene-CELE	ZK973.17	ZK973.17	0	0	0	0	0	0	149
gene-CELE_ZK973.22	gene-CELE	ZK973.22	ZK973.22	0	0	0	0	0	0	149
gene-CELE_ZK973.20	gene-CELE	ZK973.20	ZK973.20	0	0	0	0	0	0	149
gene-CELE_ZK973.21	gene-CELE	ZK973.21	ZK973.21	0	0	0	0	0	0	149
gene-CELE_ZK973.25	gene-CELE	ZK973.25	ZK973.25	0	0	0	0	0	0	149
gene-CELE_ZK973.12	gene-CELE	ZK973.12	ZK973.12	0	0	0	0	0	0	149
gene-CELE_ZK973.14	gene-CELE	ZK973.14	ZK973.14	0	0	0	0	0	0	149
gene-CELE_ZK973.8	gene-CELE	ZK973.8	ZK973.8	124	126	117	36	102	28	3004
gene-CELE_ZK973.3	gene-CELE	ZK973.3	pdp-1	141	161	177	70	139	0	2374
gene-CELE_ZK973.9	gene-CELE	ZK973.9	ZK973.9	85	66	39	24	35	0	1719
gene-CELE_ZK973.10	gene-CELE	ZK973.10	lpd-5	1011	911	1053	532	1253	166	763
gene-CELE_ZK973.2	gene-CELE	ZK973.2	cec-10	167	207	141	74	287	0	5665
gene-CELE_ZK973.11	gene-CELE	ZK973.11	ZK973.11	111	100	93	61	129	0	2489
gene-CELE_ZK973.1	gene-CELE	ZK973.1	ZK973.1	285	260	238	150	341	64	2653
gene-CELE_C41D11.10	gene-CELE	C41D11.10	C41D11.10	0	0	2	0	0	0	1018
gene-CELE_T21E12.8	gene-CELE	T21E12.8	T21E12.8	0	0	0	0	0	0	189
gene-CELE_T21E12.7	gene-CELE	T21E12.7	T21E12.7	0	0	0	0	0	0	133
gene-CELE_T21E12.6	gene-CELE	T21E12.6	T21E12.6	0	0	0	0	0	0	85
gene-CELE_C11D9.1	gene-CELE	C11D9.1	tiam-1	16	5	5	6	40	2	16499
gene-CELE_T21E12.5	gene-CELE	T21E12.5	T21E12.5	12	5	6	5	18	2	1017
gene-CELE_C41D11.3	gene-CELE	C41D11.3	C41D11.3	149	157	130	80	260	23	15891
gene-CELE_T21E12.4	gene-CELE	T21E12.4	dhc-1	1021	1314	913	689	2207	210	15122
gene-CELE_C41D11.5	gene-CELE	C41D11.5	cmt-1	94	76	120	30	165	8	1048
gene-CELE_C41D11.2	gene-CELE	C41D11.2	eif-3.H	511	598	422	195	643	37	1894
gene-CELE_C41D11.8	gene-CELE	C41D11.8	cps-6	427	359	409	225	457	72	1875
gene-CELE_C41D11.9	gene-CELE	C41D11.9	C41D11.9	38	32	29	16	40	0	1189
gene-CELE_C41D11.1	gene-CELE	C41D11.1	eri-6	32	20	41	10	61	8	12083
gene-CELE_T01A4.7	gene-CELE	T01A4.7	linc-104	0	2	0	0	0	0	338
gene-CELE_T01A4.9	gene-CELE	T01A4.9	T01A4.9	0	0	9	0	0	0	1584
gene-CELE_C41D11.7	gene-CELE	C41D11.7	eri-7	42	55	48	37	110	0	5611
gene-CELE_C41D11.6	gene-CELE	C41D11.6	sosi-1	13	9	8	3	9	0	2558
gene-CELE_Y119C1B.6	gene-CELE	Y119C1B.6	Y119C1B.6	6	8	0	0	21	0	1231
gene-CELE_Y119C1B.5	gene-CELE	Y119C1B.5	rnf-145	48	57	37	19	201	16	4651
gene-CELE_T01A4.8	gene-CELE	T01A4.8	T01A4.8	0	0	0	0	0	0	79
gene-CELE_T01A4.5	gene-CELE	T01A4.5	T01A4.5	0	1	1	1	2	3	160
gene-CELE_T01A4.6	gene-CELE	T01A4.6	T01A4.6	0	0	0	0	0	0	141
gene-CELE_T01A4.1	gene-CELE	T01A4.1	gcy-28	173	169	108	89	367	0	27742
gene-CELE_Y119C1B.4	gene-CELE	Y119C1B.4	mrpl-19	158	141	157	126	220	0	2209
gene-CELE_Y119C1B.8	gene-CELE	Y119C1B.8	bet-1	212	214	207	126	370	41	8844
gene-CELE_Y119C1B.9	gene-CELE	Y119C1B.9	zig-9	133	131	74	31	248	12	2282
gene-CELE_Y119C1B.3	gene-CELE	Y119C1B.3	Y119C1B.3	15	0	6	0	18	0	3104
gene-CELE_Y119C1B.11	gene-CELE	Y119C1B.11	Y119C1B.11	14	12	28	23	12	5	236
gene-CELE_D1007.15	gene-CELE	D1007.15	D1007.15	18	8	0	8	30	0	6106
gene-CELE_Y119C1B.10	gene-CELE	Y119C1B.10	Y119C1B.10	17	12	20	6	46	0	1483
gene-CELE_Y119C1B.1	gene-CELE	Y119C1B.1	Y119C1B.1	109	96	94	72	151	19	1196
gene-CELE_D1007.1	gene-CELE	D1007.1	ceh-17	0	0	0	0	4	0	1262
gene-CELE_D1007.13	gene-CELE	D1007.13	idpp-10	23	22	6	9	3	0	1968
gene-CELE_D1007.14	gene-CELE	D1007.14	pqn-24	159	164	135	92	279	28	1947
gene-CELE_D1007.2	gene-CELE	D1007.2	col-52	0	0	0	0	5	0	3846
gene-CELE_D1007.3	gene-CELE	D1007.3	D1007.3	0	7	0	0	6	0	2103
gene-CELE_D1007.18	gene-CELE	D1007.18	D1007.18	0	0	7	0	14	0	1134
gene-CELE_D1007.5	gene-CELE	D1007.5	tmem-39	105	117	70	35	113	9	3102
gene-CELE_D1007.4	gene-CELE	D1007.4	D1007.4	42	33	34	16	73	0	637
gene-CELE_D1007.6	gene-CELE	D1007.6	rps-10	17942	15612	15131	5537	12264	2141	592
gene-CELE_D1007.7	gene-CELE	D1007.7	nrd-1	248	284	236	153	403	42	4743
gene-CELE_D1007.16	gene-CELE	D1007.16	eaf-1	149	146	126	86	256	29	979
gene-CELE_D1007.8	gene-CELE	D1007.8	D1007.8	50	75	76	54	157	9	977
gene-CELE_C44E4.1	gene-CELE	C44E4.1	ubr-4	374	381	464	322	881	55	23204
gene-CELE_C44E4.5	gene-CELE	C44E4.5	C44E4.5	138	89	111	78	243	27	4566
gene-CELE_D1007.17	gene-CELE	D1007.17	mir-353	0	0	0	0	0	0	109
rna-NR_002333.2	rna-NR	2333.2	mir-353	0	0	0	0	0	0	109
gene-CELE_D1007.10	gene-CELE	D1007.10	D1007.10	19	55	27	16	78	6	3177
gene-CELE_D1007.12	gene-CELE	D1007.12	rpl-24.1	21543	17333	20884	9456	19957	2846	1061
gene-CELE_D1007.20	gene-CELE	D1007.20	D1007.20	2	0	1	2	3	0	160
gene-CELE_D1007.19	gene-CELE	D1007.19	D1007.19	3	12	8	0	3	0	299
gene-CELE_C44E4.10	gene-CELE	C44E4.10	C44E4.10	0	0	0	0	0	0	137
gene-CELE_C44E4.3	gene-CELE	C44E4.3	got-2.1	400	382	410	210	700	72	3450
gene-CELE_Y119C1A.1	gene-CELE	Y119C1A.1	Y119C1A.1	125	121	94	48	145	12	3066
gene-CELE_C44E4.4	gene-CELE	C44E4.4	ssb-1	2073	1841	2466	1232	2986	280	1512
gene-CELE_C44E4.9	gene-CELE	C44E4.9	21ur-14833	1	1	1	1	1	1	20
gene-CELE_C44E4.6	gene-CELE	C44E4.6	acbp-1	1313	1159	1244	563	1348	213	633
gene-CELE_B0041.6	gene-CELE	B0041.6	ptps-1	49	20	64	40	95	15	761
gene-CELE_B0041.5	gene-CELE	B0041.5	B0041.5	193	194	179	110	273	30	2514
gene-CELE_B0041.8	gene-CELE	B0041.8	B0041.8	148	105	138	74	174	21	851
gene-CELE_B0041.12	gene-CELE	B0041.12	B0041.12	1	1	1	1	1	0	32
gene-CELE_B0041.11	gene-CELE	B0041.11	B0041.11	29	16	33	17	55	0	1605
gene-CELE_B0041.1	gene-CELE	B0041.1	B0041.1	9	22	0	14	8	0	840
gene-CELE_B0041.2	gene-CELE	B0041.2	ain-2	445	470	268	198	615	36	6686
gene-CELE_B0041.7	gene-CELE	B0041.7	xnp-1	228	298	249	160	676	67	5805
gene-CELE_T04D1.7	gene-CELE	T04D1.7	linc-39	3	5	8	0	4	0	683
gene-CELE_T04D1.3	gene-CELE	T04D1.3	unc-57	308	343	161	62	276	20	4315
gene-CELE_W09C3.9	gene-CELE	W09C3.9	linc-91	4	2	3	5	16	0	3256
gene-CELE_T04D1.4	gene-CELE	T04D1.4	chd-7	166	231	99	119	251	32	12710
gene-CELE_W09C3.3	gene-CELE	W09C3.3	W09C3.3	0	0	0	0	0	0	2307
gene-CELE_W09C3.4	gene-CELE	W09C3.4	W09C3.4	124	92	138	58	204	16	1281
gene-CELE_W09C3.6	gene-CELE	W09C3.6	gsp-3	560	462	556	261	550	97	1453
gene-CELE_W09C3.2	gene-CELE	W09C3.2	W09C3.2	58	62	69	69	158	34	2162
gene-CELE_W09C3.7	gene-CELE	W09C3.7	W09C3.7	151	140	139	83	198	9	1163
gene-CELE_W09C3.8	gene-CELE	W09C3.8	W09C3.8	9	10	23	0	28	0	576
gene-CELE_W09C3.1	gene-CELE	W09C3.1	W09C3.1	52	46	80	25	117	21	2062
gene-CELE_C10H11.7	gene-CELE	C10H11.7	C10H11.7	89	84	94	47	84	17	900
gene-CELE_C10H11.6	gene-CELE	C10H11.6	ugt-26	79	62	74	35	82	4	2851
gene-CELE_C10H11.5	gene-CELE	C10H11.5	ugt-27	6	8	5	7	12	0	2706
gene-CELE_C10H11.4	gene-CELE	C10H11.4	ugt-28	51	36	59	24	109	0	3086
gene-CELE_B0041.9	gene-CELE	B0041.9	B0041.9	0	0	0	0	0	0	53
gene-CELE_B0041.3	gene-CELE	B0041.3	lmd-2	10	17	5	15	18	0	1017
gene-CELE_B0041.4	gene-CELE	B0041.4	rpl-4	30879	26044	20386	9561	21201	2783	1301
gene-CELE_C10H11.3	gene-CELE	C10H11.3	ugt-25	87	85	96	65	170	21	3670
gene-CELE_C10H11.8	gene-CELE	C10H11.8	mlst-8	63	55	54	36	117	0	2851
gene-CELE_C10H11.9	gene-CELE	C10H11.9	let-502	225	334	190	129	504	20	6150
gene-CELE_C10H11.13	gene-CELE	C10H11.13	C10H11.13	0	0	0	0	0	0	146
gene-CELE_C10H11.1	gene-CELE	C10H11.1	viln-1	202	229	265	136	373	44	11977
gene-CELE_C10H11.10	gene-CELE	C10H11.10	kca-1	175	164	152	70	155	16	1501
gene-CELE_M04F3.6	gene-CELE	M04F3.6	M04F3.6	28	25	21	13	19	1	428
gene-CELE_M04F3.3	gene-CELE	M04F3.3	kin-35	96	83	119	56	168	21	2117
gene-CELE_M04F3.2	gene-CELE	M04F3.2	M04F3.2	40	51	55	56	110	25	1524
gene-CELE_M04F3.7	gene-CELE	M04F3.7	M04F3.7	59	32	26	18	23	0	732
gene-CELE_F54D7.8	gene-CELE	F54D7.8	F54D7.8	0	0	0	0	0	0	147
gene-CELE_F54D7.9	gene-CELE	F54D7.9	F54D7.9	0	0	0	0	0	0	93
gene-CELE_M04F3.5	gene-CELE	M04F3.5	M04F3.5	112	137	69	42	107	6	14539
gene-CELE_M04F3.1	gene-CELE	M04F3.1	rpa-2	772	570	784	480	1005	169	1066
gene-CELE_M04F3.4	gene-CELE	M04F3.4	M04F3.4	369	303	206	85	312	27	1723
gene-CELE_F54D7.3	gene-CELE	F54D7.3	gnrr-1	0	0	0	0	0	0	4415
gene-CELE_F54D7.2	gene-CELE	F54D7.2	ept-1	126	152	127	69	212	17	4067
gene-CELE_F57C9.6	gene-CELE	F57C9.6	F57C9.6	0	0	0	0	0	0	3066
gene-CELE_F57C9.7	gene-CELE	F57C9.7	tofu-4	98	86	88	54	204	7	1735
gene-CELE_F57C9.5	gene-CELE	F57C9.5	htp-3	352	286	325	219	491	74	2719
gene-CELE_F57C9.4	gene-CELE	F57C9.4	F57C9.4	139	141	148	100	235	27	5487
gene-CELE_F57C9.3	gene-CELE	F57C9.3	glo-2	0	0	0	0	4	0	8779
gene-CELE_F57C9.2	gene-CELE	F57C9.2	clec-90	19	13	0	0	27	0	3064
gene-CELE_F25F8.4	gene-CELE	F25F8.4	21ur-14928	0	0	0	0	0	0	20
gene-CELE_F25F8.3	gene-CELE	F25F8.3	21ur-10520	0	0	0	0	0	0	20
gene-CELE_F25F8.1	gene-CELE	F25F8.1	F25F8.1	28	42	22	28	72	11	10613
gene-CELE_F25F8.2	gene-CELE	F25F8.2	glc-2	16	16	16	16	15	0	2961
gene-CELE_F57C9.1	gene-CELE	F57C9.1	pdxk-1	171	162	139	51	165	22	2291
gene-CELE_C01F4.2	gene-CELE	C01F4.2	rga-6	10	19	4	0	15	0	17159
gene-CELE_C01F4.6	gene-CELE	C01F4.6	C01F4.6	0	0	0	0	0	0	145
gene-CELE_C01F4.7	gene-CELE	C01F4.7	C01F4.7	0	0	0	0	0	0	233
gene-CELE_C01F4.4	gene-CELE	C01F4.4	C01F4.4	0	0	0	0	0	0	76
gene-CELE_C01F4.5	gene-CELE	C01F4.5	C01F4.5	0	0	0	0	0	0	62
gene-CELE_C01F4.8	gene-CELE	C01F4.8	C01F4.8	0	0	0	0	0	0	62
gene-CELE_F21F3.3	gene-CELE	F21F3.3	icmt-1	18	42	37	16	69	0	1346
gene-CELE_F21F3.5	gene-CELE	F21F3.5	unc-38	0	6	0	0	4	0	3354
gene-CELE_F21F3.4	gene-CELE	F21F3.4	F21F3.4	83	62	41	20	127	0	1720
gene-CELE_F21F3.2	gene-CELE	F21F3.2	F21F3.2	90	108	68	71	180	0	1721
gene-CELE_F54D7.6	gene-CELE	F54D7.6	rpl-41.1	901	763	862	364	919	102	402
gene-CELE_F54D7.7	gene-CELE	F54D7.7	rpl-41.2	22531	20381	22354	9831	23244	3883	350
gene-CELE_F54D7.4	gene-CELE	F54D7.4	zig-7	227	153	200	139	474	62	1839
gene-CELE_F21F3.1	gene-CELE	F21F3.1	pgal-1	249	191	256	193	578	69	4990
gene-CELE_F21F3.6	gene-CELE	F21F3.6	F21F3.6	785	811	264	179	496	38	2242
gene-CELE_F21F3.7	gene-CELE	F21F3.7	F21F3.7	51	60	19	0	32	0	2386
gene-CELE_F28B3.8	gene-CELE	F28B3.8	imb-1	232	366	161	91	387	9	5474
gene-CELE_F28B3.5	gene-CELE	F28B3.5	mfsd-13.1	68	58	38	29	105	0	2205
gene-CELE_F28B3.9	gene-CELE	F28B3.9	acl-11	45	31	44	12	79	0	3668
gene-CELE_W03G9.3	gene-CELE	W03G9.3	enu-3.3	151	166	153	55	184	18	2309
gene-CELE_F28B3.4	gene-CELE	F28B3.4	dip-2	120	175	76	58	228	0	15094
gene-CELE_F28B3.10	gene-CELE	F28B3.10	F28B3.10	276	249	228	63	243	49	1077
gene-CELE_F28B3.6	gene-CELE	F28B3.6	F28B3.6	133	117	132	85	168	27	898
gene-CELE_F28B3.7	gene-CELE	F28B3.7	him-1	346	343	288	196	625	24	6096
gene-CELE_W03G9.8	gene-CELE	W03G9.8	mzt-1	79	54	30	33	106	0	534
gene-CELE_W03G9.2	gene-CELE	W03G9.2	pid-4	141	120	94	55	173	20	1939
gene-CELE_W03G9.9	gene-CELE	W03G9.9	W03G9.9	0	0	0	0	0	0	2303
gene-CELE_W03G9.5	gene-CELE	W03G9.5	W03G9.5	39	41	58	51	77	0	2285
gene-CELE_W03G9.4	gene-CELE	W03G9.4	app-1	470	464	423	229	738	67	2422
gene-CELE_W03G9.1	gene-CELE	W03G9.1	snf-1	82	107	53	30	147	0	3652
gene-CELE_W03G9.10	gene-CELE	W03G9.10	W03G9.10	0	0	0	0	0	0	675
gene-CELE_W03G9.6	gene-CELE	W03G9.6	paf-1	31	25	25	9	40	0	2021
gene-CELE_W03G9.7	gene-CELE	W03G9.7	cil-7	0	0	0	0	9	0	2565
gene-CELE_F54C1.5	gene-CELE	F54C1.5	dyf-1	11	0	0	8	19	0	5127
gene-CELE_F54C1.3	gene-CELE	F54C1.3	mes-3	79	91	48	42	183	3	6367
gene-CELE_F54C1.2	gene-CELE	F54C1.2	dom-3	47	43	66	35	107	0	1483
gene-CELE_F54C1.8	gene-CELE	F54C1.8	F54C1.8	38	63	43	29	86	0	1133
gene-CELE_F54C1.6	gene-CELE	F54C1.6	F54C1.6	0	0	0	0	0	0	1909
gene-CELE_F54C1.9	gene-CELE	F54C1.9	sst-20	149	121	117	51	196	0	1344
gene-CELE_C46H11.6	gene-CELE	C46H11.6	C46H11.6	48	42	53	38	75	0	2430
gene-CELE_C46H11.7	gene-CELE	C46H11.7	C46H11.7	40	76	18	5	52	4	962
gene-CELE_C46H11.4	gene-CELE	C46H11.4	lfe-2	114	78	84	35	163	0	14005
gene-CELE_C46H11.8	gene-CELE	C46H11.8	phat-1	64	68	39	11	64	24	1522
gene-CELE_C46H11.12	gene-CELE	C46H11.12	C46H11.12	0	3	0	0	0	0	143
gene-CELE_C46H11.13	gene-CELE	C46H11.13	anr-10	0	1	0	1	0	0	311
gene-CELE_C46H11.9	gene-CELE	C46H11.9	phat-2	230	237	155	82	255	22	1609
gene-CELE_C46H11.10	gene-CELE	C46H11.10	C46H11.10	0	6	0	5	42	0	2586
gene-CELE_C46H11.2	gene-CELE	C46H11.2	C46H11.2	115	71	96	34	77	0	2484
gene-CELE_C30F8.7	gene-CELE	C30F8.7	linc-156	0	0	0	0	0	0	5724
gene-CELE_C46H11.11	gene-CELE	C46H11.11	fhod-1	179	237	107	102	342	6	10580
gene-CELE_F54C1.7	gene-CELE	F54C1.7	pat-10	14215	12564	14017	6621	17198	1978	1303
gene-CELE_C30F8.6	gene-CELE	C30F8.6	C30F8.6	1	0	0	0	0	0	130
gene-CELE_C30F8.4	gene-CELE	C30F8.4	kin-32	22	44	21	8	36	0	7593
gene-CELE_C30F8.5	gene-CELE	C30F8.5	C30F8.5	0	0	0	0	0	0	87
gene-CELE_C30F8.3	gene-CELE	C30F8.3	C30F8.3	34	35	14	8	45	0	4109
gene-CELE_C30F8.2	gene-CELE	C30F8.2	vha-16	1141	1333	753	431	1266	93	2369
gene-CELE_Y110A7A.11	gene-CELE	Y110A7A.11	use-1	64	62	64	38	112	0	1421
gene-CELE_Y110A7A.20	gene-CELE	Y110A7A.20	ift-20	0	0	0	0	0	0	981
gene-CELE_Y110A7A.23	gene-CELE	Y110A7A.23	Y110A7A.23	0	0	0	1	0	0	134
gene-CELE_Y110A7A.12	gene-CELE	Y110A7A.12	spe-5	64	87	68	38	148	7	1811
gene-CELE_Y110A7A.13	gene-CELE	Y110A7A.13	chp-1	522	539	638	367	937	84	1330
gene-CELE_Y110A7A.14	gene-CELE	Y110A7A.14	pas-3	1914	1668	2095	1098	3010	336	938
gene-CELE_Y110A7A.22	gene-CELE	Y110A7A.22	21ur-11275	0	0	0	0	0	0	20
gene-CELE_Y110A7A.10	gene-CELE	Y110A7A.10	aap-1	149	145	132	60	193	35	2340
gene-CELE_Y110A7A.21	gene-CELE	Y110A7A.21	Y110A7A.21	26	30	26	21	55	0	1114
gene-CELE_Y110A7A.15	gene-CELE	Y110A7A.15	Y110A7A.15	138	155	95	53	168	2	2841
gene-CELE_Y110A7A.16	gene-CELE	Y110A7A.16	elpc-1	216	245	260	185	515	29	4730
gene-CELE_Y110A7A.9	gene-CELE	Y110A7A.9	Y110A7A.9	141	204	183	132	275	21	4769
gene-CELE_Y110A7A.17	gene-CELE	Y110A7A.17	mat-1	271	265	169	80	367	16	3286
gene-CELE_Y110A7A.8	gene-CELE	Y110A7A.8	prp-31	477	438	498	296	731	94	1783
gene-CELE_Y110A7A.7	gene-CELE	Y110A7A.7	Y110A7A.7	88	85	103	47	135	0	1320
gene-CELE_Y110A7A.5	gene-CELE	Y110A7A.5	mtm-1	73	97	64	61	219	0	3232
gene-CELE_Y110A7A.6	gene-CELE	Y110A7A.6	pfkb-1.1	487	402	408	270	615	32	2585
gene-CELE_Y110A7A.24	gene-CELE	Y110A7A.24	Y110A7A.24	0	3	2	3	5	2	337
gene-CELE_Y110A7A.4	gene-CELE	Y110A7A.4	tyms-1	57	46	39	35	64	0	1132
gene-CELE_Y110A7A.3	gene-CELE	Y110A7A.3	unc-63	0	16	5	8	15	0	7553
gene-CELE_Y110A7A.2	gene-CELE	Y110A7A.2	trf-2	0	0	0	0	15	0	3986
gene-CELE_Y110A7A.18	gene-CELE	Y110A7A.18	ppw-2	292	319	237	159	570	43	3721
gene-CELE_Y110A7A.19	gene-CELE	Y110A7A.19	let-630	422	358	394	198	510	50	2282
gene-CELE_F56A3.1	gene-CELE	F56A3.1	fncm-1	46	36	30	19	81	0	5105
gene-CELE_C32E12.2	gene-CELE	C32E12.2	pde-5	0	0	0	0	2	0	4190
gene-CELE_C32E12.8	gene-CELE	C32E12.8	C32E12.8	0	0	0	0	0	0	130
gene-CELE_C32E12.6	gene-CELE	C32E12.6	C32E12.6	0	0	0	0	0	0	22
gene-CELE_C32E12.3	gene-CELE	C32E12.3	osr-1	59	39	50	45	14	14	3245
gene-CELE_C32E12.5	gene-CELE	C32E12.5	sem-2	68	74	26	11	52	0	3598
gene-CELE_Y110A7A.1	gene-CELE	Y110A7A.1	hcp-6	251	239	220	157	375	81	6165
gene-CELE_F56A3.4	gene-CELE	F56A3.4	spd-5	552	631	545	426	1158	94	5369
gene-CELE_F56A3.3	gene-CELE	F56A3.3	npp-6	296	360	239	158	515	26	5823
gene-CELE_F56A3.2	gene-CELE	F56A3.2	slx-1	82	63	82	51	127	34	3500
gene-CELE_C32E12.4	gene-CELE	C32E12.4	C32E12.4	162	173	159	120	383	22	11365
gene-CELE_C32E12.1	gene-CELE	C32E12.1	C32E12.1	147	101	105	46	221	27	2282
gene-CELE_B0261.4	gene-CELE	B0261.4	mrpl-47	422	364	477	285	579	79	1119
gene-CELE_B0261.2	gene-CELE	B0261.2	let-363	237	342	244	174	594	28	17681
gene-CELE_B0261.5	gene-CELE	B0261.5	B0261.5	24	26	39	17	50	0	803
gene-CELE_B0261.6	gene-CELE	B0261.6	B0261.6	302	268	311	217	358	89	1498
gene-CELE_B0261.1	gene-CELE	B0261.1	vep-1	251	298	287	157	514	66	4686
gene-CELE_B0261.8	gene-CELE	B0261.8	B0261.8	38	30	36	14	90	0	776
gene-CELE_B0261.7	gene-CELE	B0261.7	B0261.7	250	186	201	83	238	19	1396
gene-CELE_C01G8.1	gene-CELE	C01G8.1	C01G8.1	146	172	186	82	107	31	1424
gene-CELE_C01G8.2	gene-CELE	C01G8.2	cln-3.2	30	24	21	0	49	0	4015
gene-CELE_C01G8.3	gene-CELE	C01G8.3	dhs-1	146	161	209	71	290	8	2716
gene-CELE_C01G8.4	gene-CELE	C01G8.4	dnj-4	45	51	53	31	90	11	1861
gene-CELE_C01G8.5	gene-CELE	C01G8.5	erm-1	1081	1092	713	416	1354	108	7578
gene-CELE_C01G8.6	gene-CELE	C01G8.6	hpo-32	278	279	219	77	356	29	1576
gene-CELE_F48C1.2	gene-CELE	F48C1.2	fbxa-145	10	9	21	0	18	0	1439
gene-CELE_F48C1.1	gene-CELE	F48C1.1	aman-3	29	39	28	36	92	0	4681
gene-CELE_C01G8.9	gene-CELE	C01G8.9	let-526	258	310	145	134	426	19	16491
gene-CELE_F48C1.12	gene-CELE	F48C1.12	F48C1.12	0	0	0	0	0	0	134
gene-CELE_F48C1.3	gene-CELE	F48C1.3	F48C1.3	0	0	0	0	0	0	273
gene-CELE_F48C1.13	gene-CELE	F48C1.13	F48C1.13	0	1	0	0	1	0	147
gene-CELE_F48C1.15	gene-CELE	F48C1.15	F48C1.15	2	5	5	2	6	0	968
gene-CELE_F48C1.5	gene-CELE	F48C1.5	F48C1.5	85	63	39	29	108	0	633
gene-CELE_F48C1.6	gene-CELE	F48C1.6	F48C1.6	201	229	157	101	260	15	1081
gene-CELE_F48C1.9	gene-CELE	F48C1.9	F48C1.9	0	0	0	0	0	0	531
gene-CELE_F48C1.8	gene-CELE	F48C1.8	F48C1.8	0	0	0	0	0	0	2835
gene-CELE_F48C1.14	gene-CELE	F48C1.14	F48C1.14	0	0	0	0	0	0	149
gene-CELE_F55A12.6	gene-CELE	F55A12.6	F55A12.6	0	0	0	0	4	0	1344
gene-CELE_F55A12.18	gene-CELE	F55A12.18	F55A12.18	0	0	0	0	0	0	1216
gene-CELE_F48C1.7	gene-CELE	F48C1.7	spe-11	310	310	439	303	694	118	1591
gene-CELE_F55A12.7	gene-CELE	F55A12.7	apm-1	265	333	226	130	468	23	2544
gene-CELE_F55A12.11	gene-CELE	F55A12.11	F55A12.11	2	1	1	0	1	0	221
gene-CELE_F55A12.4	gene-CELE	F55A12.4	dhs-2	27	45	39	52	88	13	2848
gene-CELE_F55A12.17	gene-CELE	F55A12.17	anr-38	0	0	0	0	0	0	496
gene-CELE_F55A12.5	gene-CELE	F55A12.5	F55A12.5	167	172	171	85	307	35	3721
gene-CELE_F55A12.8	gene-CELE	F55A12.8	nath-10	310	322	303	170	511	84	4128
gene-CELE_F55A12.3	gene-CELE	F55A12.3	ppk-1	121	169	88	58	185	0	6651
gene-CELE_F55A12.2	gene-CELE	F55A12.2	F55A12.2	38	49	41	15	53	1	1612
gene-CELE_F55A12.10	gene-CELE	F55A12.10	zhp-1	80	56	70	52	122	6	881
gene-CELE_F55A12.1	gene-CELE	F55A12.1	wago-2	369	435	319	185	499	36	4165
gene-CELE_F55A12.9	gene-CELE	F55A12.9	tent-5	2429	2791	1453	886	2088	157	11657
gene-CELE_C24A11.9	gene-CELE	C24A11.9	coq-1	89	115	99	46	144	0	2788
gene-CELE_C24A11.8	gene-CELE	C24A11.8	frm-4	264	333	154	97	369	0	9516
gene-CELE_C24A11.11	gene-CELE	C24A11.11	C24A11.11	0	0	0	0	0	0	67
gene-CELE_C24A11.12	gene-CELE	C24A11.12	C24A11.12	0	0	0	0	0	0	67
gene-CELE_C24A11.1	gene-CELE	C24A11.1	C24A11.1	213	137	197	87	273	90	1141
gene-CELE_C30H7.2	gene-CELE	C30H7.2	erp-44.1	206	252	122	91	244	17	4078
gene-CELE_F27C1.7	gene-CELE	F27C1.7	atp-3	4195	4032	2879	1487	3746	388	1274
gene-CELE_F27C1.17	gene-CELE	F27C1.17	F27C1.17	0	0	0	0	0	0	82
gene-CELE_F27C1.16	gene-CELE	F27C1.16	F27C1.16	0	1	0	0	0	0	118
gene-CELE_F27C1.14	gene-CELE	F27C1.14	21ur-11585	0	0	1	0	0	0	20
gene-CELE_F27C1.6	gene-CELE	F27C1.6	F27C1.6	231	237	292	196	562	56	7147
gene-CELE_F27C1.4	gene-CELE	F27C1.4	F27C1.4	2	2	2	7	2	0	419
gene-CELE_F27C1.3	gene-CELE	F27C1.3	F27C1.3	65	79	78	40	79	7	956
gene-CELE_F27C1.2	gene-CELE	F27C1.2	F27C1.2	234	268	191	110	388	41	1293
gene-CELE_T05E8.2	gene-CELE	T05E8.2	hil-8	0	6	0	0	5	0	6522
gene-CELE_T05E8.1	gene-CELE	T05E8.1	ferl-1	32	15	20	17	50	0	7196
gene-CELE_F27C1.18	gene-CELE	F27C1.18	F27C1.18	1	0	0	1	1	0	114
gene-CELE_F27C1.11	gene-CELE	F27C1.11	F27C1.11	0	0	0	0	13	0	9121
gene-CELE_F27C1.1	gene-CELE	F27C1.1	F27C1.1	603	539	545	346	890	118	980
gene-CELE_T05E8.3	gene-CELE	T05E8.3	let-355	78	94	102	77	185	0	7113
gene-CELE_F27C1.8	gene-CELE	F27C1.8	dpy-5	6641	4596	7933	3253	13994	909	854
gene-CELE_C09D4.9	gene-CELE	C09D4.9	C09D4.9	18	15	19	0	15	0	875
gene-CELE_C09D4.3	gene-CELE	C09D4.3	C09D4.3	223	195	209	111	364	37	2291
gene-CELE_C09D4.2	gene-CELE	C09D4.2	C09D4.2	62	77	64	27	99	10	1839
gene-CELE_C09D4.1	gene-CELE	C09D4.1	C09D4.1	13	0	21	0	59	0	7781
gene-CELE_F59A3.3	gene-CELE	F59A3.3	mrpl-24	165	166	140	107	256	20	1632
gene-CELE_F59A3.4	gene-CELE	F59A3.4	zipt-11	108	109	101	36	190	16	2061
gene-CELE_F59A3.6	gene-CELE	F59A3.6	rpa-4	165	143	83	76	165	7	2219
gene-CELE_F59A3.13	gene-CELE	F59A3.13	F59A3.13	0	0	9	0	10	3	1310
gene-CELE_F59A3.7	gene-CELE	F59A3.7	F59A3.7	0	0	0	0	4	0	1220
gene-CELE_F59A3.2	gene-CELE	F59A3.2	F59A3.2	109	100	106	73	181	0	2508
gene-CELE_F59A3.12	gene-CELE	F59A3.12	F59A3.12	96	115	100	51	165	16	1374
gene-CELE_F59A3.9	gene-CELE	F59A3.9	pup-3	14	9	8	11	22	0	4033
gene-CELE_F59A3.1	gene-CELE	F59A3.1	cpd-1	32	25	48	42	147	11	9374
gene-CELE_F59A3.8	gene-CELE	F59A3.8	F59A3.8	101	109	79	89	190	0	2948
gene-CELE_M01A10.2	gene-CELE	M01A10.2	tom-1	68	103	56	19	196	0	15571
gene-CELE_M01A10.6	gene-CELE	M01A10.6	21ur-13147	0	0	0	0	0	0	20
gene-CELE_M01A10.7	gene-CELE	M01A10.7	M01A10.7	0	0	0	0	0	0	82
gene-CELE_M01A10.3	gene-CELE	M01A10.3	ostd-1	546	492	315	134	519	49	1146
gene-CELE_C09D4.4	gene-CELE	C09D4.4	C09D4.4	135	177	97	76	300	0	5173
gene-CELE_C09D4.7	gene-CELE	C09D4.7	21ur-12380	0	0	0	0	0	0	20
gene-CELE_C09D4.5	gene-CELE	C09D4.5	rpl-19	26159	22482	27411	12557	25719	4105	963
gene-CELE_M01A10.1	gene-CELE	M01A10.1	fubl-4	64	84	35	41	73	12	2442
gene-CELE_M01E11.4	gene-CELE	M01E11.4	pqn-52	1288	1195	1252	698	1453	180	3742
gene-CELE_M01E11.3	gene-CELE	M01E11.3	rmh-1	48	68	39	18	96	0	3535
gene-CELE_M01E11.6	gene-CELE	M01E11.6	klp-15	89	78	63	37	79	7	2124
gene-CELE_M01E11.5	gene-CELE	M01E11.5	cey-3	1594	1493	2131	791	2137	308	1153
gene-CELE_F46F11.4	gene-CELE	F46F11.4	ubl-5	110	93	85	29	127	0	1015
gene-CELE_M01E11.7	gene-CELE	M01E11.7	tns-1	182	220	132	82	341	5	24122
gene-CELE_M01E11.9	gene-CELE	M01E11.9	M01E11.9	0	1	0	0	0	0	136
gene-CELE_M01E11.8	gene-CELE	M01E11.8	21ur-9108	0	0	0	0	0	0	20
gene-CELE_M01E11.2	gene-CELE	M01E11.2	ctnb-1	153	186	191	168	381	56	2327
gene-CELE_M01E11.1	gene-CELE	M01E11.1	M01E11.1	52	40	39	16	84	0	1375
gene-CELE_F46F11.9	gene-CELE	F46F11.9	trpp-8	110	104	90	103	270	11	6028
gene-CELE_F46F11.12	gene-CELE	F46F11.12	F46F11.12	10	8	6	11	2	2	154
gene-CELE_F46F11.5	gene-CELE	F46F11.5	vha-10	1817	1578	1184	593	1802	195	929
gene-CELE_F46F11.6	gene-CELE	F46F11.6	xrep-4	272	334	216	142	506	19	1953
gene-CELE_F46F11.8	gene-CELE	F46F11.8	F46F11.8	92	91	41	33	96	0	1687
gene-CELE_M01A12.4	gene-CELE	M01A12.4	M01A12.4	0	0	0	0	9	0	747
gene-CELE_F46F11.1	gene-CELE	F46F11.1	F46F11.1	255	251	290	178	492	76	9808
gene-CELE_F46F11.2	gene-CELE	F46F11.2	cey-2	2964	2649	3048	1315	2700	500	1100
gene-CELE_F46F11.7	gene-CELE	F46F11.7	F46F11.7	74	97	89	71	199	15	2262
gene-CELE_F46F11.10	gene-CELE	F46F11.10	trmt-10C.1	47	34	37	28	65	0	1448
gene-CELE_M01A12.1	gene-CELE	M01A12.1	col-53	10	0	12	0	11	0	1641
gene-CELE_F55F8.2	gene-CELE	F55F8.2	F55F8.2	257	295	312	187	597	56	3287
gene-CELE_F55F8.3	gene-CELE	F55F8.3	F55F8.3	180	215	292	139	454	34	3892
gene-CELE_F55F8.4	gene-CELE	F55F8.4	cir-1	281	282	250	205	471	50	2029
gene-CELE_F55F8.5	gene-CELE	F55F8.5	wdr-12	344	328	395	242	725	39	1967
gene-CELE_F55F8.6	gene-CELE	F55F8.6	mff-2	66	72	69	68	130	9	795
gene-CELE_F55F8.7	gene-CELE	F55F8.7	F55F8.7	144	115	126	94	173	18	1828
gene-CELE_F55F8.9	gene-CELE	F55F8.9	zipt-2.4	27	56	42	12	69	0	3407
gene-CELE_F55F8.1	gene-CELE	F55F8.1	ptr-10	0	0	0	15	41	0	4784
gene-CELE_F55F8.8	gene-CELE	F55F8.8	F55F8.8	0	13	10	14	8	0	2668
gene-CELE_T19B4.5	gene-CELE	T19B4.5	T19B4.5	157	189	117	67	229	5	2305
gene-CELE_T19B4.4	gene-CELE	T19B4.4	dnj-21	127	94	109	55	112	18	819
gene-CELE_T19B4.3	gene-CELE	T19B4.3	aprt-1	313	254	350	163	610	61	1224
gene-CELE_T19B4.7	gene-CELE	T19B4.7	unc-40	118	158	97	69	195	0	11666
gene-CELE_T19B4.1	gene-CELE	T19B4.1	pamn-1	30	16	24	25	79	0	3397
gene-CELE_T19B4.2	gene-CELE	T19B4.2	npp-7	339	445	172	111	391	32	5236
gene-CELE_F56H1.8	gene-CELE	F56H1.8	21ur-14650	0	0	0	0	0	0	20
gene-CELE_C04F1.1	gene-CELE	C04F1.1	C04F1.1	8	0	7	0	11	0	3002
gene-CELE_C04F1.4	gene-CELE	C04F1.4	C04F1.4	0	0	0	0	0	0	148
gene-CELE_C04F1.3	gene-CELE	C04F1.3	lim-7	36	28	21	20	50	0	9235
gene-CELE_C04F1.5	gene-CELE	C04F1.5	C04F1.5	1	0	0	0	0	0	149
gene-CELE_F56H1.3	gene-CELE	F56H1.3	F56H1.3	23	27	23	0	31	0	5460
gene-CELE_F56H1.10	gene-CELE	F56H1.10	F56H1.10	0	0	10	0	0	0	797
gene-CELE_F56H1.2	gene-CELE	F56H1.2	nhr-266	6	10	12	0	5	0	3871
gene-CELE_F56H1.9	gene-CELE	F56H1.9	21ur-15563	1	0	0	0	0	0	20
gene-CELE_F56H1.4	gene-CELE	F56H1.4	rpt-5	829	914	831	372	1257	54	1703
gene-CELE_F56H1.6	gene-CELE	F56H1.6	rad-8	190	175	187	118	428	56	1437
gene-CELE_T22E7.2	gene-CELE	T22E7.2	dhhc-11	0	4	0	0	0	0	4420
gene-CELE_T22E7.1	gene-CELE	T22E7.1	lron-8	34	28	17	0	56	0	4708
gene-CELE_F56H1.1	gene-CELE	F56H1.1	che-14	0	0	0	0	32	0	7673
gene-CELE_F56H1.5	gene-CELE	F56H1.5	ccpp-1	107	126	104	45	256	14	6487
gene-CELE_F56H1.7	gene-CELE	F56H1.7	oxy-5	325	325	340	168	392	34	1539
gene-CELE_B0414.3	gene-CELE	B0414.3	hil-5	1546	1350	1045	372	999	148	1025
gene-CELE_B0414.2	gene-CELE	B0414.2	rnt-1	0	0	0	0	0	0	4799
gene-CELE_B0414.9	gene-CELE	B0414.9	21ur-14150	0	0	0	0	0	0	20
gene-CELE_B0414.5	gene-CELE	B0414.5	cpb-3	219	240	113	66	206	0	3118
gene-CELE_B0414.6	gene-CELE	B0414.6	glh-3	127	188	127	90	220	16	2793
gene-CELE_B0414.1	gene-CELE	B0414.1	srz-4	0	0	0	0	0	0	1422
gene-CELE_B0414.7	gene-CELE	B0414.7	mtk-1	264	313	216	203	511	32	8334
gene-CELE_B0414.8	gene-CELE	B0414.8	vps-51	336	373	335	214	694	64	3335
gene-CELE_C32F10.6	gene-CELE	C32F10.6	nhr-2	10	5	10	12	10	0	2660
gene-CELE_C32F10.2	gene-CELE	C32F10.2	lin-35	286	323	249	159	497	43	7928
gene-CELE_C32F10.4	gene-CELE	C32F10.4	C32F10.4	136	165	101	60	169	0	1581
gene-CELE_C32F10.5	gene-CELE	C32F10.5	hmg-3	368	378	495	290	831	112	2523
gene-CELE_C32F10.8	gene-CELE	C32F10.8	C32F10.8	1104	1089	827	346	1206	94	3166
gene-CELE_C32F10.9	gene-CELE	C32F10.9	C32F10.9	0	0	0	0	0	0	168
gene-CELE_F33D11.16	gene-CELE	F33D11.16	F33D11.16	2	0	0	1	8	2	755
gene-CELE_F33D11.6	gene-CELE	F33D11.6	F33D11.6	0	0	0	0	0	0	1630
gene-CELE_F33D11.T2	gene-CELE	F33D11.T2	F33D11.t2	0	0	0	0	0	0	72
gene-CELE_F33D11.3	gene-CELE	F33D11.3	col-54	78	83	148	76	139	19	1341
gene-CELE_F33D11.15	gene-CELE	F33D11.15	F33D11.15	3	0	0	0	0	0	89
gene-CELE_F33D11.5	gene-CELE	F33D11.5	twk-47	0	0	0	0	7	0	2795
gene-CELE_C32F10.1	gene-CELE	C32F10.1	obr-4	513	473	506	330	845	86	5246
gene-CELE_F33D11.2	gene-CELE	F33D11.2	F33D11.2	60	60	94	71	184	20	1947
gene-CELE_F33D11.14	gene-CELE	F33D11.14	F33D11.14	0	0	0	0	0	0	82
gene-CELE_F33D11.T1	gene-CELE	F33D11.T1	F33D11.t1	0	0	0	0	0	0	71
gene-CELE_F33D11.8	gene-CELE	F33D11.8	nlp-62	11	9	6	8	12	0	841
gene-CELE_F33D11.7	gene-CELE	F33D11.7	F33D11.7	55	58	68	24	100	12	1859
gene-CELE_F33D11.1	gene-CELE	F33D11.1	F33D11.1	36	21	30	0	19	0	939
gene-CELE_F33D11.9	gene-CELE	F33D11.9	gpaa-1	106	112	81	69	254	20	5010
gene-CELE_F33D11.13	gene-CELE	F33D11.13	F33D11.13	0	0	0	0	0	0	146
gene-CELE_F33D11.12	gene-CELE	F33D11.12	dhhc-3	65	68	36	23	117	11	3787
gene-CELE_F33D11.17	gene-CELE	F33D11.17	F33D11.17	1	1	1	1	1	1	35
gene-CELE_F33D11.10	gene-CELE	F33D11.10	F33D11.10	311	346	295	170	626	31	1577
gene-CELE_F33D11.11	gene-CELE	F33D11.11	vpr-1	451	445	235	116	508	51	1688
gene-CELE_C34G6.9	gene-CELE	C34G6.9	C34G6.9	2	0	0	0	0	0	352
gene-CELE_C34G6.11	gene-CELE	C34G6.11	C34G6.11	1	0	0	0	0	0	214
gene-CELE_C34G6.6	gene-CELE	C34G6.6	noah-1	284	265	114	110	397	0	4542
gene-CELE_C34G6.5	gene-CELE	C34G6.5	cdc-7	79	58	35	26	130	0	2169
gene-CELE_C34G6.4	gene-CELE	C34G6.4	pgp-2	139	117	98	87	391	34	9360
gene-CELE_C34G6.3	gene-CELE	C34G6.3	C34G6.3	135	105	220	146	365	40	787
gene-CELE_C34G6.8	gene-CELE	C34G6.8	21ur-13804	0	0	0	0	0	0	20
gene-CELE_C34G6.1	gene-CELE	C34G6.1	hpo-27	139	188	101	65	239	9	11499
gene-CELE_C34G6.2	gene-CELE	C34G6.2	tyr-4	453	438	371	189	467	27	3812
gene-CELE_C34G6.7	gene-CELE	C34G6.7	stam-1	324	306	226	133	350	38	2590
gene-CELE_B0207.5	gene-CELE	B0207.5	B0207.5	9	0	4	0	0	0	16361
gene-CELE_B0207.14	gene-CELE	B0207.14	B0207.14	0	0	0	0	0	0	149
gene-CELE_B0207.6	gene-CELE	B0207.6	B0207.6	55	61	35	30	104	0	1587
gene-CELE_B0207.4	gene-CELE	B0207.4	air-2	213	122	113	75	233	16	1399
gene-CELE_B0207.2	gene-CELE	B0207.2	B0207.2	7	0	0	0	0	0	1975
gene-CELE_B0207.3	gene-CELE	B0207.3	gpa-14	0	4	0	0	0	0	3261
gene-CELE_B0207.7	gene-CELE	B0207.7	B0207.7	84	99	82	56	205	10	2097
gene-CELE_B0207.10	gene-CELE	B0207.10	B0207.10	0	2	0	0	10	0	524
gene-CELE_B0207.9	gene-CELE	B0207.9	B0207.9	33	33	34	14	61	0	918
gene-CELE_B0207.11	gene-CELE	B0207.11	B0207.11	20	29	32	31	58	0	1230
gene-CELE_B0207.1	gene-CELE	B0207.1	B0207.1	68	69	58	20	60	3	2810
gene-CELE_B0207.12	gene-CELE	B0207.12	avr-14	8	0	0	0	29	0	6079
gene-CELE_B0207.13	gene-CELE	B0207.13	B0207.13	0	0	0	0	0	0	222
gene-CELE_B0207.15	gene-CELE	B0207.15	B0207.15	0	0	0	0	0	0	64
gene-CELE_C06A5.6	gene-CELE	C06A5.6	simr-1	309	334	184	107	397	46	4103
gene-CELE_C06A5.12	gene-CELE	C06A5.12	C06A5.12	0	0	0	0	21	0	2938
gene-CELE_C06A5.2	gene-CELE	C06A5.2	C06A5.2	51	24	59	58	79	6	1024
gene-CELE_C06A5.8	gene-CELE	C06A5.8	C06A5.8	86	50	96	55	123	22	1387
gene-CELE_C06A5.11	gene-CELE	C06A5.11	sir-2.4	56	40	68	23	110	0	1924
gene-CELE_C06A5.3	gene-CELE	C06A5.3	C06A5.3	171	195	180	118	365	24	4101
gene-CELE_C06A5.7	gene-CELE	C06A5.7	unc-94	195	212	122	92	338	31	10718
gene-CELE_C06A5.9	gene-CELE	C06A5.9	rnf-1	130	134	117	63	148	17	1804
gene-CELE_C06A5.1	gene-CELE	C06A5.1	ints-1	135	156	72	81	235	13	10689
gene-CELE_B0025.7	gene-CELE	B0025.7	B0025.7	1	1	1	1	1	0	70
gene-CELE_B0025.2	gene-CELE	B0025.2	csn-2	216	264	189	143	502	26	4214
gene-CELE_B0025.8	gene-CELE	B0025.8	B0025.8	1	1	1	1	1	1	90
gene-CELE_B0025.5	gene-CELE	B0025.5	B0025.5	178	147	59	35	119	5	870
gene-CELE_B0025.1	gene-CELE	B0025.1	vps-34	168	165	113	75	263	0	4972
gene-CELE_B0025.6	gene-CELE	B0025.6	B0025.6	0	0	0	0	0	0	176
gene-CELE_B0025.4	gene-CELE	B0025.4	B0025.4	86	57	63	45	126	23	1176
gene-CELE_C27A12.4	gene-CELE	C27A12.4	C27A12.4	9	11	0	0	10	0	2436
gene-CELE_C27A12.3	gene-CELE	C27A12.3	let-391	55	73	71	24	171	18	2864
gene-CELE_C27A12.5	gene-CELE	C27A12.5	ceh-2	0	0	0	0	0	0	3663
gene-CELE_C27A12.11	gene-CELE	C27A12.11	C27A12.11	0	0	0	0	0	0	128
gene-CELE_C27A12.2	gene-CELE	C27A12.2	szy-5	146	134	97	83	349	12	4346
gene-CELE_C27A12.6	gene-CELE	C27A12.6	ari-1.3	101	73	74	63	151	8	2036
gene-CELE_C27A12.13	gene-CELE	C27A12.13	mir-4926	1	1	1	0	0	0	51
rna-NR_050159.2	rna-NR	50159.2	mir-4926	1	1	1	0	0	0	51
gene-CELE_C27A12.7	gene-CELE	C27A12.7	ari-1.2	98	145	126	65	205	15	2293
gene-CELE_C27A12.8	gene-CELE	C27A12.8	ari-1.1	170	236	200	118	436	11	2405
gene-CELE_C27A12.9	gene-CELE	C27A12.9	pigo-1	65	36	30	25	65	10	6308
gene-CELE_C27A12.10	gene-CELE	C27A12.10	mbd-2	50	60	47	34	74	0	1210
gene-CELE_ZK484.3	gene-CELE	ZK484.3	ZK484.3	156	180	106	63	183	0	1596
gene-CELE_ZK484.4	gene-CELE	ZK484.4	tres-1	222	208	162	112	349	20	8664
gene-CELE_ZK484.9	gene-CELE	ZK484.9	ZK484.9	0	3	1	0	0	0	67
gene-CELE_ZK484.10	gene-CELE	ZK484.10	ZK484.10	0	2	1	0	0	0	131
gene-CELE_ZK484.2	gene-CELE	ZK484.2	haf-9	551	514	662	348	846	68	4145
gene-CELE_ZK484.6	gene-CELE	ZK484.6	ZK484.6	33	48	26	31	46	0	1376
gene-CELE_ZK484.11	gene-CELE	ZK484.11	ZK484.11	2	10	0	0	1	0	125
gene-CELE_ZK484.5	gene-CELE	ZK484.5	msrp-2	1568	1381	1792	824	1852	446	299
gene-CELE_ZK484.7	gene-CELE	ZK484.7	ZK484.7	111	131	135	94	192	0	1529
gene-CELE_ZK484.1	gene-CELE	ZK484.1	oaz-1	1771	1648	2044	1203	2715	394	1130
gene-CELE_ZK484.8	gene-CELE	ZK484.8	nspd-1	644	553	602	234	480	259	212
gene-CELE_T27A3.4	gene-CELE	T27A3.4	spch-3	1629	1495	1842	1005	1607	513	804
gene-CELE_T27A3.5	gene-CELE	T27A3.5	T27A3.5	453	408	405	177	488	88	1528
gene-CELE_T27A3.3	gene-CELE	T27A3.3	ssp-16	296	253	223	91	210	62	329
gene-CELE_T27A3.8	gene-CELE	T27A3.8	T27A3.8	0	0	0	0	0	0	876
gene-CELE_T27A3.12	gene-CELE	T27A3.12	T27A3.12	0	0	0	0	0	0	61
gene-CELE_T27A3.9	gene-CELE	T27A3.9	T27A3.9	1	2	4	0	0	0	75
gene-CELE_T27A3.6	gene-CELE	T27A3.6	nmrk-1	68	80	82	35	116	0	1852
gene-CELE_T27A3.7	gene-CELE	T27A3.7	nse-1	96	117	82	57	143	0	1838
gene-CELE_T27A3.2	gene-CELE	T27A3.2	usp-5	507	537	372	229	756	64	4415
gene-CELE_F56F4.4	gene-CELE	F56F4.4	F56F4.4	22	16	14	2	23	0	710
gene-CELE_F56F4.6	gene-CELE	F56F4.6	abt-6	0	0	0	0	0	0	1462
gene-CELE_F56F4.T1	gene-CELE	F56F4.T1	F56F4.t1	0	0	0	0	0	0	83
gene-CELE_F56F4.11	gene-CELE	F56F4.11	F56F4.11	0	0	0	0	0	0	94
gene-CELE_F56F4.T2	gene-CELE	F56F4.T2	F56F4.t2	0	0	0	0	0	0	72
gene-CELE_F56F4.5	gene-CELE	F56F4.5	pept-3	30	44	41	12	83	0	4732
gene-CELE_F56F4.10	gene-CELE	F56F4.10	F56F4.10	3	0	0	0	0	0	202
gene-CELE_F56F4.12	gene-CELE	F56F4.12	anr-5	2	4	0	0	0	0	207
gene-CELE_T27A3.1	gene-CELE	T27A3.1	trak-1	325	332	268	146	425	42	3755
gene-CELE_F56F4.3	gene-CELE	F56F4.3	F56F4.3	25	19	35	14	34	0	3022
gene-CELE_F56F4.2	gene-CELE	F56F4.2	ttr-55	0	4	0	0	4	0	1022
gene-CELE_F56F4.9	gene-CELE	F56F4.9	ttr-56	13	10	0	0	11	0	641
gene-CELE_F56F4.1	gene-CELE	F56F4.1	ttr-58	0	0	0	0	0	0	694
gene-CELE_T09B4.6	gene-CELE	T09B4.6	T09B4.6	0	0	0	0	0	0	1816
gene-CELE_T09B4.5	gene-CELE	T09B4.5	T09B4.5	8	18	0	0	26	0	3365
gene-CELE_T09B4.7	gene-CELE	T09B4.7	T09B4.7	80	92	67	32	98	18	1784
gene-CELE_T09B4.T2	gene-CELE	T09B4.T2	T09B4.t2	0	0	0	0	0	0	73
gene-CELE_T09B4.19	gene-CELE	T09B4.19	T09B4.19	2	1	0	0	2	0	219
gene-CELE_T09B4.12	gene-CELE	T09B4.12	mir-235	8	7	9	5	2	1	96
rna-NR_002349.2	rna-NR	2349.2	mir-235	2	2	2	2	2	0	96
gene-CELE_T09B4.4	gene-CELE	T09B4.4	T09B4.4	27	16	9	0	40	4	696
gene-CELE_T09B4.8	gene-CELE	T09B4.8	T09B4.8	404	386	352	158	533	53	1820
gene-CELE_T09B4.22	gene-CELE	T09B4.22	T09B4.22	0	0	0	0	0	0	126
gene-CELE_T09B4.18	gene-CELE	T09B4.18	T09B4.18	0	0	0	0	1	0	63
gene-CELE_T09B4.15	gene-CELE	T09B4.15	T09B4.15	0	0	0	0	1	0	63
gene-CELE_T09B4.3	gene-CELE	T09B4.3	T09B4.3	41	15	28	16	26	0	2870
gene-CELE_T09B4.9	gene-CELE	T09B4.9	tin-44	212	201	186	124	314	28	2906
gene-CELE_T09B4.10	gene-CELE	T09B4.10	chn-1	119	147	131	97	266	35	2542
gene-CELE_T09B4.20	gene-CELE	T09B4.20	mir-4916	0	1	1	0	0	0	64
rna-NR_050174.2	rna-NR	50174.2	mir-4916	0	2	2	0	0	0	64
gene-CELE_T09B4.2	gene-CELE	T09B4.2	T09B4.2	123	127	119	50	161	27	1296
gene-CELE_T09B4.1	gene-CELE	T09B4.1	pigv-1	135	181	92	35	236	15	2690
gene-CELE_T05E7.3	gene-CELE	T05E7.3	T05E7.3	98	105	59	28	182	0	4479
gene-CELE_T05E7.4	gene-CELE	T05E7.4	T05E7.4	18	32	7	7	27	0	2345
gene-CELE_T08B2.7	gene-CELE	T08B2.7	ech-1.2	1017	1128	759	493	1566	163	4200
gene-CELE_T08B2.13	gene-CELE	T08B2.13	T08B2.13	0	0	0	0	0	0	128
gene-CELE_T08B2.T1	gene-CELE	T08B2.T1	T08B2.t1	0	0	0	0	0	0	71
gene-CELE_T05E7.1	gene-CELE	T05E7.1	T05E7.1	22	37	15	13	56	0	2953
gene-CELE_T08B2.8	gene-CELE	T08B2.8	mrpl-23	207	223	298	187	408	49	615
gene-CELE_T08B2.9	gene-CELE	T08B2.9	fars-1	630	608	548	286	905	61	2603
gene-CELE_T08B2.14	gene-CELE	T08B2.14	T08B2.14	6	0	2	3	0	0	220
gene-CELE_T08B2.4	gene-CELE	T08B2.4	T08B2.4	10	9	6	13	18	0	1221
gene-CELE_T08B2.11	gene-CELE	T08B2.11	T08B2.11	68	30	50	17	79	28	1870
gene-CELE_T08B2.12	gene-CELE	T08B2.12	T08B2.12	604	697	775	288	766	183	633
gene-CELE_T08B2.5	gene-CELE	T08B2.5	rbm-5	198	178	219	121	370	39	4185
gene-CELE_T08B2.15	gene-CELE	T08B2.15	T08B2.15	6	0	0	0	0	0	1066
gene-CELE_T08B2.10	gene-CELE	T08B2.10	rps-17	12623	10722	9362	4439	12179	1031	671
gene-CELE_C48E7.14	gene-CELE	C48E7.14	C48E7.14	0	0	0	0	0	0	136
gene-CELE_C48E7.6	gene-CELE	C48E7.6	C48E7.6	26	37	17	23	69	0	13726
gene-CELE_C48E7.10	gene-CELE	C48E7.10	spp-15	91	74	150	46	206	26	641
gene-CELE_C48E7.5	gene-CELE	C48E7.5	cof-2	11	15	7	0	15	0	2401
gene-CELE_C48E7.11	gene-CELE	C48E7.11	cebp-2	39	40	37	28	69	3	502
gene-CELE_C48E7.3	gene-CELE	C48E7.3	lpd-2	213	200	203	155	403	55	1246
gene-CELE_C48E7.2	gene-CELE	C48E7.2	let-611	212	229	175	136	324	48	2585
gene-CELE_C48E7.7	gene-CELE	C48E7.7	C48E7.7	838	745	632	310	771	201	683
gene-CELE_C48E7.12	gene-CELE	C48E7.12	C48E7.12	0	0	0	0	0	0	112
gene-CELE_C48E7.1	gene-CELE	C48E7.1	C48E7.1	322	235	144	73	143	13	4271
gene-CELE_C48E7.9	gene-CELE	C48E7.9	twk-37	0	12	0	0	9	0	2113
gene-CELE_C48E7.8	gene-CELE	C48E7.8	oac-9	37	19	50	34	48	0	3391
gene-CELE_C10G11.8	gene-CELE	C10G11.8	C10G11.8	796	763	939	490	1193	162	1919
gene-CELE_C10G11.9	gene-CELE	C10G11.9	spch-2	967	735	1001	495	849	229	761
gene-CELE_C10G11.10	gene-CELE	C10G11.10	C10G11.10	19	19	18	11	28	7	1468
gene-CELE_C10G11.1	gene-CELE	C10G11.1	C10G11.1	36	27	21	11	40	0	1333
gene-CELE_F26B1.5	gene-CELE	F26B1.5	F26B1.5	15	24	25	23	37	0	1694
gene-CELE_C10G11.15	gene-CELE	C10G11.15	C10G11.15	0	0	0	0	0	0	211
gene-CELE_C10G11.14	gene-CELE	C10G11.14	C10G11.14	0	0	0	0	0	0	224
gene-CELE_C10G11.6	gene-CELE	C10G11.6	C10G11.6	47	54	33	16	87	0	4635
gene-CELE_C10G11.7	gene-CELE	C10G11.7	chdp-1	599	575	471	245	790	69	4367
gene-CELE_C10G11.5	gene-CELE	C10G11.5	pnk-1	260	268	256	171	375	25	2567
gene-CELE_F26B1.4	gene-CELE	F26B1.4	col-58	628	538	627	253	713	111	1187
gene-CELE_F26B1.3	gene-CELE	F26B1.3	ima-2	597	528	382	174	525	48	2029
gene-CELE_F26B1.1	gene-CELE	F26B1.1	F26B1.1	15	12	24	0	36	0	1347
gene-CELE_F26B1.2	gene-CELE	F26B1.2	hrpk-1	594	575	437	223	653	61	2663
gene-CELE_F26B1.7	gene-CELE	F26B1.7	let-381	9	0	0	0	0	0	3730
gene-CELE_F26B1.8	gene-CELE	F26B1.8	F26B1.8	507	456	441	159	486	73	645
gene-CELE_K04F10.4	gene-CELE	K04F10.4	bli-4	605	710	455	229	724	65	14456
gene-CELE_K04F10.8	gene-CELE	K04F10.8	K04F10.8	0	0	0	0	0	0	149
gene-CELE_K04F10.6	gene-CELE	K04F10.6	mut-2	42	62	41	33	66	0	1797
gene-CELE_K04F10.9	gene-CELE	K04F10.9	K04F10.9	2	1	1	0	4	0	88
gene-CELE_K04F10.3	gene-CELE	K04F10.3	K04F10.3	79	57	84	66	115	30	1872
gene-CELE_K04F10.2	gene-CELE	K04F10.2	K04F10.2	0	0	0	0	8	0	3334
gene-CELE_K04F10.1	gene-CELE	K04F10.1	K04F10.1	0	0	8	4	13	0	1193
gene-CELE_K04F10.7	gene-CELE	K04F10.7	K04F10.7	127	158	102	50	171	14	1747
gene-CELE_ZC308.4	gene-CELE	ZC308.4	ZC308.4	32	30	18	7	30	9	1326
gene-CELE_ZC308.1	gene-CELE	ZC308.1	gld-2	276	359	120	95	300	32	16446
gene-CELE_ZC308.6	gene-CELE	ZC308.6	ZC308.6	0	0	0	0	0	0	146
gene-CELE_ZC308.5	gene-CELE	ZC308.5	ZC308.5	0	0	0	0	0	0	558
gene-CELE_ZC328.8	gene-CELE	ZC328.8	ZC328.8	0	0	0	0	2	0	50
gene-CELE_ZC328.2	gene-CELE	ZC328.2	klu-2	23	14	9	0	20	0	8201
gene-CELE_ZC328.1	gene-CELE	ZC328.1	cuti-1	84	45	20	17	136	0	1118
gene-CELE_R10A10.2	gene-CELE	R10A10.2	rbx-2	27	32	22	19	53	0	1229
gene-CELE_ZC328.3	gene-CELE	ZC328.3	ZC328.3	59	53	37	26	91	0	7762
gene-CELE_R10A10.3	gene-CELE	R10A10.3	R10A10.3	0	0	0	0	0	0	197
gene-CELE_ZC328.4	gene-CELE	ZC328.4	san-1	83	120	105	71	157	16	1686
gene-CELE_F37E3.2	gene-CELE	F37E3.2	lron-6	0	0	0	0	0	0	3197
gene-CELE_F37E3.1	gene-CELE	F37E3.1	ncbp-1	220	199	148	140	360	37	3733
gene-CELE_F37E3.3	gene-CELE	F37E3.3	comp-1	106	93	82	49	130	0	2059
gene-CELE_T23H2.2	gene-CELE	T23H2.2	snt-4	69	106	47	23	122	0	5080
gene-CELE_T23H2.3	gene-CELE	T23H2.3	T23H2.3	303	328	335	202	517	67	4821
gene-CELE_T23H2.6	gene-CELE	T23H2.6	T23H2.6	0	0	0	0	0	0	146
gene-CELE_T23H2.1	gene-CELE	T23H2.1	npp-12	356	451	215	127	576	26	6650
gene-CELE_T23H2.4	gene-CELE	T23H2.4	mam-8	8	11	7	0	11	0	3120
gene-CELE_T23H2.5	gene-CELE	T23H2.5	rab-10	243	245	166	111	354	18	1197
gene-CELE_K06A5.3	gene-CELE	K06A5.3	K06A5.3	84	57	71	47	89	15	1039
gene-CELE_K06A5.4	gene-CELE	K06A5.4	knl-2	260	253	249	156	424	59	3408
gene-CELE_K06A5.6	gene-CELE	K06A5.6	acdh-3	670	641	580	296	823	99	1512
gene-CELE_K06A5.2	gene-CELE	K06A5.2	K06A5.2	548	434	486	253	580	90	1279
gene-CELE_K06A5.7	gene-CELE	K06A5.7	cdc-25.1	216	224	136	65	227	14	2536
gene-CELE_K06A5.8	gene-CELE	K06A5.8	nmtn-1	7	11	9	3	26	0	15117
gene-CELE_C55B7.6	gene-CELE	C55B7.6	sulp-1	5	3	0	3	2	0	3486
gene-CELE_K06A5.9	gene-CELE	K06A5.9	K06A5.9	0	0	0	0	0	0	143
gene-CELE_K06A5.1	gene-CELE	K06A5.1	uad-2	199	235	185	81	331	30	3549
gene-CELE_C55B7.8	gene-CELE	C55B7.8	dbr-1	110	105	91	47	174	13	2011
gene-CELE_C55B7.9	gene-CELE	C55B7.9	mdt-18	76	67	48	38	104	9	2533
gene-CELE_C55B7.5	gene-CELE	C55B7.5	uri-1	168	135	201	129	412	49	1819
gene-CELE_C55B7.10	gene-CELE	C55B7.10	C55B7.10	98	96	66	37	102	15	1742
gene-CELE_C55B7.4	gene-CELE	C55B7.4	acdh-1	2093	2146	1885	1025	3578	179	2124
gene-CELE_C55B7.3	gene-CELE	C55B7.3	C55B7.3	175	131	198	79	289	51	1428
gene-CELE_T10E9.5	gene-CELE	T10E9.5	T10E9.5	0	0	0	0	0	0	1657
gene-CELE_C55B7.2	gene-CELE	C55B7.2	gly-2	25	51	33	22	52	0	3725
gene-CELE_C55B7.11	gene-CELE	C55B7.11	C55B7.11	95	74	97	67	119	9	2216
gene-CELE_C55B7.1	gene-CELE	C55B7.1	glh-2	301	356	370	227	449	35	3579
gene-CELE_T10E9.12	gene-CELE	T10E9.12	T10E9.12	0	0	1	0	0	0	164
gene-CELE_T10E9.4	gene-CELE	T10E9.4	T10E9.4	455	414	445	232	575	56	3644
gene-CELE_T10E9.6	gene-CELE	T10E9.6	T10E9.6	27	23	21	20	26	0	933
gene-CELE_T10E9.7	gene-CELE	T10E9.7	nuo-2	1027	1017	870	414	1095	69	1832
gene-CELE_T10E9.14	gene-CELE	T10E9.14	T10E9.14	58	59	64	33	110	0	1088
gene-CELE_T10E9.11	gene-CELE	T10E9.11	T10E9.11	0	1	1	0	1	0	69
gene-CELE_T10E9.13	gene-CELE	T10E9.13	T10E9.13	0	1	1	0	1	0	69
gene-CELE_T10E9.3	gene-CELE	T10E9.3	cpg-22	491	579	507	280	916	115	5109
gene-CELE_T10E9.8	gene-CELE	T10E9.8	T10E9.8	11	6	6	0	27	0	1933
gene-CELE_T10E9.10	gene-CELE	T10E9.10	21ur-14742	0	0	0	0	0	0	20
gene-CELE_T10E9.2	gene-CELE	T10E9.2	T10E9.2	92	102	87	92	236	0	2850
gene-CELE_T10E9.1	gene-CELE	T10E9.1	T10E9.1	92	81	85	48	184	0	1483
gene-CELE_T10E9.9	gene-CELE	T10E9.9	acdh-4	87	93	101	55	142	36	2060
gene-CELE_F57B10.8	gene-CELE	F57B10.8	F57B10.8	114	107	177	126	252	22	1760
gene-CELE_F57B10.9	gene-CELE	F57B10.9	spg-20	135	116	99	60	204	24	2089
gene-CELE_F57B10.14	gene-CELE	F57B10.14	ucr-11	862	902	885	489	760	161	545
gene-CELE_F57B10.10	gene-CELE	F57B10.10	dad-1	445	354	259	128	424	73	809
gene-CELE_F57B10.15	gene-CELE	F57B10.15	21ur-14797	0	0	0	0	0	0	20
gene-CELE_F57B10.17	gene-CELE	F57B10.17	F57B10.17	2	0	4	0	0	0	205
gene-CELE_F57B10.7	gene-CELE	F57B10.7	tre-1	152	171	164	109	372	27	3936
gene-CELE_F57B10.6	gene-CELE	F57B10.6	xpg-1	158	132	133	103	269	34	3652
gene-CELE_F57B10.5	gene-CELE	F57B10.5	tmed-3	429	336	285	220	564	51	961
gene-CELE_F57B10.11	gene-CELE	F57B10.11	bag-1	827	779	830	465	1183	119	822
gene-CELE_F57B10.4	gene-CELE	F57B10.4	syp-6	199	264	229	122	362	60	2829
gene-CELE_F57B10.12	gene-CELE	F57B10.12	mei-2	145	170	105	47	122	0	1103
gene-CELE_F57B10.3	gene-CELE	F57B10.3	ipgm-1	1316	1247	1103	544	1630	104	3043
gene-CELE_F57B10.16	gene-CELE	F57B10.16	F57B10.16	0	0	2	0	0	0	201
gene-CELE_F57B10.18	gene-CELE	F57B10.18	F57B10.18	0	0	0	0	0	0	141
gene-CELE_F48A9.4	gene-CELE	F48A9.4	F48A9.4	0	0	0	0	0	0	147
gene-CELE_F48A9.6	gene-CELE	F48A9.6	F48A9.6	0	2	2	2	1	0	122
gene-CELE_F57B10.1	gene-CELE	F57B10.1	let-607	573	729	198	148	573	33	11169
gene-CELE_F48A9.3	gene-CELE	F48A9.3	try-6	92	65	101	48	65	0	2863
gene-CELE_F48A9.2	gene-CELE	F48A9.2	F48A9.2	47	53	28	17	84	5	6458
gene-CELE_D2092.5	gene-CELE	D2092.5	maco-1	101	140	53	35	141	0	8538
gene-CELE_D2092.15	gene-CELE	D2092.15	D2092.15	1	1	0	1	1	0	55
gene-CELE_D2092.7	gene-CELE	D2092.7	tsp-19	24	37	33	36	72	0	2256
gene-CELE_D2092.12	gene-CELE	D2092.12	D2092.12	0	0	0	0	0	0	77
gene-CELE_D2092.4	gene-CELE	D2092.4	D2092.4	312	362	336	232	571	33	3802
gene-CELE_D2092.8	gene-CELE	D2092.8	D2092.8	94	93	107	46	181	11	630
gene-CELE_D2092.3	gene-CELE	D2092.3	acr-11	0	0	0	0	0	0	3294
gene-CELE_D2092.2	gene-CELE	D2092.2	ppfr-2	121	112	106	58	154	11	1722
gene-CELE_D2092.11	gene-CELE	D2092.11	21ur-13226	1	1	1	1	1	0	20
gene-CELE_D2092.1	gene-CELE	D2092.1	mctp-1	43	35	44	29	98	0	7860
gene-CELE_D2092.14	gene-CELE	D2092.14	D2092.14	0	0	0	0	0	0	143
gene-CELE_ZC581.6	gene-CELE	ZC581.6	try-7	24	41	15	17	52	5	1985
gene-CELE_ZC581.10	gene-CELE	ZC581.10	ZC581.10	56	63	76	50	108	27	788
gene-CELE_ZC581.13	gene-CELE	ZC581.13	ZC581.13	0	0	0	0	0	0	51
gene-CELE_ZC581.3	gene-CELE	ZC581.3	ZC581.3	104	96	112	59	128	16	4210
gene-CELE_ZC581.2	gene-CELE	ZC581.2	ZC581.2	97	74	121	69	141	11	2763
gene-CELE_ZC581.7	gene-CELE	ZC581.7	ZC581.7	152	124	169	109	222	58	1879
gene-CELE_C17F3.3	gene-CELE	C17F3.3	C17F3.3	59	59	85	48	100	9	1440
gene-CELE_ZC581.9	gene-CELE	ZC581.9	ZC581.9	14	22	19	16	28	0	8753
gene-CELE_ZC581.12	gene-CELE	ZC581.12	ZC581.12	0	0	0	0	0	0	144
gene-CELE_ZC581.1	gene-CELE	ZC581.1	nekl-2	113	107	50	29	99	0	1999
gene-CELE_C17F3.1	gene-CELE	C17F3.1	C17F3.1	383	357	391	195	374	94	408
gene-CELE_T23B3.9	gene-CELE	T23B3.9	T23B3.9	0	0	0	0	0	0	327
gene-CELE_T23B3.6	gene-CELE	T23B3.6	T23B3.6	0	9	0	7	10	0	2162
gene-CELE_T23B3.8	gene-CELE	T23B3.8	T23B3.8	0	0	0	0	0	0	1581
gene-CELE_T23B3.3	gene-CELE	T23B3.3	rmd-5	0	0	0	0	0	0	815
gene-CELE_T23B3.5	gene-CELE	T23B3.5	T23B3.5	643	558	1216	573	1465	278	858
gene-CELE_T23B3.2	gene-CELE	T23B3.2	T23B3.2	175	160	79	41	127	6	1023
gene-CELE_W02D3.3	gene-CELE	W02D3.3	mec-6	0	0	0	0	0	0	2925
gene-CELE_T23B3.1	gene-CELE	T23B3.1	T23B3.1	209	218	227	136	429	35	1609
gene-CELE_W02D3.4	gene-CELE	W02D3.4	W02D3.4	114	129	75	39	216	0	3695
gene-CELE_W02D3.13	gene-CELE	W02D3.13	W02D3.13	2	2	2	2	2	0	65
gene-CELE_W02D3.5	gene-CELE	W02D3.5	lbp-6	1409	1308	1133	744	2109	173	1080
gene-CELE_W02D3.7	gene-CELE	W02D3.7	lbp-5	327	301	337	184	398	67	1009
gene-CELE_W02D3.8	gene-CELE	W02D3.8	smg-5	80	66	82	61	180	10	2133
gene-CELE_W02D3.10	gene-CELE	W02D3.10	fnci-1	73	101	60	63	183	0	7040
gene-CELE_W02D3.2	gene-CELE	W02D3.2	dhod-1	319	319	341	215	569	45	4495
gene-CELE_W02D3.1	gene-CELE	W02D3.1	cytb-5.2	678	499	451	226	687	58	600
gene-CELE_W02D3.12	gene-CELE	W02D3.12	W02D3.12	83	94	106	63	189	20	397
gene-CELE_W02D3.9	gene-CELE	W02D3.9	unc-37	115	110	75	23	209	28	3030
gene-CELE_W02D3.11	gene-CELE	W02D3.11	hrpf-1	190	197	169	105	303	13	3129
gene-CELE_F08B6.2	gene-CELE	F08B6.2	gpc-2	288	236	199	104	204	0	415
gene-CELE_F08B6.3	gene-CELE	F08B6.3	calu-2	25	34	30	21	60	0	1998
gene-CELE_C37A2.5	gene-CELE	C37A2.5	pqn-21	57	88	49	26	99	0	6178
gene-CELE_C37A2.T1	gene-CELE	C37A2.T1	C37A2.t1	0	0	0	0	0	0	71
gene-CELE_C37A2.4	gene-CELE	C37A2.4	cye-1	220	188	133	111	307	36	3598
gene-CELE_C37A2.3	gene-CELE	C37A2.3	acdh-5	118	124	131	52	159	8	2271
gene-CELE_F08B6.1	gene-CELE	F08B6.1	F08B6.1	22	17	12	7	20	0	1019
gene-CELE_F08B6.4	gene-CELE	F08B6.4	unc-87	6395	6137	4789	2578	6742	556	6576
gene-CELE_C37A2.2	gene-CELE	C37A2.2	pqn-20	159	268	67	47	167	0	7183
gene-CELE_C37A2.8	gene-CELE	C37A2.8	C37A2.8	132	133	205	107	289	15	1381
gene-CELE_K02F2.4	gene-CELE	K02F2.4	ulp-5	55	49	32	26	65	0	1589
gene-CELE_K02F2.8	gene-CELE	K02F2.8	K02F2.8	0	0	0	0	0	0	132
gene-CELE_E02D9.1	gene-CELE	E02D9.1	E02D9.1	500	421	583	317	703	112	1587
gene-CELE_E02D9.3	gene-CELE	E02D9.3	mek-5	33	33	68	23	72	0	2660
gene-CELE_K02F2.5	gene-CELE	K02F2.5	K02F2.5	43	65	34	59	157	14	5663
gene-CELE_C37A2.6	gene-CELE	C37A2.6	C37A2.6	0	11	5	5	14	0	970
gene-CELE_C37A2.7	gene-CELE	C37A2.7	C37A2.7	12906	11636	14136	5408	9748	1996	699
gene-CELE_K02F2.7	gene-CELE	K02F2.7	K02F2.7	0	1	0	0	0	0	57
gene-CELE_K02F2.10	gene-CELE	K02F2.10	K02F2.10	0	1	0	0	0	0	57
gene-CELE_K02F2.9	gene-CELE	K02F2.9	K02F2.9	0	0	0	0	0	0	51
gene-CELE_K02F2.3	gene-CELE	K02F2.3	teg-4	204	227	204	138	484	33	20188
gene-CELE_K02F2.6	gene-CELE	K02F2.6	ser-3	39	30	2	8	52	0	2576
gene-CELE_H27M09.4	gene-CELE	H27M09.4	dpy-14	31	21	24	48	26	6	1553
gene-CELE_H27M09.5	gene-CELE	H27M09.5	H27M09.5	38	40	32	18	54	27	1782
gene-CELE_K02F2.1	gene-CELE	K02F2.1	dpf-3	378	347	299	199	709	45	4989
gene-CELE_H27M09.3	gene-CELE	H27M09.3	syp-4	333	332	291	183	593	51	2412
gene-CELE_H27M09.2	gene-CELE	H27M09.2	rpb-5	519	471	455	230	622	72	844
gene-CELE_H27M09.1	gene-CELE	H27M09.1	sacy-1	226	205	196	150	411	39	2768
gene-CELE_K02F2.11	gene-CELE	K02F2.11	K02F2.11	56	68	31	19	30	11	125
gene-CELE_K02F2.2	gene-CELE	K02F2.2	ahcy-1	16340	15318	9910	5362	11247	1442	1671
gene-CELE_T21G5.8	gene-CELE	T21G5.8	T21G5.8	0	0	0	0	0	0	142
gene-CELE_T21G5.6	gene-CELE	T21G5.6	let-383	33	49	6	11	14	4	8586
gene-CELE_T21G5.2	gene-CELE	T21G5.2	T21G5.2	1	1	0	1	1	0	329
gene-CELE_T21G5.12	gene-CELE	T21G5.12	T21G5.12	77	71	49	36	56	0	1008
gene-CELE_T21G5.3	gene-CELE	T21G5.3	glh-1	2142	2240	2210	1264	3528	351	3058
gene-CELE_T21G5.4	gene-CELE	T21G5.4	smz-2	359	354	363	182	508	107	1150
gene-CELE_T21G5.7	gene-CELE	T21G5.7	T21G5.7	0	1	0	0	0	0	130
gene-CELE_C48B6.12	gene-CELE	C48B6.12	C48B6.12	0	0	0	0	0	0	61
gene-CELE_C48B6.11	gene-CELE	C48B6.11	C48B6.11	0	0	0	0	0	0	140
gene-CELE_T21G5.1	gene-CELE	T21G5.1	T21G5.1	56	62	48	48	123	14	2726
gene-CELE_T21G5.5	gene-CELE	T21G5.5	asd-2	111	125	26	19	106	0	15084
gene-CELE_C48B6.4	gene-CELE	C48B6.4	C48B6.4	46	54	46	32	77	6	2320
gene-CELE_C48B6.6	gene-CELE	C48B6.6	smg-1	228	319	171	114	417	30	12630
gene-CELE_C48B6.3	gene-CELE	C48B6.3	haps-1	178	194	169	87	252	41	1550
gene-CELE_C48B6.2	gene-CELE	C48B6.2	C48B6.2	129	127	143	57	208	0	795
gene-CELE_C48B6.9	gene-CELE	C48B6.9	C48B6.9	0	11	0	0	10	0	1177
gene-CELE_C48B6.8	gene-CELE	C48B6.8	bbs-9	0	0	0	0	0	0	5273
gene-CELE_C48B6.10	gene-CELE	C48B6.10	C48B6.10	532	477	419	196	528	96	624
gene-CELE_T10B11.3	gene-CELE	T10B11.3	ztf-4	237	154	132	87	220	21	3408
gene-CELE_T10B11.4	gene-CELE	T10B11.4	T10B11.4	0	0	12	0	5	0	2208
gene-CELE_T10B11.10	gene-CELE	T10B11.10	T10B11.10	0	0	0	0	1	0	256
gene-CELE_T10B11.9	gene-CELE	T10B11.9	T10B11.9	0	0	0	0	0	0	120
gene-CELE_T10B11.2	gene-CELE	T10B11.2	cerk-1	153	162	141	88	274	21	5790
gene-CELE_C30F12.1	gene-CELE	C30F12.1	rege-1	89	99	53	37	134	0	6725
gene-CELE_C30F12.3	gene-CELE	C30F12.3	C30F12.3	0	0	0	0	0	0	1525
gene-CELE_C30F12.2	gene-CELE	C30F12.2	C30F12.2	62	93	63	52	109	0	2475
gene-CELE_T10B11.7	gene-CELE	T10B11.7	hrde-4	109	129	120	61	209	25	4901
gene-CELE_T10B11.8	gene-CELE	T10B11.8	T10B11.8	30	42	24	18	50	0	2362
gene-CELE_T10B11.5	gene-CELE	T10B11.5	T10B11.5	19	22	26	0	51	0	2862
gene-CELE_T10B11.6	gene-CELE	T10B11.6	T10B11.6	110	119	88	94	215	14	2182
gene-CELE_T10B11.1	gene-CELE	T10B11.1	pcbd-1	103	93	50	45	115	12	847
gene-CELE_C30F12.4	gene-CELE	C30F12.4	C30F12.4	96	114	80	25	97	40	1539
gene-CELE_C30F12.7	gene-CELE	C30F12.7	idhg-2	209	218	196	81	347	13	2513
gene-CELE_H06O01.4	gene-CELE	H06O01.4	H06O01.4	23	39	31	9	27	21	611
gene-CELE_C30F12.5	gene-CELE	C30F12.5	C30F12.5	344	343	205	112	231	35	7634
gene-CELE_C30F12.9	gene-CELE	C30F12.9	C30F12.9	0	0	0	0	1	0	135
gene-CELE_C30F12.6	gene-CELE	C30F12.6	trhr-1	34	61	33	23	92	7	3041
gene-CELE_H06O01.3	gene-CELE	H06O01.3	ctg-1	139	134	98	59	221	0	3757
gene-CELE_H06O01.5	gene-CELE	H06O01.5	H06O01.5	0	0	0	1	0	0	360
gene-CELE_H06O01.2	gene-CELE	H06O01.2	chd-1	94	142	124	97	328	0	6163
gene-CELE_VF15C11L.1	gene-CELE	VF15C11L.1	VF15C11L.1	0	0	0	0	0	0	177
gene-CELE_H06O01.1	gene-CELE	H06O01.1	pdi-3	5875	5867	4764	2877	9235	727	4885
gene-CELE_VF15C11L.2	gene-CELE	VF15C11L.2	VF15C11L.2	4	2	5	5	2	0	289
gene-CELE_W01A8.7	gene-CELE	W01A8.7	W01A8.7	0	0	0	0	6	0	1670
gene-CELE_F15C11.4	gene-CELE	F15C11.4	F15C11.4	0	0	0	0	0	0	70
gene-CELE_F15C11.1	gene-CELE	F15C11.1	sem-4	61	40	25	15	62	0	9932
gene-CELE_F15C11.2	gene-CELE	F15C11.2	ubql-1	1147	1113	612	327	987	59	7104
gene-CELE_W01A8.8	gene-CELE	W01A8.8	W01A8.8	11	1	14	3	18	0	1224
gene-CELE_W01A8.2	gene-CELE	W01A8.2	W01A8.2	87	76	42	55	111	11	2697
gene-CELE_W01A8.10	gene-CELE	W01A8.10	W01A8.10	7	5	15	11	10	0	1362
gene-CELE_W01A8.1	gene-CELE	W01A8.1	plin-1	1271	1232	644	368	1054	109	2159
gene-CELE_W01A8.11	gene-CELE	W01A8.11	W01A8.11	0	0	0	0	0	0	149
gene-CELE_W01A8.3	gene-CELE	W01A8.3	cutl-6	6	0	0	0	5	0	2877
gene-CELE_W01A8.4	gene-CELE	W01A8.4	nuo-6	793	776	704	405	978	108	1070
gene-CELE_W01A8.9	gene-CELE	W01A8.9	21ur-15127	0	0	0	0	0	0	20
gene-CELE_W01A8.5	gene-CELE	W01A8.5	tofu-5	177	140	145	63	230	17	1225
gene-CELE_W01A8.6	gene-CELE	W01A8.6	W01A8.6	15	23	0	0	44	0	4072
gene-CELE_F22D6.1	gene-CELE	F22D6.1	kin-14	112	119	150	111	233	35	3657
gene-CELE_F22D6.2	gene-CELE	F22D6.2	mstr-1	1782	1878	1361	716	1847	253	1652
gene-CELE_F22D6.3	gene-CELE	F22D6.3	nars-1	805	865	916	481	1386	130	2032
gene-CELE_F22D6.4	gene-CELE	F22D6.4	nduf-6	464	456	411	244	574	76	621
gene-CELE_F22D6.5	gene-CELE	F22D6.5	prpf-4	224	267	260	170	644	53	3229
gene-CELE_F22D6.16	gene-CELE	F22D6.16	F22D6.16	1	1	0	0	1	2	134
gene-CELE_F22D6.6	gene-CELE	F22D6.6	ekl-1	221	227	236	119	356	28	2914
gene-CELE_F22D6.15	gene-CELE	F22D6.15	F22D6.15	16	12	6	0	7	0	1147
gene-CELE_F22D6.14	gene-CELE	F22D6.14	F22D6.14	4	38	29	12	9	3	356
gene-CELE_F22D6.8	gene-CELE	F22D6.8	F22D6.8	54	37	38	16	66	0	515
gene-CELE_F22D6.9	gene-CELE	F22D6.9	F22D6.9	130	155	163	101	227	38	1772
gene-CELE_F22D6.12	gene-CELE	F22D6.12	gly-19	0	11	6	9	44	0	1965
gene-CELE_K10D3.6	gene-CELE	K10D3.6	K10D3.6	15	17	8	3	22	0	326
gene-CELE_K10D3.1	gene-CELE	K10D3.1	glr-3	0	0	0	0	0	0	3737
gene-CELE_K10D3.7	gene-CELE	K10D3.7	21ur-14256	0	0	0	0	0	0	20
gene-CELE_K10D3.8	gene-CELE	K10D3.8	K10D3.8	4	0	0	0	8	0	537
gene-CELE_K10D3.2	gene-CELE	K10D3.2	unc-14	126	164	84	51	216	13	5632
gene-CELE_K10D3.3	gene-CELE	K10D3.3	taf-11.2	59	59	65	53	113	0	1623
gene-CELE_K10D3.4	gene-CELE	K10D3.4	K10D3.4	190	280	111	102	229	0	5160
gene-CELE_H37N21.1	gene-CELE	H37N21.1	hpo-11	164	237	84	77	254	17	9096
gene-CELE_K10D3.10	gene-CELE	K10D3.10	K10D3.10	1	1	1	1	1	1	324
gene-CELE_K07G5.6	gene-CELE	K07G5.6	fecl-1	250	268	234	128	334	29	1904
gene-CELE_K07G5.1	gene-CELE	K07G5.1	crml-1	251	295	216	147	454	23	4324
gene-CELE_K07G5.7	gene-CELE	K07G5.7	K07G5.7	2	1	1	1	1	1	92
gene-CELE_K07G5.4	gene-CELE	K07G5.4	K07G5.4	10	19	8	0	4	0	2171
gene-CELE_K07G5.2	gene-CELE	K07G5.2	xpa-1	102	113	140	72	156	32	1203
gene-CELE_K07G5.5	gene-CELE	K07G5.5	K07G5.5	14	17	15	4	69	0	2195
gene-CELE_M05B5.7	gene-CELE	M05B5.7	M05B5.7	0	11	0	0	17	0	932
gene-CELE_M05B5.2	gene-CELE	M05B5.2	let-522	35	41	31	14	106	0	1661
gene-CELE_M05B5.1	gene-CELE	M05B5.1	M05B5.1	154	163	153	112	190	65	1526
gene-CELE_M05B5.6	gene-CELE	M05B5.6	trpa-2	0	7	0	0	23	0	2597
gene-CELE_M05B5.3	gene-CELE	M05B5.3	M05B5.3	59	51	23	21	97	0	2603
gene-CELE_M05B5.5	gene-CELE	M05B5.5	hlh-2	11	13	0	0	8	0	3132
gene-CELE_M05B5.4	gene-CELE	M05B5.4	plag-15	63	35	58	32	138	0	2116
gene-CELE_C01H6.1	gene-CELE	C01H6.1	col-61	34	36	33	32	101	9	1328
gene-CELE_C01H6.2	gene-CELE	C01H6.2	mlt-2	0	9	0	6	19	0	3176
gene-CELE_C01H6.3	gene-CELE	C01H6.3	C01H6.3	0	0	0	0	0	0	1844
gene-CELE_C01H6.11	gene-CELE	C01H6.11	C01H6.11	0	0	0	0	0	0	91
gene-CELE_C01H6.4	gene-CELE	C01H6.4	C01H6.4	0	14	15	0	21	0	2251
gene-CELE_C01H6.5	gene-CELE	C01H6.5	nhr-23	103	184	79	53	194	10	6554
gene-CELE_C01H6.6	gene-CELE	C01H6.6	cnnm-4	55	61	44	56	105	7	2190
gene-CELE_C01H6.7	gene-CELE	C01H6.7	swsn-9	171	182	174	72	354	9	2955
gene-CELE_C01H6.8	gene-CELE	C01H6.8	C01H6.8	20	24	40	17	61	0	1655
gene-CELE_C01H6.9	gene-CELE	C01H6.9	hasp-1	66	57	55	52	139	28	3692
gene-CELE_R06C7.2	gene-CELE	R06C7.2	R06C7.2	32	24	23	12	36	0	1108
gene-CELE_F22D6.10	gene-CELE	F22D6.10	col-60	9876	9300	14991	7017	14194	2632	1624
gene-CELE_R06C7.3	gene-CELE	R06C7.3	dhp-1	54	50	46	15	158	0	4769
gene-CELE_R06C7.1	gene-CELE	R06C7.1	wago-1	1214	1389	904	460	1470	120	3408
gene-CELE_R06C7.6	gene-CELE	R06C7.6	R06C7.6	0	5	0	10	9	0	736
gene-CELE_R06C7.4	gene-CELE	R06C7.4	cpg-3	184	156	197	108	137	52	1136
gene-CELE_R06C7.5	gene-CELE	R06C7.5	adsl-1	439	469	476	251	595	60	1785
gene-CELE_R06C7.7	gene-CELE	R06C7.7	lin-61	173	214	113	120	263	23	2455
gene-CELE_R06C7.8	gene-CELE	R06C7.8	bub-1	348	427	426	262	588	46	3282
gene-CELE_R06C7.9	gene-CELE	R06C7.9	ztf-15	99	102	94	26	130	6	3320
gene-CELE_F21C3.1	gene-CELE	F21C3.1	twk-1	37	21	26	20	78	0	3889
gene-CELE_R06C7.12	gene-CELE	R06C7.12	R06C7.12	0	0	0	0	0	0	99
gene-CELE_R06C7.10	gene-CELE	R06C7.10	myo-1	1343	1742	717	788	1838	103	8111
gene-CELE_F21C3.T1	gene-CELE	F21C3.T1	F21C3.t1	0	0	0	0	0	0	72
gene-CELE_F21C3.7	gene-CELE	F21C3.7	F21C3.7	28	39	37	12	56	0	879
gene-CELE_F21C3.8	gene-CELE	F21C3.8	21ur-12937	1	1	1	0	1	0	20
gene-CELE_F21C3.3	gene-CELE	F21C3.3	hint-1	291	331	284	73	375	50	657
gene-CELE_F13G3.1	gene-CELE	F13G3.1	ztf-2	0	13	3	4	0	0	1719
gene-CELE_F21C3.4	gene-CELE	F21C3.4	rde-2	64	84	57	38	120	0	2458
gene-CELE_F21C3.5	gene-CELE	F21C3.5	pfd-6	357	280	325	219	495	43	798
gene-CELE_F21C3.6	gene-CELE	F21C3.6	F21C3.6	13	12	12	8	26	0	1870
gene-CELE_F13G3.2	gene-CELE	F13G3.2	srd-53	0	0	0	0	9	0	1756
gene-CELE_F13G3.3	gene-CELE	F13G3.3	F13G3.3	0	9	5	0	13	0	3065
gene-CELE_F13G3.12	gene-CELE	F13G3.12	F13G3.12	41	24	14	0	33	0	1335
gene-CELE_F13G3.4	gene-CELE	F13G3.4	dylt-1	185	161	70	49	119	5	852
gene-CELE_F13G3.5	gene-CELE	F13G3.5	ttx-7	223	211	166	102	300	32	1976
gene-CELE_F13G3.6	gene-CELE	F13G3.6	F13G3.6	154	145	134	90	249	27	1390
gene-CELE_F13G3.8	gene-CELE	F13G3.8	eat-5	0	0	0	0	13	0	3272
gene-CELE_F13G3.7	gene-CELE	F13G3.7	F13G3.7	130	128	90	77	208	19	2014
gene-CELE_F13G3.15	gene-CELE	F13G3.15	F13G3.15	1	1	0	1	1	0	50
gene-CELE_F13G3.11	gene-CELE	F13G3.11	mrpl-13	156	185	176	62	230	26	1509
gene-CELE_F13G3.9	gene-CELE	F13G3.9	mif-3	55	32	33	20	59	0	728
gene-CELE_F13G3.10	gene-CELE	F13G3.10	F13G3.10	337	315	460	244	540	104	654
gene-CELE_F52A8.3	gene-CELE	F52A8.3	F52A8.3	22	19	0	0	11	0	2145
gene-CELE_F52A8.8	gene-CELE	F52A8.8	linc-149	2	0	0	0	2	0	1498
gene-CELE_F52A8.1	gene-CELE	F52A8.1	F52A8.1	462	436	168	80	318	23	691
gene-CELE_F52A8.2	gene-CELE	F52A8.2	gpb-2	50	46	31	25	112	4	2795
gene-CELE_F52A8.4	gene-CELE	F52A8.4	glb-18	30	20	25	21	53	0	6754
gene-CELE_F52A8.6	gene-CELE	F52A8.6	kbrl-1	134	78	101	66	159	0	3164
gene-CELE_F52A8.5	gene-CELE	F52A8.5	gcsh-2	398	372	414	221	623	37	785
gene-CELE_F07A5.1	gene-CELE	F07A5.1	inx-14	129	122	95	46	198	7	1926
gene-CELE_F07A5.3	gene-CELE	F07A5.3	scav-6	18	42	63	40	95	0	2722
gene-CELE_F07A5.4	gene-CELE	F07A5.4	F07A5.4	8	5	0	0	0	0	2032
gene-CELE_F07A5.5	gene-CELE	F07A5.5	sue-1	17	25	0	7	29	0	11308
gene-CELE_F07A5.2	gene-CELE	F07A5.2	spsp-1	440	465	590	326	724	56	1288
gene-CELE_C15A11.1	gene-CELE	C15A11.1	col-35	0	0	0	0	1	0	1028
gene-CELE_C15A11.9	gene-CELE	C15A11.9	21ur-13320	0	0	0	0	0	0	20
gene-CELE_C15A11.2	gene-CELE	C15A11.2	C15A11.2	74	49	56	26	94	9	4397
gene-CELE_C15A11.10	gene-CELE	C15A11.10	C15A11.10	0	0	0	0	0	0	101
gene-CELE_C15A11.3	gene-CELE	C15A11.3	sol-1	4	0	0	0	18	0	6864
gene-CELE_C15A11.4	gene-CELE	C15A11.4	C15A11.4	0	0	0	0	22	0	2313
gene-CELE_C15A11.8	gene-CELE	C15A11.8	21ur-15108	0	0	0	0	0	0	20
gene-CELE_F07A5.7	gene-CELE	F07A5.7	unc-15	11067	11935	5459	3072	9371	801	6593
gene-CELE_C15A11.5	gene-CELE	C15A11.5	col-7	3475	2731	2552	756	1548	252	1629
gene-CELE_C15A11.7	gene-CELE	C15A11.7	C15A11.7	27	29	38	39	67	3	3561
gene-CELE_ZK524.1	gene-CELE	ZK524.1	spe-4	93	99	111	66	206	0	2293
gene-CELE_ZK524.2	gene-CELE	ZK524.2	unc-13	57	71	43	35	197	14	31331
gene-CELE_T28F4.1	gene-CELE	T28F4.1	T28F4.1	93	128	60	20	129	0	1575
gene-CELE_ZK524.3	gene-CELE	ZK524.3	lars-2	133	141	150	111	370	39	3604
gene-CELE_ZK524.4	gene-CELE	ZK524.4	ZK524.4	122	161	74	46	203	0	5573
gene-CELE_T28F4.7	gene-CELE	T28F4.7	T28F4.7	3	0	0	2	2	1	237
gene-CELE_T28F4.2	gene-CELE	T28F4.2	asic-2	8	0	15	9	30	0	3397
gene-CELE_C15A11.6	gene-CELE	C15A11.6	col-62	3573	2820	2491	746	1476	262	1083
gene-CELE_T28F4.3	gene-CELE	T28F4.3	T28F4.3	61	88	96	35	152	25	2231
gene-CELE_C26C6.6	gene-CELE	C26C6.6	C26C6.6	23	15	18	0	25	0	742
gene-CELE_C26C6.7	gene-CELE	C26C6.7	glb-8	0	0	0	2	0	0	3283
gene-CELE_C26C6.11	gene-CELE	C26C6.11	21ur-12969	0	0	0	0	0	0	20
gene-CELE_C26C6.10	gene-CELE	C26C6.10	C26C6.10	0	0	0	0	0	0	880
gene-CELE_C26C6.9	gene-CELE	C26C6.9	C26C6.9	15	16	7	0	27	0	1050
gene-CELE_C26C6.12	gene-CELE	C26C6.12	C26C6.12	0	0	0	0	0	0	91
gene-CELE_C26C6.8	gene-CELE	C26C6.8	C26C6.8	0	0	0	0	10	0	2119
gene-CELE_C26C6.1	gene-CELE	C26C6.1	pbrm-1	259	268	155	97	412	19	8145
gene-CELE_C26C6.3	gene-CELE	C26C6.3	nas-36	24	40	25	17	63	0	4491
gene-CELE_C26C6.2	gene-CELE	C26C6.2	goa-1	236	270	111	65	389	23	4600
gene-CELE_T28F4.4	gene-CELE	T28F4.4	T28F4.4	81	109	61	52	160	10	8088
gene-CELE_T28F4.8	gene-CELE	T28F4.8	T28F4.8	0	0	0	0	0	0	534
gene-CELE_T28F4.5	gene-CELE	T28F4.5	T28F4.5	5252	4661	3393	1929	5058	700	1118
gene-CELE_C26C6.4	gene-CELE	C26C6.4	C26C6.4	0	0	0	0	0	0	4078
gene-CELE_C26C6.5	gene-CELE	C26C6.5	dcp-66	145	185	58	43	220	0	6055
gene-CELE_T25G3.2	gene-CELE	T25G3.2	chs-1	245	279	212	140	289	51	4774
gene-CELE_T25G3.1	gene-CELE	T25G3.1	T25G3.1	61	76	101	78	95	18	709
gene-CELE_T25G3.3	gene-CELE	T25G3.3	T25G3.3	632	613	614	373	1213	103	2510
gene-CELE_D2030.14	gene-CELE	D2030.14	D2030.14	0	0	0	0	0	0	149
gene-CELE_T25G3.4	gene-CELE	T25G3.4	gpdh-3	463	489	464	225	903	52	3135
gene-CELE_D2030.1	gene-CELE	D2030.1	mans-1	219	181	189	144	305	38	2726
gene-CELE_D2030.5	gene-CELE	D2030.5	mce-1	92	109	76	37	160	27	1227
gene-CELE_D2030.2	gene-CELE	D2030.2	D2030.2	275	231	206	113	509	41	4297
gene-CELE_D2030.3	gene-CELE	D2030.3	D2030.3	162	164	155	143	322	21	2286
gene-CELE_D2030.4	gene-CELE	D2030.4	ndub-7	781	640	826	377	825	80	684
gene-CELE_D2030.12	gene-CELE	D2030.12	D2030.12	0	0	0	0	5	0	1530
gene-CELE_D2030.6	gene-CELE	D2030.6	prg-1	888	935	603	348	1263	106	3038
gene-CELE_D2030.7	gene-CELE	D2030.7	D2030.7	139	121	91	46	190	21	1985
gene-CELE_D2030.11	gene-CELE	D2030.11	D2030.11	56	49	55	23	61	13	542
gene-CELE_D2030.8	gene-CELE	D2030.8	D2030.8	84	104	56	24	73	0	4084
gene-CELE_D2030.9	gene-CELE	D2030.9	wdr-23	351	286	211	174	336	0	5716
gene-CELE_D2030.10	gene-CELE	D2030.10	aex-1	17	14	16	11	29	0	5938
gene-CELE_D2030.13	gene-CELE	D2030.13	21ur-12259	0	0	0	0	0	0	20
gene-CELE_F29D11.1	gene-CELE	F29D11.1	lrp-1	312	425	193	203	909	26	19967
gene-CELE_F26A3.10	gene-CELE	F26A3.10	21ur-12960	0	1	0	0	1	0	20
gene-CELE_F29D11.2	gene-CELE	F29D11.2	capg-1	139	183	87	108	227	28	5293
gene-CELE_F26A3.1	gene-CELE	F26A3.1	F26A3.1	147	172	184	96	297	39	1419
gene-CELE_F26A3.2	gene-CELE	F26A3.2	ncbp-2	153	164	177	80	310	15	871
gene-CELE_F26A3.8	gene-CELE	F26A3.8	rrf-1	60	96	62	27	165	12	6346
gene-CELE_F26A3.3	gene-CELE	F26A3.3	ego-1	202	277	199	118	468	30	5997
gene-CELE_F26A3.4	gene-CELE	F26A3.4	F26A3.4	91	115	63	34	140	9	1313
gene-CELE_F26A3.11	gene-CELE	F26A3.11	F26A3.11	0	0	0	0	0	0	110
gene-CELE_F26A3.6	gene-CELE	F26A3.6	del-3	5	4	0	0	0	0	2559
gene-CELE_F26A3.5	gene-CELE	F26A3.5	F26A3.5	242	209	224	94	242	37	2171
gene-CELE_F26A3.7	gene-CELE	F26A3.7	F26A3.7	91	71	150	87	169	19	1393
gene-CELE_T24B1.1	gene-CELE	T24B1.1	golg-5	210	160	155	156	402	45	2378
gene-CELE_T23G11.7	gene-CELE	T23G11.7	T23G11.7	218	251	124	77	235	17	3597
gene-CELE_T23G11.5	gene-CELE	T23G11.5	rlbp-1	73	122	88	71	203	17	10869
gene-CELE_T23G11.6	gene-CELE	T23G11.6	lron-9	79	87	37	32	214	23	4337
gene-CELE_T23G11.4	gene-CELE	T23G11.4	T23G11.4	92	96	74	60	172	9	912
gene-CELE_T23G11.2	gene-CELE	T23G11.2	gna-2	65	68	80	31	72	9	1276
gene-CELE_T23G11.3	gene-CELE	T23G11.3	gld-1	944	1036	344	205	630	43	2541
gene-CELE_T23G11.12	gene-CELE	T23G11.12	T23G11.12	17	15	9	5	25	0	136
gene-CELE_T23G11.11	gene-CELE	T23G11.11	T23G11.11	15	12	16	5	20	5	167
gene-CELE_T23G11.1	gene-CELE	T23G11.1	T23G11.1	321	302	314	160	326	68	688
gene-CELE_F27D4.3	gene-CELE	F27D4.3	F27D4.3	17	16	26	28	43	0	1032
gene-CELE_F27D4.7	gene-CELE	F27D4.7	F27D4.7	59	55	25	13	48	0	900
gene-CELE_F27D4.10	gene-CELE	F27D4.10	F27D4.10	0	0	0	0	2	0	85
gene-CELE_F27D4.1	gene-CELE	F27D4.1	F27D4.1	1445	1450	1490	732	1543	217	2151
gene-CELE_F27D4.2	gene-CELE	F27D4.2	lsy-22	169	243	105	81	163	4	13952
gene-CELE_F27D4.12	gene-CELE	F27D4.12	F27D4.12	1	1	1	1	1	0	62
gene-CELE_F58H10.1	gene-CELE	F58H10.1	F58H10.1	23	28	10	0	0	0	575
gene-CELE_F27D4.6	gene-CELE	F27D4.6	F27D4.6	37	37	27	12	58	0	6874
gene-CELE_F27D4.11	gene-CELE	F27D4.11	F27D4.11	0	0	0	1	0	0	90
gene-CELE_F27D4.9	gene-CELE	F27D4.9	F27D4.9	0	0	0	0	0	0	67
gene-CELE_F27D4.4	gene-CELE	F27D4.4	F27D4.4	758	672	950	668	1729	137	2093
gene-CELE_F27D4.5	gene-CELE	F27D4.5	bckd-1B	663	687	518	342	804	42	1825
gene-CELE_F27D4.8	gene-CELE	F27D4.8	F27D4.8	18	8	9	0	8	0	694
gene-CELE_H15N14.2	gene-CELE	H15N14.2	nsf-1	203	211	110	80	390	0	5699
gene-CELE_H15N14.1	gene-CELE	H15N14.1	adr-1	284	310	179	157	474	24	4239
gene-CELE_H15N14.4	gene-CELE	H15N14.4	H15N14.4	0	0	0	0	0	0	6379
gene-CELE_VH15N14R.1	gene-CELE	VH15N14R.1	VH15N14R.1	5	0	6	6	8	0	469
gene-CELE_D2005.1	gene-CELE	D2005.1	D2005.1	122	133	132	43	168	24	1465
gene-CELE_D2005.2	gene-CELE	D2005.2	nlp-8	61	39	26	23	65	0	1367
gene-CELE_D2005.6	gene-CELE	D2005.6	D2005.6	19	13	12	6	22	0	7736
gene-CELE_D2005.8	gene-CELE	D2005.8	21ur-12756	0	0	0	0	1	0	20
gene-CELE_D2005.3	gene-CELE	D2005.3	D2005.3	213	176	182	123	234	58	1280
gene-CELE_D2005.4	gene-CELE	D2005.4	D2005.4	204	191	181	139	329	26	4461
gene-CELE_D2005.7	gene-CELE	D2005.7	D2005.7	97	73	78	31	87	0	899
gene-CELE_D2005.5	gene-CELE	D2005.5	drh-3	179	233	175	132	465	20	5547
gene-CELE_F30F8.2	gene-CELE	F30F8.2	glna-3	149	130	118	60	235	0	5187
gene-CELE_F30F8.1	gene-CELE	F30F8.1	F30F8.1	176	183	165	31	202	22	2790
gene-CELE_F30F8.3	gene-CELE	F30F8.3	gras-1	130	120	56	29	109	9	1154
gene-CELE_F30F8.9	gene-CELE	F30F8.9	F30F8.9	122	135	81	48	140	0	2958
gene-CELE_F30F8.10	gene-CELE	F30F8.10	F30F8.10	127	119	70	43	153	29	6894
gene-CELE_F30F8.T1	gene-CELE	F30F8.T1	F30F8.t1	1	1	0	0	1	0	74
gene-CELE_F30F8.5	gene-CELE	F30F8.5	F30F8.5	43	51	49	34	72	10	1678
gene-CELE_R11A5.8	gene-CELE	R11A5.8	R11A5.8	1	0	0	0	0	0	165
gene-CELE_R11A5.1	gene-CELE	R11A5.1	apb-3	169	212	190	157	463	16	4103
gene-CELE_F30F8.8	gene-CELE	F30F8.8	taf-5	127	133	133	75	279	0	3823
gene-CELE_R11A5.2	gene-CELE	R11A5.2	nud-2	1031	980	792	471	992	86	1661
gene-CELE_R11A5.3	gene-CELE	R11A5.3	R11A5.3	4643	4239	3909	1603	3031	553	1040
gene-CELE_F55D12.1	gene-CELE	F55D12.1	F55D12.1	7	0	10	0	4	0	1446
gene-CELE_F55D12.9	gene-CELE	F55D12.9	F55D12.9	0	0	0	0	0	0	51
gene-CELE_F55D12.2	gene-CELE	F55D12.2	F55D12.2	197	214	136	86	223	16	5554
gene-CELE_F55D12.4	gene-CELE	F55D12.4	unc-55	0	0	0	0	0	0	4900
gene-CELE_F55D12.6	gene-CELE	F55D12.6	F55D12.6	125	106	95	74	113	26	1311
gene-CELE_R11A5.6	gene-CELE	R11A5.6	R11A5.6	0	2	4	2	2	0	341
gene-CELE_R11A5.4	gene-CELE	R11A5.4	pck-2	3632	3623	2666	1267	4354	462	5964
gene-CELE_R11A5.7	gene-CELE	R11A5.7	suro-1	129	170	111	84	258	14	3462
gene-CELE_F55D12.5	gene-CELE	F55D12.5	F55D12.5	250	270	152	105	228	34	7445
gene-CELE_F20G4.2	gene-CELE	F20G4.2	F20G4.2	10	15	14	5	13	0	4404
gene-CELE_F20G4.1	gene-CELE	F20G4.1	smgl-1	164	250	172	154	452	30	7891
gene-CELE_F20G4.3	gene-CELE	F20G4.3	nmy-2	1076	1238	1011	747	2092	184	7954
gene-CELE_T22C1.1	gene-CELE	T22C1.1	T22C1.1	182	173	148	79	304	37	2064
gene-CELE_T22C1.2	gene-CELE	T22C1.2	glb-26	4	7	10	5	1	0	1049
gene-CELE_T22C1.3	gene-CELE	T22C1.3	pigu-1	62	56	28	24	100	0	1584
gene-CELE_T22C1.4	gene-CELE	T22C1.4	ctf-8	33	14	23	15	21	0	594
gene-CELE_T22C1.5	gene-CELE	T22C1.5	T22C1.5	70	64	53	24	71	3	1101
gene-CELE_T22C1.6	gene-CELE	T22C1.6	T22C1.6	272	269	354	184	561	54	2832
gene-CELE_T22C1.14	gene-CELE	T22C1.14	T22C1.14	2	0	0	0	0	0	185
gene-CELE_T22C1.7	gene-CELE	T22C1.7	jph-1	144	173	103	71	244	0	5400
gene-CELE_T22C1.8	gene-CELE	T22C1.8	T22C1.8	157	158	163	112	359	33	2497
gene-CELE_T22C1.9	gene-CELE	T22C1.9	T22C1.9	75	62	92	69	148	28	1511
gene-CELE_T22C1.T1	gene-CELE	T22C1.T1	T22C1.t1	0	0	0	0	0	0	84
gene-CELE_T22C1.12	gene-CELE	T22C1.12	T22C1.12	2	0	0	0	2	0	1207
gene-CELE_H05L14.3	gene-CELE	H05L14.3	H05L14.3	0	0	0	0	0	0	4527
gene-CELE_T22C1.10	gene-CELE	T22C1.10	rbg-2	151	153	156	113	362	13	10391
gene-CELE_T22C1.17	gene-CELE	T22C1.17	T22C1.17	0	0	1	0	2	0	75
gene-CELE_T22C1.11	gene-CELE	T22C1.11	T22C1.11	26	25	19	17	64	0	1779
gene-CELE_H05L14.1	gene-CELE	H05L14.1	H05L14.1	120	134	210	100	241	47	4605
gene-CELE_H05L14.2	gene-CELE	H05L14.2	H05L14.2	125	137	124	81	202	25	8272
gene-CELE_C54G4.14	gene-CELE	C54G4.14	C54G4.14	0	0	0	0	0	0	132
gene-CELE_C54G4.5	gene-CELE	C54G4.5	C54G4.5	15	11	0	8	0	0	1001
gene-CELE_C54G4.4	gene-CELE	C54G4.4	C54G4.4	28	33	12	10	28	0	6520
gene-CELE_C54G4.10	gene-CELE	C54G4.10	21ur-14108	1	1	0	0	1	0	20
gene-CELE_C54G4.3	gene-CELE	C54G4.3	C54G4.3	142	112	156	111	215	37	1321
gene-CELE_C54G4.2	gene-CELE	C54G4.2	C54G4.2	55	43	82	48	88	0	2481
gene-CELE_C54G4.1	gene-CELE	C54G4.1	rskn-2	250	269	168	100	338	19	5175
gene-CELE_C54G4.7	gene-CELE	C54G4.7	C54G4.7	293	321	202	176	448	50	3145
gene-CELE_C54G4.6	gene-CELE	C54G4.6	dod-18	25	16	28	15	77	0	1323
gene-CELE_C54G4.8	gene-CELE	C54G4.8	cyc-1	2368	2386	1926	1000	2530	239	1748
gene-CELE_C54G4.9	gene-CELE	C54G4.9	C54G4.9	63	73	38	25	99	14	1645
gene-CELE_K04G2.1	gene-CELE	K04G2.1	eif-2beta	1258	1340	1498	749	1998	244	1177
gene-CELE_K04G2.2	gene-CELE	K04G2.2	aho-3	204	168	97	51	193	11	1921
gene-CELE_K04G2.3	gene-CELE	K04G2.3	cdc-48.3	104	106	140	69	226	7	2833
gene-CELE_K04G2.12	gene-CELE	K04G2.12	K04G2.12	0	0	0	0	7	0	831
gene-CELE_K04G2.6	gene-CELE	K04G2.6	vacl-14	95	129	70	44	184	14	2479
gene-CELE_K04G2.7	gene-CELE	K04G2.7	K04G2.7	0	0	0	5	0	0	1995
gene-CELE_K04G2.5	gene-CELE	K04G2.5	ath-1	324	344	155	115	253	13	2811
gene-CELE_K04G2.4	gene-CELE	K04G2.4	K04G2.4	159	167	148	133	231	39	1347
gene-CELE_K04G2.11	gene-CELE	K04G2.11	scbp-2	18	0	15	17	46	0	647
gene-CELE_K04G2.10	gene-CELE	K04G2.10	K04G2.10	2	0	7	5	3	0	674
gene-CELE_F18C12.4	gene-CELE	F18C12.4	F18C12.4	18	24	24	11	35	6	1178
gene-CELE_K04G2.8	gene-CELE	K04G2.8	apr-1	111	125	78	31	132	0	5438
gene-CELE_K04G2.9	gene-CELE	K04G2.9	K04G2.9	88	95	73	42	129	34	1570
gene-CELE_F18C12.1	gene-CELE	F18C12.1	che-3	0	0	0	0	16	0	19664
gene-CELE_F18C12.5	gene-CELE	F18C12.5	21ur-14242	0	0	0	0	0	0	20
gene-CELE_F18C12.2	gene-CELE	F18C12.2	rme-8	219	233	93	98	474	29	12034
gene-CELE_F18C12.3	gene-CELE	F18C12.3	F18C12.3	101	137	141	102	276	47	2704
gene-CELE_C09H6.1	gene-CELE	C09H6.1	spr-4	140	160	75	54	233	0	5632
gene-CELE_C09H6.2	gene-CELE	C09H6.2	lin-10	112	114	80	60	179	22	9570
gene-CELE_C09H6.3	gene-CELE	C09H6.3	mau-2	69	96	54	15	140	0	4238
gene-CELE_T28B8.8	gene-CELE	T28B8.8	21ur-14822	1	0	0	0	0	0	20
gene-CELE_T28B8.5	gene-CELE	T28B8.5	del-4	0	0	0	0	5	0	3069
gene-CELE_T28B8.1	gene-CELE	T28B8.1	T28B8.1	341	402	152	77	194	25	936
gene-CELE_T28B8.2	gene-CELE	T28B8.2	ins-18	20	29	19	3	15	0	2224
gene-CELE_T28B8.6	gene-CELE	T28B8.6	osp-1	54	50	63	32	93	18	1016
gene-CELE_T28B8.3	gene-CELE	T28B8.3	T28B8.3	0	0	0	0	8	0	7936
gene-CELE_H31B20.2	gene-CELE	H31B20.2	H31B20.2	0	0	0	0	0	0	770
gene-CELE_T28B8.9	gene-CELE	T28B8.9	T28B8.9	0	0	0	0	0	0	77
gene-CELE_T28B8.10	gene-CELE	T28B8.10	T28B8.10	0	0	0	0	0	0	77
gene-CELE_T28B8.4	gene-CELE	T28B8.4	T28B8.4	63	44	43	37	83	8	8243
gene-CELE_F08A10.1	gene-CELE	F08A10.1	kcnl-2	14	13	9	9	19	0	33854
gene-CELE_F08A10.2	gene-CELE	F08A10.2	srz-3	0	0	0	0	0	0	1615
gene-CELE_T02E1.7	gene-CELE	T02E1.7	T02E1.7	68	71	59	42	115	20	1991
gene-CELE_T02E1.10	gene-CELE	T02E1.10	T02E1.10	0	0	0	0	0	0	64
gene-CELE_T02E1.11	gene-CELE	T02E1.11	T02E1.11	0	0	0	0	0	0	64
gene-CELE_T02E1.9	gene-CELE	T02E1.9	T02E1.9	8	1	6	0	0	0	70
gene-CELE_T02E1.1	gene-CELE	T02E1.1	spe-12	34	28	23	18	31	14	1758
gene-CELE_T02E1.2	gene-CELE	T02E1.2	T02E1.2	132	101	103	60	195	0	3011
gene-CELE_ZK265.1	gene-CELE	ZK265.1	kri-1	0	16	5	0	17	0	14143
gene-CELE_T02E1.8	gene-CELE	T02E1.8	T02E1.8	9	0	0	0	17	0	1755
gene-CELE_T02E1.3	gene-CELE	T02E1.3	gla-3	261	227	114	58	236	20	3620
gene-CELE_T02E1.6	gene-CELE	T02E1.6	T02E1.6	163	140	139	58	222	28	1508
gene-CELE_T02E1.5	gene-CELE	T02E1.5	dhs-3	310	316	307	229	769	80	5962
gene-CELE_ZK265.4	gene-CELE	ZK265.4	ceh-8	3	3	0	0	0	0	5443
gene-CELE_ZK265.11	gene-CELE	ZK265.11	ZK265.11	3	4	2	0	0	0	75
gene-CELE_ZK265.9	gene-CELE	ZK265.9	fitm-2	266	222	161	81	271	15	1470
gene-CELE_ZK265.5	gene-CELE	ZK265.5	sre-23	0	0	0	0	9	0	2638
gene-CELE_ZK265.6	gene-CELE	ZK265.6	nol-16	324	340	360	214	417	100	964
gene-CELE_ZK265.13	gene-CELE	ZK265.13	ZK265.13	0	0	0	0	0	0	85
gene-CELE_ZK265.7	gene-CELE	ZK265.7	ZK265.7	35	20	45	25	105	17	6951
gene-CELE_ZK265.12	gene-CELE	ZK265.12	21ur-13146	1	1	0	1	1	0	20
gene-CELE_ZK265.3	gene-CELE	ZK265.3	nsph-2	396	327	317	210	472	73	1438
gene-CELE_ZK265.2	gene-CELE	ZK265.2	col-63	5296	5677	5453	1821	11992	460	1269
gene-CELE_ZK265.8	gene-CELE	ZK265.8	cutl-8	9	0	0	0	58	0	5402
gene-CELE_T01G9.2	gene-CELE	T01G9.2	T01G9.2	129	96	94	58	215	18	12459
gene-CELE_T01G9.3	gene-CELE	T01G9.3	dma-1	9	7	0	0	0	0	2508
gene-CELE_T01G9.6	gene-CELE	T01G9.6	kin-10	796	795	638	377	875	73	2046
gene-CELE_T01G9.4	gene-CELE	T01G9.4	npp-2	258	289	281	188	557	44	2341
gene-CELE_F52B5.7	gene-CELE	F52B5.7	F52B5.7	10	8	3	0	26	0	2311
gene-CELE_F52B5.2	gene-CELE	F52B5.2	F52B5.2	108	122	97	72	173	0	2347
gene-CELE_F52B5.1	gene-CELE	F52B5.1	abts-1	285	355	202	135	548	10	10649
gene-CELE_F52B5.9	gene-CELE	F52B5.9	F52B5.9	0	0	0	0	0	0	214
gene-CELE_T01G9.5	gene-CELE	T01G9.5	mei-1	156	204	157	76	208	25	2066
gene-CELE_F52B5.3	gene-CELE	F52B5.3	F52B5.3	91	176	84	68	198	0	5640
gene-CELE_C34B7.1	gene-CELE	C34B7.1	C34B7.1	10	9	10	0	25	0	2334
gene-CELE_C34B7.4	gene-CELE	C34B7.4	mys-4	48	57	53	45	122	21	3645
gene-CELE_C34B7.2	gene-CELE	C34B7.2	figo-1	116	93	77	51	218	15	4862
gene-CELE_C34B7.3	gene-CELE	C34B7.3	cyp-36A1	31	49	42	23	53	0	4341
gene-CELE_F16D3.1	gene-CELE	F16D3.1	tba-5	21	13	10	0	29	0	4891
gene-CELE_F16D3.2	gene-CELE	F16D3.2	rsd-6	198	213	167	123	401	43	5604
gene-CELE_F16D3.4	gene-CELE	F16D3.4	tbcd-1	98	170	139	64	298	17	5608
gene-CELE_F16D3.6	gene-CELE	F16D3.6	F16D3.6	0	0	0	0	0	0	2088
gene-CELE_T19A6.1	gene-CELE	T19A6.1	T19A6.1	58	60	54	37	105	10	15351
gene-CELE_F16D3.8	gene-CELE	F16D3.8	F16D3.8	0	0	0	2	1	0	142
gene-CELE_F16D3.7	gene-CELE	F16D3.7	ser-5	0	0	0	0	15	0	2108
gene-CELE_T19A6.6	gene-CELE	T19A6.6	T19A6.6	0	0	0	0	0	0	61
gene-CELE_T19A6.5	gene-CELE	T19A6.5	T19A6.5	0	0	0	0	0	0	61
gene-CELE_F52B5.5	gene-CELE	F52B5.5	cep-1	87	138	115	66	208	23	4564
gene-CELE_F52B5.6	gene-CELE	F52B5.6	rpl-25.2	11428	10430	6883	2963	8068	888	585
gene-CELE_T19A6.3	gene-CELE	T19A6.3	nepr-1	134	123	115	44	189	11	1586
gene-CELE_T19A6.2	gene-CELE	T19A6.2	ngp-1	1007	1008	1198	767	2008	204	3900
gene-CELE_T19A6.4	gene-CELE	T19A6.4	T19A6.4	0	25	8	0	13	0	2567
gene-CELE_F02E9.3	gene-CELE	F02E9.3	F02E9.3	55	86	88	75	157	19	1421
gene-CELE_F02E9.2	gene-CELE	F02E9.2	lin-28	106	76	74	48	164	14	3174
gene-CELE_F02E9.1	gene-CELE	F02E9.1	F02E9.1	85	95	100	85	111	21	817
gene-CELE_F02E9.7	gene-CELE	F02E9.7	F02E9.7	67	64	79	34	111	0	3775
gene-CELE_F02E9.4	gene-CELE	F02E9.4	sin-3	205	245	335	197	553	74	8235
gene-CELE_F02E9.5	gene-CELE	F02E9.5	F02E9.5	268	260	268	143	290	44	1099
gene-CELE_F10D11.3	gene-CELE	F10D11.3	F10D11.3	41	43	75	40	92	37	517
gene-CELE_F10D11.4	gene-CELE	F10D11.4	F10D11.4	23	15	40	19	25	0	909
gene-CELE_F10D11.5	gene-CELE	F10D11.5	F10D11.5	70	45	35	30	52	0	2274
gene-CELE_F02E9.10	gene-CELE	F02E9.10	F02E9.10	163	157	135	82	189	25	2745
gene-CELE_F02E9.9	gene-CELE	F02E9.9	dpt-1	490	597	494	304	941	59	5931
gene-CELE_F02E9.8	gene-CELE	F02E9.8	F02E9.8	4	2	2	0	4	0	890
gene-CELE_F10D11.1	gene-CELE	F10D11.1	sod-2	624	524	419	220	603	88	1257
gene-CELE_F10D11.2	gene-CELE	F10D11.2	F10D11.2	56	62	29	19	60	0	2650
gene-CELE_F10D11.6	gene-CELE	F10D11.6	F10D11.6	231	271	174	72	458	0	5654
gene-CELE_F10D11.8	gene-CELE	F10D11.8	F10D11.8	3	1	0	0	4	0	218
gene-CELE_D1081.2	gene-CELE	D1081.2	unc-120	55	62	32	38	69	0	2790
gene-CELE_D1081.17	gene-CELE	D1081.17	D1081.17	2	4	1	1	1	0	139
gene-CELE_D1081.3	gene-CELE	D1081.3	D1081.3	0	0	0	0	0	0	1863
gene-CELE_D1081.19	gene-CELE	D1081.19	D1081.19	35	46	54	22	62	0	3960
gene-CELE_D1081.10	gene-CELE	D1081.10	D1081.10	20	20	25	16	36	0	1993
gene-CELE_D1081.11	gene-CELE	D1081.11	D1081.11	10	14	7	0	22	0	1017
gene-CELE_D1081.4	gene-CELE	D1081.4	D1081.4	0	0	0	6	0	0	1441
gene-CELE_D1081.12	gene-CELE	D1081.12	D1081.12	45	24	24	9	19	14	707
gene-CELE_D1081.5	gene-CELE	D1081.5	D1081.5	184	145	203	92	248	41	1386
gene-CELE_D1081.6	gene-CELE	D1081.6	D1081.6	36	34	23	24	41	0	1486
gene-CELE_D1081.9	gene-CELE	D1081.9	zhp-2	74	59	41	12	89	3	1252
gene-CELE_D1081.7	gene-CELE	D1081.7	lotr-1	370	506	386	204	621	34	3320
gene-CELE_K02B12.1	gene-CELE	K02B12.1	ceh-6	15	13	10	0	20	0	4492
gene-CELE_D1081.8	gene-CELE	D1081.8	cdc-5L	534	521	545	444	1164	125	4542
gene-CELE_K02B12.2	gene-CELE	K02B12.2	K02B12.2	0	0	0	0	0	0	912
gene-CELE_K02B12.3	gene-CELE	K02B12.3	sec-12	231	218	146	125	288	35	2274
gene-CELE_K02B12.4	gene-CELE	K02B12.4	axl-1	0	0	0	0	16	0	3635
gene-CELE_K02B12.12	gene-CELE	K02B12.12	K02B12.12	0	0	0	0	0	0	148
gene-CELE_K02B12.5	gene-CELE	K02B12.5	tnsl-1	31	70	43	34	85	0	9168
gene-CELE_K02B12.6	gene-CELE	K02B12.6	K02B12.6	37	21	8	0	27	0	707
gene-CELE_K02B12.9	gene-CELE	K02B12.9	K02B12.9	14	15	9	0	36	0	1065
gene-CELE_K02B12.7	gene-CELE	K02B12.7	K02B12.7	231	243	155	142	364	13	2513
gene-CELE_M04C7.1	gene-CELE	M04C7.1	gpa-15	0	0	0	11	0	0	2843
gene-CELE_M04C7.3	gene-CELE	M04C7.3	M04C7.3	2	3	4	0	2	0	662
gene-CELE_K02B12.11	gene-CELE	K02B12.11	K02B12.11	0	0	0	0	0	0	86
gene-CELE_K02B12.T1	gene-CELE	K02B12.T1	K02B12.t1	0	0	0	0	0	0	71
gene-CELE_K02B12.8	gene-CELE	K02B12.8	zhp-3	84	57	53	14	68	3	1966
gene-CELE_T01H8.2	gene-CELE	T01H8.2	serr-1	32	42	28	12	51	0	2193
gene-CELE_T01H8.5	gene-CELE	T01H8.5	gon-2	91	96	33	39	196	0	21479
gene-CELE_T01H8.7	gene-CELE	T01H8.7	T01H8.7	0	0	0	0	0	0	69
gene-CELE_T01H8.6	gene-CELE	T01H8.6	T01H8.6	0	0	0	0	0	0	69
gene-CELE_R05D11.1	gene-CELE	R05D11.1	daf-8	32	36	25	23	94	0	3083
gene-CELE_T01H8.1	gene-CELE	T01H8.1	rskn-1	129	141	116	60	175	0	6353
gene-CELE_R05D11.3	gene-CELE	R05D11.3	ran-4	416	336	169	135	316	11	763
gene-CELE_R05D11.5	gene-CELE	R05D11.5	tmem-208	165	127	106	61	195	21	836
gene-CELE_R05D11.9	gene-CELE	R05D11.9	R05D11.9	146	148	107	71	194	0	3198
gene-CELE_R05D11.6	gene-CELE	R05D11.6	paxt-1	155	146	107	45	209	0	2218
gene-CELE_R05D11.4	gene-CELE	R05D11.4	ddx-52	161	153	167	124	323	19	2217
gene-CELE_R05D11.7	gene-CELE	R05D11.7	snrp-27	200	160	178	150	311	46	680
gene-CELE_R05D11.8	gene-CELE	R05D11.8	edc-3	171	152	93	44	197	0	3037
gene-CELE_F43G9.13	gene-CELE	F43G9.13	F43G9.13	36	42	33	22	74	0	1311
gene-CELE_F43G9.1	gene-CELE	F43G9.1	idha-1	1592	1744	1295	685	1841	227	2082
gene-CELE_F43G9.6	gene-CELE	F43G9.6	fer-1	146	110	131	64	293	0	8190
gene-CELE_F43G9.15	gene-CELE	F43G9.15	F43G9.15	0	0	0	0	0	0	149
gene-CELE_F43G9.18	gene-CELE	F43G9.18	F43G9.18	0	0	0	0	0	0	147
gene-CELE_F43G9.21	gene-CELE	F43G9.21	F43G9.21	0	4	4	0	8	0	556
gene-CELE_F43G9.2	gene-CELE	F43G9.2	lmd-1	113	97	60	55	111	12	1145
gene-CELE_F43G9.4	gene-CELE	F43G9.4	F43G9.4	85	90	72	24	108	0	1710
gene-CELE_F43G9.3	gene-CELE	F43G9.3	slc-25A42	166	174	181	91	239	13	2468
gene-CELE_F43G9.5	gene-CELE	F43G9.5	cfim-1	204	200	176	127	264	30	1032
gene-CELE_F43G9.8	gene-CELE	F43G9.8	F43G9.8	27	15	17	0	24	0	1872
gene-CELE_F43G9.11	gene-CELE	F43G9.11	ces-1	0	0	0	0	0	0	2272
gene-CELE_F43G9.9	gene-CELE	F43G9.9	cpn-1	889	855	760	362	1187	112	1003
gene-CELE_F43G9.10	gene-CELE	F43G9.10	mfap-1	465	341	503	379	1056	111	1722
gene-CELE_F39H2.1	gene-CELE	F39H2.1	flp-22	70	85	78	40	133	31	1068
gene-CELE_F43G9.12	gene-CELE	F43G9.12	mog-7	215	146	230	146	374	32	3891
gene-CELE_VF39H2L.1	gene-CELE	VF39H2L.1	syx-17	87	59	163	85	214	42	1844
gene-CELE_F39H2.2	gene-CELE	F39H2.2	sig-7	107	122	109	72	175	12	5220
gene-CELE_F39H2.5	gene-CELE	F39H2.5	mrt-1	56	69	75	41	125	0	2274
gene-CELE_F39H2.4	gene-CELE	F39H2.4	syp-3	138	78	105	66	153	14	1072
gene-CELE_F39H2.3	gene-CELE	F39H2.3	F39H2.3	101	115	158	92	245	31	1521
gene-CELE_K07A12.1	gene-CELE	K07A12.1	K07A12.1	261	292	376	228	670	79	3202
gene-CELE_K07A12.6	gene-CELE	K07A12.6	hot-5	0	9	0	0	12	0	4020
gene-CELE_K07A12.9	gene-CELE	K07A12.9	K07A12.9	0	0	0	0	0	0	100
gene-CELE_K07A12.2	gene-CELE	K07A12.2	egg-6	158	191	108	74	202	12	4659
gene-CELE_K07A12.4	gene-CELE	K07A12.4	hbs-1	106	160	91	63	179	0	3303
gene-CELE_K07A12.7	gene-CELE	K07A12.7	mrps-15	233	187	206	134	384	45	1583
gene-CELE_K07A12.5	gene-CELE	K07A12.5	K07A12.5	83	97	95	75	105	38	1823
gene-CELE_K07A12.3	gene-CELE	K07A12.3	asg-1	1073	1030	1150	545	1343	215	522
gene-CELE_F39H11.5	gene-CELE	F39H11.5	pbs-7	899	719	791	362	1130	159	1096
gene-CELE_F39H11.2	gene-CELE	F39H11.2	tlf-1	99	158	48	56	149	0	4469
gene-CELE_C36B1.1	gene-CELE	C36B1.1	cle-1	237	164	212	109	330	28	18611
gene-CELE_C36B1.15	gene-CELE	C36B1.15	C36B1.15	0	0	0	0	0	0	224
gene-CELE_F39H11.1	gene-CELE	F39H11.1	F39H11.1	163	142	149	95	220	31	993
gene-CELE_F39H11.3	gene-CELE	F39H11.3	cdk-8	119	149	58	19	134	0	3359
gene-CELE_C36B1.4	gene-CELE	C36B1.4	pas-4	924	881	761	343	1236	163	1269
gene-CELE_C36B1.13	gene-CELE	C36B1.13	C36B1.13	0	0	0	0	0	0	817
gene-CELE_C36B1.3	gene-CELE	C36B1.3	rpb-3	312	309	329	197	472	81	1290
gene-CELE_C36B1.14	gene-CELE	C36B1.14	C36B1.14	62	60	50	26	98	12	765
gene-CELE_C36B1.6	gene-CELE	C36B1.6	C36B1.6	5	5	11	4	15	0	1215
gene-CELE_C36B1.5	gene-CELE	C36B1.5	prp-4	201	179	121	87	279	46	2304
gene-CELE_C36B1.9	gene-CELE	C36B1.9	C36B1.9	37	39	21	21	93	0	3136
gene-CELE_C36B1.8	gene-CELE	C36B1.8	gls-1	156	250	65	61	189	18	5476
gene-CELE_C36B1.7	gene-CELE	C36B1.7	dhfr-1	113	104	138	91	235	28	825
gene-CELE_C36B1.10	gene-CELE	C36B1.10	gskl-2	325	352	357	167	484	72	1742
gene-CELE_C36B1.12	gene-CELE	C36B1.12	imp-1	82	109	69	30	151	0	3451
gene-CELE_C36B1.11	gene-CELE	C36B1.11	C36B1.11	127	126	66	40	138	0	1757
gene-CELE_DY3.8	gene-CELE	DY3.8	DY3.8	50	34	16	15	17	0	840
gene-CELE_DY3.1	gene-CELE	DY3.1	tin-13	487	397	421	203	493	61	582
gene-CELE_DY3.T2	gene-CELE	DY3.T2	DY3.t2	0	0	0	0	0	0	84
gene-CELE_DY3.9	gene-CELE	DY3.9	DY3.9	0	0	0	0	0	0	159
gene-CELE_DY3.6	gene-CELE	DY3.6	mfb-1	37	14	19	10	69	0	5684
gene-CELE_DY3.4	gene-CELE	DY3.4	trt-1	41	59	38	37	87	0	2727
gene-CELE_DY3.5	gene-CELE	DY3.5	pqn-26	62	96	19	20	82	0	6340
gene-CELE_DY3.2	gene-CELE	DY3.2	lmn-1	950	1107	827	491	1526	138	2590
gene-CELE_DY3.7	gene-CELE	DY3.7	sup-17	140	148	49	36	191	25	4323
gene-CELE_F36A2.3	gene-CELE	F36A2.3	F36A2.3	513	436	487	229	656	58	2863
gene-CELE_F36A2.2	gene-CELE	F36A2.2	F36A2.2	176	144	267	126	413	33	3085
gene-CELE_F36A2.1	gene-CELE	F36A2.1	cids-2	188	209	73	56	208	16	3282
gene-CELE_F36A2.4	gene-CELE	F36A2.4	twk-30	0	12	0	5	19	0	2682
gene-CELE_F36A2.8	gene-CELE	F36A2.8	phip-1	85	79	94	58	115	0	4438
gene-CELE_F36A2.7	gene-CELE	F36A2.7	F36A2.7	3869	3361	4358	2320	4157	874	1218
gene-CELE_F36A2.11	gene-CELE	F36A2.11	F36A2.11	98	81	102	61	181	39	1448
gene-CELE_F36A2.9	gene-CELE	F36A2.9	F36A2.9	132	160	116	106	324	25	4388
gene-CELE_F36A2.10	gene-CELE	F36A2.10	F36A2.10	308	290	348	146	311	100	604
gene-CELE_F36A2.14	gene-CELE	F36A2.14	F36A2.14	143	155	195	129	363	48	1202
gene-CELE_F36A2.12	gene-CELE	F36A2.12	F36A2.12	94	64	121	72	155	31	503
gene-CELE_F29D10.1	gene-CELE	F29D10.1	F29D10.1	33	41	48	27	58	30	1044
gene-CELE_F29D10.3	gene-CELE	F29D10.3	F29D10.3	0	0	0	0	0	0	2929
gene-CELE_F29D10.2	gene-CELE	F29D10.2	F29D10.2	20	19	19	14	30	0	539
gene-CELE_F36A2.13	gene-CELE	F36A2.13	ubr-5	270	322	211	157	562	26	10671
gene-CELE_F55H12.6	gene-CELE	F55H12.6	ztf-26	17	15	0	0	15	0	7689
[truncated: 45,200 more rows]

## Sheet: CPM
gene_id_original	gene	gene-locus	gene_symbol	Test_Rep1	Test_Rep2	Test_Rep3	Control_Rep1	Control_Rep2	Control_Rep3
gene-CELE_Y74C9A.6	gene-CELE	Y74C9A.6	Y74C9A.6	3.46677	1.45977	0.916764	1.31304	1.33114	0
gene-CELE_Y74C9A.3	gene-CELE	Y74C9A.3	homt-1	20.5117	16.6414	28.2669	27.8364	24.2025	14.4007
gene-CELE_Y74C9A.2	gene-CELE	Y74C9A.2	nlp-40	53.3016	47.4426	72.1187	57.7737	59.7803	25.8013
gene-CELE_Y74C9A.4	gene-CELE	Y74C9A.4	rcor-1	14.8782	13.8678	13.1403	14.9686	24.4446	23.4012
gene-CELE_Y74C9A.9	gene-CELE	Y74C9A.9	Y74C9A.9	3.75567	2.04368	3.20867	3.4139	3.50937	1.80009
gene-CELE_Y74C9A.7	gene-CELE	Y74C9A.7	21ur-15479	0	0	0	0	0	0
gene-CELE_Y74C9A.8	gene-CELE	Y74C9A.8	21ur-13439	0	0	0	0	0	0
gene-CELE_Y74C9A.5	gene-CELE	Y74C9A.5	sesn-1	6.2113	9.6345	9.01484	6.30258	8.71291	0
gene-CELE_Y48G1C.4	gene-CELE	Y48G1C.4	pgs-1	10.9781	10.2184	9.01484	7.87823	10.6491	6.00031
gene-CELE_Y48G1C.12	gene-CELE	Y48G1C.12	Y48G1C.12	3.32232	1.60575	3.81985	4.72694	4.23544	0
gene-CELE_Y48G1C.5	gene-CELE	Y48G1C.5	Y48G1C.5	5.20016	7.00691	7.79249	14.4434	8.83392	0
gene-CELE_Y48G1C.2	gene-CELE	Y48G1C.2	csk-1	17.3339	24.8161	14.3626	18.9078	22.8714	0
gene-CELE_Y48G1C.10	gene-CELE	Y48G1C.10	mtm-10	8.66693	10.9483	4.58382	3.4139	11.8592	0
gene-CELE_Y48G1C.6	gene-CELE	Y48G1C.6	Y48G1C.6	1.58894	2.77357	2.90308	1.83825	3.99342	0
gene-CELE_Y48G1C.9	gene-CELE	Y48G1C.9	natc-3	9.96697	12.554	11.6123	12.08	9.07595	7.8004
gene-CELE_Y48G1C.13	gene-CELE	Y48G1C.13	Y48G1C.13	0	0	2.13911	0	0	0
gene-CELE_Y48G1C.1	gene-CELE	Y48G1C.1	pid-2	16.3227	12.7	11.4595	15.2312	15.7316	3.60019
gene-CELE_Y48G1C.8	gene-CELE	Y48G1C.8	Y48G1C.8	41.3124	52.5518	41.7127	49.1076	55.0608	39.602
gene-CELE_F53G12.1	gene-CELE	F53G12.1	rab-11.1	264.486	275.459	161.503	147.848	221.211	86.4044
gene-CELE_F53G12.15	gene-CELE	F53G12.15	F53G12.15	0	0	0	0	0.121013	0
gene-CELE_F53G12.16	gene-CELE	F53G12.16	F53G12.16	0.144449	0.145977	0	0	0.121013	0
gene-CELE_F53G12.7	gene-CELE	F53G12.7	col-45	0	0	1.68073	0	0.605063	0
gene-CELE_F53G12.6	gene-CELE	F53G12.6	spe-8	8.81138	8.46668	9.16764	11.0295	12.3433	0
gene-CELE_F53G12.5	gene-CELE	F53G12.5	mex-3	28.8898	40.4357	26.4333	24.9477	23.9605	22.2011
gene-CELE_F53G12.4	gene-CELE	F53G12.4	F53G12.4	0	0.729887	0.916764	0	0.605063	0
gene-CELE_F53G12.3	gene-CELE	F53G12.3	duox-2	0	0	0	0	0	0
gene-CELE_F53G12.18	gene-CELE	F53G12.18	F53G12.18	0	0	0	0	0	0
gene-CELE_F56C11.1	gene-CELE	F56C11.1	bli-3	9.38917	13.5759	8.86205	14.706	24.2025	0
gene-CELE_F56C11.2	gene-CELE	F56C11.2	ptr-11	5.20016	4.67127	4.27823	1.05043	9.19696	0
gene-CELE_F56C11.6	gene-CELE	F56C11.6	cest-27	12.8559	9.48853	10.6956	10.7669	22.1453	10.2005
gene-CELE_Y48G1BL.7	gene-CELE	Y48G1BL.7	Y48G1BL.7	0	0	0	0	0	0
gene-CELE_Y48G1BL.2	gene-CELE	Y48G1BL.2	atm-1	12.7115	9.6345	11.6123	12.3426	16.5787	2.40012
gene-CELE_F56C11.T1	gene-CELE	F56C11.T1	F56C11.t1	0.144449	0.145977	0	0	0.121013	0
gene-CELE_Y48G1BL.3	gene-CELE	Y48G1BL.3	puf-10	6.5002	7.7368	4.43102	5.25215	5.32456	5.40028
gene-CELE_Y48G1BL.1	gene-CELE	Y48G1BL.1	snpc-3.3	2.60008	2.62759	1.68073	1.05043	3.02532	0
gene-CELE_Y48G1BL.8	gene-CELE	Y48G1BL.8	Y48G1BL.8	1.44449	1.75173	0.458382	1.83825	1.08911	0
gene-CELE_Y48G1BL.5	gene-CELE	Y48G1BL.5	Y48G1BL.5	2.02228	3.64943	1.83353	1.05043	1.21013	0
gene-CELE_Y48G1BM.6	gene-CELE	Y48G1BM.6	Y48G1BM.6	1.15559	2.18966	1.52794	0	1.9362	0
gene-CELE_Y48G1BM.10	gene-CELE	Y48G1BM.10	Y48G1BM.10	0.866693	0	0.458382	0	0.968101	0
gene-CELE_Y48G1BM.8	gene-CELE	Y48G1BM.8	Y48G1BM.8	1.30004	1.02184	0.76397	1.57565	0.847089	0
gene-CELE_F53G12.17	gene-CELE	F53G12.17	F53G12.17	0	0	0	0	0	0
gene-CELE_F53G12.10	gene-CELE	F53G12.10	rpl-7	3841.33	3420.69	2602.69	2147.87	2407.18	1256.46
gene-CELE_F53G12.12	gene-CELE	F53G12.12	F53G12.12	0.577795	0	0	0	0	0
gene-CELE_F53G12.9	gene-CELE	F53G12.9	F53G12.9	1.01114	2.48161	1.68073	1.05043	0.605063	0.600031
gene-CELE_F53G12.8	gene-CELE	F53G12.8	F53G12.8	13.8671	11.5322	27.5029	17.3321	17.1838	22.8012
gene-CELE_F56C11.5	gene-CELE	F56C11.5	F56C11.5	7.36689	7.59082	4.27823	1.57565	3.63038	0
gene-CELE_F56C11.3	gene-CELE	F56C11.3	F56C11.3	5.20016	2.33564	7.02852	2.10086	5.56658	9.60049
gene-CELE_Y48G1BM.1	gene-CELE	Y48G1BM.1	snpc-3.2	6.5002	6.71496	4.73661	4.46433	8.22886	0
gene-CELE_Y48G1BR.1	gene-CELE	Y48G1BR.1	Y48G1BR.1	35.8233	35.4725	22.7663	16.8069	31.9473	0
gene-CELE_C53D5.4	gene-CELE	C53D5.4	ztf-3	6.93354	4.37932	2.29191	2.62608	5.92962	0
gene-CELE_C53D5.2	gene-CELE	C53D5.2	marc-4	1.01114	0	0	0	1.81519	0
gene-CELE_C53D5.1	gene-CELE	C53D5.1	C53D5.1	9.53362	8.90462	6.87573	6.30258	10.2861	0
gene-CELE_Y48G1A.7	gene-CELE	Y48G1A.7	Y48G1A.7	3.03343	2.91955	2.4447	4.72694	5.80861	0
gene-CELE_C53D5.5	gene-CELE	C53D5.5	C53D5.5	9.96697	7.00691	7.33411	4.20172	12.9484	9.60049
gene-CELE_C53D5.6	gene-CELE	C53D5.6	imb-3	253.941	292.247	240.039	221.378	299.99	148.808
gene-CELE_Y48G1A.5	gene-CELE	Y48G1A.5	xpo-2	35.5344	49.1944	30.8644	27.0486	35.8197	19.801
gene-CELE_Y48G1A.4	gene-CELE	Y48G1A.4	nol-14	47.0903	54.1576	56.0754	59.0867	66.557	26.4014
gene-CELE_Y48G1A.3	gene-CELE	Y48G1A.3	daf-25	11.5559	11.8242	14.2098	7.35301	20.4511	0
gene-CELE_Y48G1A.6	gene-CELE	Y48G1A.6	mbtr-1	7.51134	10.5104	10.8484	8.40345	9.31798	4.20022
gene-CELE_Y48G1A.2	gene-CELE	Y48G1A.2	Y48G1A.2	4.62236	3.50346	0	3.15129	2.9043	0
gene-CELE_Y48G1A.1	gene-CELE	Y48G1A.1	Y48G1A.1	7.94469	6.423	9.62602	14.4434	12.7063	7.20037
gene-CELE_R119.1	gene-CELE	R119.1	R119.1	2.45563	5.98507	2.75029	2.88868	6.05063	1.80009
gene-CELE_R119.5	gene-CELE	R119.5	R119.5	2.16673	0	2.13911	0	3.87241	0
gene-CELE_R119.6	gene-CELE	R119.6	taf-4	36.69	34.7426	27.1973	15.4939	23.9605	26.4014
gene-CELE_C07F11.2	gene-CELE	C07F11.2	C07F11.2	1.01114	0	0	0	1.08911	0
gene-CELE_Y50C1A.1	gene-CELE	Y50C1A.1	otub-2	35.39	44.3771	26.2806	26.786	40.4182	13.2007
gene-CELE_Y50C1A.2	gene-CELE	Y50C1A.2	Y50C1A.2	2.02228	0	0	0	0	0
gene-CELE_C07F11.1	gene-CELE	C07F11.1	tol-1	8.23358	12.1161	7.94528	8.92866	14.1585	16.2008
gene-CELE_R119.2	gene-CELE	R119.2	icpp-55	19.2117	17.3713	19.4048	13.9182	24.5656	6.60034
gene-CELE_R119.7	gene-CELE	R119.7	rnp-8	40.3012	41.6035	21.5439	19.1704	22.8714	21.0011
gene-CELE_R119.3	gene-CELE	R119.3	R119.3	57.7795	50.0702	50.422	44.6433	54.6977	39.002
gene-CELE_R119.4	gene-CELE	R119.4	pqn-59	423.091	408.882	306.199	319.331	281.112	189.61
gene-CELE_W04C9.5	gene-CELE	W04C9.5	W04C9.5	0	0	0	0	0	0
gene-CELE_W04C9.7	gene-CELE	W04C9.7	21ur-8411	0	0	0	0	0	0
gene-CELE_W04C9.4	gene-CELE	W04C9.4	W04C9.4	59.5129	49.3403	90.7596	62.238	63.6527	53.4027
gene-CELE_W04C9.8	gene-CELE	W04C9.8	W04C9.8	0.577795	1.60575	0	0	1.21013	0
gene-CELE_W04C9.3	gene-CELE	W04C9.3	cutl-13	0	0	0	0	0	0
gene-CELE_W04C9.9	gene-CELE	W04C9.9	W04C9.9	0	0	0	0	0	0
gene-CELE_W04C9.2	gene-CELE	W04C9.2	W04C9.2	42.6124	37.3702	46.9077	43.3303	38.603	39.002
gene-CELE_W04C9.1	gene-CELE	W04C9.1	haf-4	57.924	60.2886	56.9921	70.1162	62.3215	30.6016
gene-CELE_Y65B4BL.3	gene-CELE	Y65B4BL.3	Y65B4BL.3	3.17787	6.71496	3.66705	4.20172	4.47747	0
gene-CELE_Y65B4BL.4	gene-CELE	Y65B4BL.4	Y65B4BL.4	9.82252	11.3862	7.18131	3.15129	5.32456	0
gene-CELE_Y65B4BL.6	gene-CELE	Y65B4BL.6	Y65B4BL.6	11.5559	10.0724	13.2931	8.66605	11.9803	2.40012
gene-CELE_Y65B4BL.7	gene-CELE	Y65B4BL.7	Y65B4BL.7	2.31118	5.83909	3.66705	4.46433	4.11443	2.40012
gene-CELE_Y65B4BL.5	gene-CELE	Y65B4BL.5	acs-13	60.2352	66.7116	41.8655	53.3094	58.2071	21.0011
gene-CELE_Y65B4BL.10	gene-CELE	Y65B4BL.10	Y65B4BL.10	0	0	0	0	0	0
gene-CELE_Y65B4BL.9	gene-CELE	Y65B4BL.9	Y65B4BL.9	0	0	0	0	0	0
gene-CELE_Y65B4BL.2	gene-CELE	Y65B4BL.2	deps-1	50.2682	49.1944	39.268	26.5234	44.2906	22.8012
gene-CELE_Y65B4BL.11	gene-CELE	Y65B4BL.11	Y65B4BL.11	0	0.875864	0	0	0.363038	0
gene-CELE_Y65B4BL.12	gene-CELE	Y65B4BL.12	Y65B4BL.12	0.722244	1.02184	0.458382	0.525215	0.484051	0
gene-CELE_Y65B4BL.1	gene-CELE	Y65B4BL.1	Y65B4BL.1	16.3227	11.0943	11.3068	12.08	15.3686	0
gene-CELE_Y65B4BM.3	gene-CELE	Y65B4BM.3	Y65B4BM.3	50.4126	44.6691	28.5725	24.9477	41.1443	19.801
gene-CELE_Y65B4BM.2	gene-CELE	Y65B4BM.2	Y65B4BM.2	0.144449	0.145977	0.152794	0.262608	0.121013	0.600031
gene-CELE_Y65B4BR.8	gene-CELE	Y65B4BR.8	psf-3	15.6005	10.6563	15.8906	12.3426	15.1266	8.40043
gene-CELE_Y65B4BR.5	gene-CELE	Y65B4BR.5	icd-2	1366.34	1198.18	1338.02	1137.88	1170.07	819.042
gene-CELE_Y65B4BR.4	gene-CELE	Y65B4BR.4	wwp-1	67.891	89.922	59.1312	53.0467	73.8177	34.2018
gene-CELE_Y65B4BR.12	gene-CELE	Y65B4BR.12	Y65B4BR.12	0	0	0.152794	0	0	0
gene-CELE_Y65B4BR.11	gene-CELE	Y65B4BR.11	Y65B4BR.11	0	0	0	0	0	0
gene-CELE_Y65B4BR.3	gene-CELE	Y65B4BR.3	ptr-21	16.6116	13.7219	6.57014	13.393	15.2476	7.8004
gene-CELE_Y65B4BR.2	gene-CELE	Y65B4BR.2	lpr-1	2.74453	2.62759	1.98632	9.45388	4.59848	0
gene-CELE_Y65B4BR.1	gene-CELE	Y65B4BR.1	Y65B4BR.1	0	0.875864	0	0	0	0
gene-CELE_Y65B4BR.9	gene-CELE	Y65B4BR.9	ceh-9	0	0	0	0	0	0
gene-CELE_F56A6.5	gene-CELE	F56A6.5	F56A6.5	0	0	0	0	0	0
gene-CELE_F56A6.7	gene-CELE	F56A6.7	F56A6.7	0.144449	0.145977	0.152794	0	0.121013	0.600031
gene-CELE_F56A6.6	gene-CELE	F56A6.6	F56A6.6	0.144449	0.145977	0.152794	0	0.121013	0.600031
gene-CELE_F56A6.2	gene-CELE	F56A6.2	hum-7	5.05571	4.23334	3.81985	3.93911	3.99342	0
gene-CELE_Y65B4BR.6	gene-CELE	Y65B4BR.6	grl-16	374.7	450.34	479.926	404.941	496.636	424.222
gene-CELE_F56A6.4	gene-CELE	F56A6.4	eme-1	14.8782	16.7874	22.0023	14.4434	18.636	27.6014
gene-CELE_Y65B4A.4	gene-CELE	Y65B4A.4	Y65B4A.4	0	0	1.22235	0	0.605063	0
gene-CELE_Y65B4A.10	gene-CELE	Y65B4A.10	Y65B4A.10	0	0.145977	0.152794	0.262608	0.121013	0
gene-CELE_F56A6.1	gene-CELE	F56A6.1	sago-2	17.045	18.5391	13.7515	14.706	14.6425	3.00015
gene-CELE_Y65B4A.6	gene-CELE	Y65B4A.6	eif-4A3	35.1011	37.3702	28.2669	23.6347	37.0299	21.0011
gene-CELE_Y65B4A.11	gene-CELE	Y65B4A.11	Y65B4A.11	0.144449	0.145977	0.152794	0.262608	0.121013	0.600031
gene-CELE_Y65B4A.3	gene-CELE	Y65B4A.3	vps-20	53.4461	36.2024	57.1449	46.7442	74.3018	33.0017
gene-CELE_Y65B4A.9	gene-CELE	Y65B4A.9	Y65B4A.9	19.7895	16.3495	23.9886	20.4834	20.3301	30.0015
gene-CELE_Y65B4A.2	gene-CELE	Y65B4A.2	Y65B4A.2	14.0115	21.4587	14.9738	20.2208	20.2091	0
gene-CELE_Y65B4A.7	gene-CELE	Y65B4A.7	Y65B4A.7	3.17787	1.89771	2.5975	0	2.78329	0
gene-CELE_Y65B4A.1	gene-CELE	Y65B4A.1	cus-2	25.8563	19.123	39.268	28.099	43.4435	40.2021
gene-CELE_Y65B4A.8	gene-CELE	Y65B4A.8	Y65B4A.8	17.1894	12.992	26.2806	18.6451	27.1068	14.4007
gene-CELE_Y18H1A.14	gene-CELE	Y18H1A.14	Y18H1A.14	0.288898	0	0	0	0	0
gene-CELE_Y18H1A.11	gene-CELE	Y18H1A.11	Y18H1A.11	11.8448	10.6563	8.70925	15.7565	14.7635	12.0006
gene-CELE_Y18H1A.10	gene-CELE	Y18H1A.10	hasp-2	8.81138	10.2184	14.2098	7.09041	14.6425	16.8009
gene-CELE_Y18H1A.1	gene-CELE	Y18H1A.1	ptp-5.3	10.2559	9.34255	9.62602	12.3426	13.3114	10.2005
gene-CELE_Y18H1A.4	gene-CELE	Y18H1A.4	Y18H1A.4	19.5006	12.1161	16.0434	17.3321	13.7954	13.8007
gene-CELE_Y18H1A.2	gene-CELE	Y18H1A.2	Y18H1A.2	19.0672	13.138	35.7538	27.0486	27.9539	28.2014
gene-CELE_Y18H1A.3	gene-CELE	Y18H1A.3	hgap-1	18.4895	14.8897	15.585	8.40345	17.9099	0
gene-CELE_Y18H1A.6	gene-CELE	Y18H1A.6	pif-1	11.1226	13.2839	7.79249	6.8278	8.34987	10.8006
gene-CELE_Y18H1A.7	gene-CELE	Y18H1A.7	rec-1	10.9781	14.1598	12.5291	8.14084	11.1332	3.00015
gene-CELE_Y18H1A.15	gene-CELE	Y18H1A.15	Y18H1A.15	8.81138	5.25518	7.18131	6.30258	8.22886	0
gene-CELE_Y18H1A.16	gene-CELE	Y18H1A.16	Y18H1A.16	0	0	0	0	0	0
gene-CELE_Y18H1A.8	gene-CELE	Y18H1A.8	Y18H1A.8	1.30004	1.3138	1.68073	0.525215	3.63038	8.40043
gene-CELE_T06A4.2	gene-CELE	T06A4.2	mps-3	6.7891	8.32071	6.26455	8.66605	5.6876	6.00031
gene-CELE_T06A4.3	gene-CELE	T06A4.3	T06A4.3	12.8559	10.8023	17.7241	10.2417	18.999	0
gene-CELE_T06A4.1	gene-CELE	T06A4.1	T06A4.1	5.9224	7.44484	9.62602	10.7669	11.8592	1.80009
gene-CELE_T06A4.5	gene-CELE	T06A4.5	T06A4.5	0	0	0	0	0	0
gene-CELE_T06A4.4	gene-CELE	T06A4.4	T06A4.4	0	0	0	0	0	0
gene-CELE_Y18H1A.18	gene-CELE	Y18H1A.18	Y18H1A.18	0	0	0	0	0	0
gene-CELE_Y18H1A.17	gene-CELE	Y18H1A.17	Y18H1A.17	0	0	0	0	0	0
gene-CELE_Y18H1A.12	gene-CELE	Y18H1A.12	col-47	0.866693	0	0.611176	0	0.726076	0
gene-CELE_Y18H1A.T1	gene-CELE	Y18H1A.T1	Y18H1A.t1	0	0	0.152794	0	0	0
gene-CELE_Y18H1A.13	gene-CELE	Y18H1A.13	col-46	20.2228	15.7656	13.1403	19.6956	15.2476	7.8004
gene-CELE_Y18H1A.9	gene-CELE	Y18H1A.9	Y18H1A.9	11.267	13.7219	8.55646	9.71648	11.7382	0
gene-CELE_ZC123.T1	gene-CELE	ZC123.T1	ZC123.t1	0	0.437932	0	0	0	0
gene-CELE_ZC123.8	gene-CELE	ZC123.8	ZC123.8	0	0	0	0.787823	0	0
gene-CELE_ZC123.10	gene-CELE	ZC123.10	ZC123.10	0	0	0	0	0	0
gene-CELE_ZC123.11	gene-CELE	ZC123.11	ZC123.11	0	0	0	0	0	0
gene-CELE_ZC123.7	gene-CELE	ZC123.7	ZC123.7	0	0	0	0	0	0
gene-CELE_ZC123.3	gene-CELE	ZC123.3	zfh-2	8.66693	14.7437	6.72293	4.98955	12.2223	4.20022
gene-CELE_ZC123.5	gene-CELE	ZC123.5	ZC123.5	0	0	0	0	0	0
gene-CELE_ZC123.9	gene-CELE	ZC123.9	ZC123.9	0	0	0	0	0	0
gene-CELE_ZC123.6	gene-CELE	ZC123.6	ZC123.6	0	0	0	0	0	0
gene-CELE_ZC123.4	gene-CELE	ZC123.4	cdk-14	2.31118	2.18966	0	2.62608	5.32456	4.20022
gene-CELE_Y95B8A.17	gene-CELE	Y95B8A.17	Y95B8A.17	0	0	0	0	0	0
gene-CELE_ZC123.1	gene-CELE	ZC123.1	ZC123.1	32.6454	20.4368	22.7663	19.9582	121.981	6.60034
gene-CELE_Y95B8A.10	gene-CELE	Y95B8A.10	pde-6	9.82252	12.4081	6.87573	7.61562	7.98684	5.40028
gene-CELE_Y95B8A.8	gene-CELE	Y95B8A.8	zfr-1	18.2006	25.692	16.3489	13.6556	24.2025	21.0011
gene-CELE_Y95B8A.6	gene-CELE	Y95B8A.6	Y95B8A.6	3.61122	2.48161	4.27823	4.20172	3.02532	0
gene-CELE_Y95B8A.11	gene-CELE	Y95B8A.11	him-19	14.7338	10.9483	12.6819	7.35301	11.0122	17.4009
gene-CELE_Y95B8A.12	gene-CELE	Y95B8A.12	prhg-1	2.16673	0	0	0	2.54127	0
gene-CELE_Y95B8A.16	gene-CELE	Y95B8A.16	Y95B8A.16	0	0	0	0	0	0
gene-CELE_Y95B8A.18	gene-CELE	Y95B8A.18	Y95B8A.18	0	0	0	0	0	0
gene-CELE_Y95B8A.5	gene-CELE	Y95B8A.5	gpa-16	18.345	21.3127	10.0844	8.40345	17.6678	7.8004
gene-CELE_Y95B8A.4	gene-CELE	Y95B8A.4	Y95B8A.4	7.94469	7.29887	11.0012	6.56519	7.86582	6.00031
gene-CELE_Y34D9B.1	gene-CELE	Y34D9B.1	mig-1	5.20016	3.2115	3.20867	5.25215	7.01873	0
gene-CELE_Y95B8A.15	gene-CELE	Y95B8A.15	Y95B8A.15	0	0	0	0	0	0
gene-CELE_Y95B8A.14	gene-CELE	Y95B8A.14	Y95B8A.14	0	0	0	0	0	0
gene-CELE_Y95B8A.13	gene-CELE	Y95B8A.13	Y95B8A.13	0	0	0.152794	0	0	0
gene-CELE_Y95B8A.T1	gene-CELE	Y95B8A.T1	Y95B8A.t1	0	0	0.152794	0	0	0
gene-CELE_Y95B8A.1	gene-CELE	Y95B8A.1	nas-30	113.103	115.176	124.527	82.4588	62.6846	55.8029
gene-CELE_F54A5.1	gene-CELE	F54A5.1	hmbx-1	4.18902	4.96323	1.83353	2.88868	0	0
gene-CELE_C54G6.6	gene-CELE	C54G6.6	C54G6.6	0	0	0	0	0	0
gene-CELE_C54G6.7	gene-CELE	C54G6.7	C54G6.7	0	0	0	0	0	0
gene-CELE_C54G6.3	gene-CELE	C54G6.3	C54G6.3	0.288898	0.437932	0.458382	0.787823	0.605063	0
gene-CELE_F54A5.3	gene-CELE	F54A5.3	shc-1	4.76681	4.23334	5.19499	6.03998	6.53468	0
gene-CELE_F54A5.2	gene-CELE	F54A5.2	cutl-20	10.4003	9.19657	8.55646	3.93911	7.98684	0
gene-CELE_C54G6.2	gene-CELE	C54G6.2	C54G6.2	0	0	0	0	0	0
gene-CELE_C54G6.1	gene-CELE	C54G6.1	madf-6	7.65579	4.67127	12.9875	10.2417	7.50279	3.60019
gene-CELE_C54G6.8	gene-CELE	C54G6.8	C54G6.8	1.15559	0	0	0	0.968101	0
gene-CELE_Y34D9A.11	gene-CELE	Y34D9A.11	spp-23	8.52248	8.17473	12.9875	18.1199	12.1013	15.6008
gene-CELE_C54G6.5	gene-CELE	C54G6.5	spp-17	309.554	288.159	420.336	405.991	455.371	291.015
gene-CELE_Y34D9A.1	gene-CELE	Y34D9A.1	mrpl-38	61.3908	55.7633	70.1324	67.2276	59.7803	41.4021
gene-CELE_Y34D9A.4	gene-CELE	Y34D9A.4	spd-1	26.723	26.5679	29.7948	24.1599	27.1068	12.6006
gene-CELE_Y34D9A.3	gene-CELE	Y34D9A.3	Y34D9A.3	13.4337	16.3495	12.6819	17.0695	19.362	4.80025
gene-CELE_R06A10.2	gene-CELE	R06A10.2	gsa-1	6.35575	3.50346	2.13911	5.51476	6.29266	3.00015
gene-CELE_ZK993.1	gene-CELE	ZK993.1	ceh-45	0	1.45977	1.22235	0	0	0
gene-CELE_R06A10.1	gene-CELE	R06A10.1	R06A10.1	0.577795	0	0	0	0.605063	0
gene-CELE_R06A10.5	gene-CELE	R06A10.5	R06A10.5	2.02228	1.02184	2.90308	1.05043	2.17823	1.20006
gene-CELE_R06A10.6	gene-CELE	R06A10.6	21ur-15525	0	0	0	0	0	0
gene-CELE_R06A10.4	gene-CELE	R06A10.4	R06A10.4	4.76681	4.37932	4.58382	0.525215	4.35646	0
gene-CELE_Y34D9A.7	gene-CELE	Y34D9A.7	Y34D9A.7	13.5782	11.5322	13.1403	15.4939	14.7635	5.40028
gene-CELE_Y34D9A.6	gene-CELE	Y34D9A.6	glrx-10	72.6578	73.4266	77.0081	66.1771	52.2775	74.4038
gene-CELE_Y34D9A.8	gene-CELE	Y34D9A.8	Y34D9A.8	2.02228	3.64943	4.73661	7.35301	4.47747	4.20022
gene-CELE_Y34D9A.10	gene-CELE	Y34D9A.10	vps-4	26.723	33.8667	29.0308	23.3721	36.7878	14.4007
gene-CELE_Y34D9A.2	gene-CELE	Y34D9A.2	npr-23	4.76681	3.79541	1.98632	1.83825	2.54127	0
gene-CELE_Y48G8AL.10	gene-CELE	Y48G8AL.10	znf-236	10.2559	11.9701	9.62602	7.87823	9.19696	3.00015
gene-CELE_Y48G8AL.14	gene-CELE	Y48G8AL.14	aps-3	24.5563	16.9334	28.8781	22.5843	27.1068	16.2008
gene-CELE_Y48G8AL.6	gene-CELE	Y48G8AL.6	smg-2	15.3116	24.2322	11.0012	20.746	28.0749	12.6006
gene-CELE_Y48G8AL.20	gene-CELE	Y48G8AL.20	Y48G8AL.20	0.577795	0	0.611176	0.262608	0.121013	1.20006
gene-CELE_Y48G8AL.11	gene-CELE	Y48G8AL.11	haf-6	15.456	15.9115	11.3068	9.71648	12.1013	8.40043
gene-CELE_Y48G8AL.8	gene-CELE	Y48G8AL.8	rpl-17	2798.55	2403.95	2122.92	1479.79	1369.5	1287.07
gene-CELE_Y48G8AL.7	gene-CELE	Y48G8AL.7	Y48G8AL.7	5.20016	5.54714	8.86205	7.87823	7.26076	9.00046
gene-CELE_Y48G8AR.3	gene-CELE	Y48G8AR.3	Y48G8AR.3	0	0	0	0	0	0
gene-CELE_Y48G8AR.2	gene-CELE	Y48G8AR.2	Y48G8AR.2	0	0	0	0	0	0
gene-CELE_K12C11.5	gene-CELE	K12C11.5	K12C11.5	6.06685	3.50346	7.94528	7.87823	8.22886	0
gene-CELE_K12C11.8	gene-CELE	K12C11.8	K12C11.8	0	0	0	0	0	0
gene-CELE_K12C11.4	gene-CELE	K12C11.4	dapk-1	8.37803	9.6345	6.57014	6.03998	18.2729	7.8004
gene-CELE_K12C11.7	gene-CELE	K12C11.7	K12C11.7	4.33347	4.08737	2.75029	2.62608	4.59848	0
gene-CELE_K12C11.3	gene-CELE	K12C11.3	K12C11.3	2.02228	2.04368	0	2.88868	1.9362	0
gene-CELE_K12C11.6	gene-CELE	K12C11.6	K12C11.6	12.2782	8.90462	4.73661	5.51476	7.26076	0
gene-CELE_Y48G8AL.19	gene-CELE	Y48G8AL.19	Y48G8AL.19	0	0	0	0	0	0
gene-CELE_Y48G8AR.1	gene-CELE	Y48G8AR.1	grh-1	22.6785	20.1449	13.1403	17.8573	21.5403	7.20037
gene-CELE_Y48G8AL.5	gene-CELE	Y48G8AL.5	nsun-2	75.1134	72.5507	84.3422	89.5492	113.631	43.8023
gene-CELE_Y48G8AL.1	gene-CELE	Y48G8AL.1	herc-1	29.0342	24.9621	22.0023	17.3321	26.7438	0
gene-CELE_Y48G8AL.16	gene-CELE	Y48G8AL.16	Y48G8AL.16	56.7684	61.1645	62.3399	36.5025	48.2841	52.8027
gene-CELE_Y48G8AL.12	gene-CELE	Y48G8AL.12	Y48G8AL.12	317.643	441.435	555.559	291.495	306.041	247.813
gene-CELE_Y48G8AL.13	gene-CELE	Y48G8AL.13	Y48G8AL.13	124.804	108.461	144.696	137.344	104.434	86.4044
gene-CELE_Y48G8AL.15	gene-CELE	Y48G8AL.15	Y48G8AL.15	4.62236	5.25518	3.66705	2.36347	3.87241	4.20022
gene-CELE_K12C11.2	gene-CELE	K12C11.2	smo-1	121.626	101.162	88.1621	73.0049	81.0785	64.2033
gene-CELE_K12C11.1	gene-CELE	K12C11.1	K12C11.1	60.9574	67.7335	77.6193	46.2189	52.2775	26.4014
gene-CELE_Y92H12BL.1	gene-CELE	Y92H12BL.1	Y92H12BL.1	16.0338	17.6633	30.8644	17.3321	27.2278	7.8004
gene-CELE_Y92H12BL.7	gene-CELE	Y92H12BL.7	Y92H12BL.7	0.722244	1.75173	1.68073	0	0	0
gene-CELE_Y92H12BL.4	gene-CELE	Y92H12BL.4	Y92H12BL.4	0.722244	1.89771	1.22235	2.36347	3.14633	0
gene-CELE_Y92H12BL.5	gene-CELE	Y92H12BL.5	Y92H12BL.5	13.0004	9.92646	13.4459	14.4434	16.3367	22.2011
gene-CELE_Y92H12BL.6	gene-CELE	Y92H12BL.6	Y92H12BL.6	0.144449	0.145977	0.152794	0.262608	0.121013	0
gene-CELE_Y92H12BM.1	gene-CELE	Y92H12BM.1	Y92H12BM.1	0	0	0	0	1.81519	0
gene-CELE_Y92H12BR.7	gene-CELE	Y92H12BR.7	Y92H12BR.7	3.32232	3.79541	2.75029	3.93911	5.20354	0
gene-CELE_Y92H12BR.6	gene-CELE	Y92H12BR.6	set-29	13.2893	10.8023	17.4185	18.1199	20.2091	17.4009
gene-CELE_Y92H12BR.2	gene-CELE	Y92H12BR.2	Y92H12BR.2	20.0784	14.0138	12.6819	9.45388	13.5534	0
gene-CELE_Y92H12BR.4	gene-CELE	Y92H12BR.4	Y92H12BR.4	0	0	0	0	0	0
gene-CELE_Y92H12BR.3	gene-CELE	Y92H12BR.3	Y92H12BR.3	53.8794	58.5369	53.1723	50.1581	86.161	21.0011
gene-CELE_Y92H12BR.8	gene-CELE	Y92H12BR.8	mrpl-15	48.8237	45.3989	65.8542	48.5824	47.1949	30.6016
gene-CELE_F37F2.2	gene-CELE	F37F2.2	F37F2.2	24.123	24.3782	38.6569	25.4729	26.9858	19.201
gene-CELE_F47G6.3	gene-CELE	F47G6.3	F47G6.3	7.80024	9.19657	9.32043	5.77737	11.2542	7.20037
gene-CELE_F47G6.2	gene-CELE	F47G6.2	acs-16	10.4003	8.75864	7.79249	8.92866	13.0694	0
gene-CELE_F47G6.6	gene-CELE	F47G6.6	F47G6.6	0	0	0	0	0	0
gene-CELE_F47G6.T1	gene-CELE	F47G6.T1	F47G6.t1	0	0	0	0	0	0
gene-CELE_F37F2.3	gene-CELE	F37F2.3	gst-25	0	0.291955	0	0	0	0
gene-CELE_F47G6.4	gene-CELE	F47G6.4	spe-15	71.7911	76.7841	75.1746	71.4293	100.683	46.2024
gene-CELE_F47G6.1	gene-CELE	F47G6.1	dyb-1	5.48906	2.62759	2.90308	5.51476	4.11443	0
gene-CELE_F47G6.5	gene-CELE	F47G6.5	21ur-13232	0	0	0	0	0	0
gene-CELE_Y92H12A.5	gene-CELE	Y92H12A.5	Y92H12A.5	23.5452	26.2759	20.9328	18.6451	30.9792	10.2005
gene-CELE_Y92H12A.4	gene-CELE	Y92H12A.4	ints-3	14.5893	18.8311	12.5291	15.2312	21.5403	0
gene-CELE_Y92H12A.2	gene-CELE	Y92H12A.2	Y92H12A.2	35.9678	39.7058	27.3501	32.0381	45.8638	28.8015
gene-CELE_Y73E7A.3	gene-CELE	Y73E7A.3	Y73E7A.3	0	0	0	2.62608	3.38835	0
gene-CELE_Y92H12A.1	gene-CELE	Y92H12A.1	src-1	13.7226	13.2839	10.2372	16.2817	17.5468	0
gene-CELE_Y92H12A.8	gene-CELE	Y92H12A.8	Y92H12A.8	0	0	0	0	0	0
gene-CELE_Y92H12A.T1	gene-CELE	Y92H12A.T1	Y92H12A.t1	0	0	0	0	0	0
gene-CELE_Y73E7A.4	gene-CELE	Y73E7A.4	cpx-1	3.90012	3.2115	4.73661	7.61562	8.71291	9.00046
gene-CELE_Y73E7A.2	gene-CELE	Y73E7A.2	aatf-1	28.1675	22.9184	33.9203	31.5129	33.2785	22.8012
gene-CELE_Y73E7A.6	gene-CELE	Y73E7A.6	Y73E7A.6	6.93354	5.40116	4.73661	1.83825	3.02532	0
gene-CELE_Y73E7A.9	gene-CELE	Y73E7A.9	adpr-1	7.22244	12.1161	7.6397	6.30258	16.9418	5.40028
gene-CELE_Y73E7A.7	gene-CELE	Y73E7A.7	bre-4	5.77795	9.34255	7.18131	9.19127	10.2861	8.40043
gene-CELE_Y73E7A.8	gene-CELE	Y73E7A.8	Y73E7A.8	12.1337	7.29887	4.88941	11.2921	4.84051	0
gene-CELE_Y71G12B.20	gene-CELE	Y71G12B.20	mab-20	4.04457	4.08737	2.5975	0	6.89772	0
gene-CELE_Y73E7A.1	gene-CELE	Y73E7A.1	Y73E7A.1	76.9912	68.7553	110.928	79.0449	94.6319	97.805
gene-CELE_Y71G12B.34	gene-CELE	Y71G12B.34	21ur-14112	0	0	0	0	0	0
gene-CELE_Y71G12B.21	gene-CELE	Y71G12B.21	pqn-88	0	2.18966	0	0	2.17823	0
gene-CELE_Y71G12B.18	gene-CELE	Y71G12B.18	Y71G12B.18	10.1114	8.75864	8.09808	8.40345	25.0496	0
gene-CELE_Y71G12B.35	gene-CELE	Y71G12B.35	Y71G12B.35	0	1.02184	1.83353	1.57565	1.69418	0
gene-CELE_Y71G12B.23	gene-CELE	Y71G12B.23	Y71G12B.23	5.05571	0	3.66705	2.62608	1.08911	0
gene-CELE_Y71G12B.16	gene-CELE	Y71G12B.16	drag-1	2.45563	1.89771	1.06956	2.36347	3.63038	0
gene-CELE_Y71G12B.33	gene-CELE	Y71G12B.33	Y71G12B.33	4.18902	3.79541	2.4447	2.88868	4.23544	0
gene-CELE_Y71G12B.22	gene-CELE	Y71G12B.22	Y71G12B.22	8.08914	10.5104	9.16764	8.92866	11.4962	12.0006
gene-CELE_Y71G12B.17	gene-CELE	Y71G12B.17	Y71G12B.17	14.5893	15.4736	20.016	23.6347	28.0749	22.8012
gene-CELE_Y71G12B.31	gene-CELE	Y71G12B.31	Y71G12B.31	0.866693	1.60575	1.37515	0	0	0
gene-CELE_Y71G12B.37	gene-CELE	Y71G12B.37	Y71G12B.37	0	0	0	0	0	0
gene-CELE_Y71G12B.44	gene-CELE	Y71G12B.44	Y71G12B.44	0.722244	0.583909	0	0.787823	0	0
gene-CELE_Y71G12B.41	gene-CELE	Y71G12B.41	Y71G12B.41	0.144449	0.145977	0	0	0	0
gene-CELE_Y71G12B.15	gene-CELE	Y71G12B.15	ubc-3	69.191	62.7702	45.6854	46.2189	46.4689	16.8009
gene-CELE_Y71G12B.14	gene-CELE	Y71G12B.14	lsm-6	16.7561	13.4299	12.3763	11.0295	9.68101	1.80009
gene-CELE_Y71G12B.13	gene-CELE	Y71G12B.13	Y71G12B.13	24.123	19.561	21.0856	21.0086	25.8967	5.40028
gene-CELE_Y71G12B.12	gene-CELE	Y71G12B.12	atg-5	22.1007	20.2908	16.9601	8.14084	21.5403	0
gene-CELE_Y71G12B.10	gene-CELE	Y71G12B.10	Y71G12B.10	47.8126	39.8518	48.8941	42.0172	53.3666	59.4031
gene-CELE_Y71G12B.11	gene-CELE	Y71G12B.11	tln-1	125.526	151.962	108.789	87.4484	118.35	36.0019
gene-CELE_Y71G12B.36	gene-CELE	Y71G12B.36	Y71G12B.36	0	0	0	0	0	0
gene-CELE_Y71G12B.29	gene-CELE	Y71G12B.29	mir-50	0	0	0	0	0	0
rna-NR_000173.3	rna-NR	173.3	mir-50	0	0	0	0	0	0
gene-CELE_Y71G12B.24	gene-CELE	Y71G12B.24	mppa-1	38.5678	46.5668	51.186	40.179	39.6922	26.4014
gene-CELE_Y71G12B.9	gene-CELE	Y71G12B.9	lin-65	22.9674	19.123	15.585	11.2921	22.2663	0
gene-CELE_Y71G12B.6	gene-CELE	Y71G12B.6	rml-5	19.0672	19.123	11.7651	17.5947	12.8273	9.00046
gene-CELE_Y71G12B.8	gene-CELE	Y71G12B.8	ddx-27	50.846	48.6104	70.5908	63.8137	82.5306	55.8029
gene-CELE_Y71G12B.25	gene-CELE	Y71G12B.25	Y71G12B.25	18.4895	20.7288	11.0012	6.30258	33.3995	0
gene-CELE_Y71G12B.26	gene-CELE	Y71G12B.26	mtig-1	5.20016	2.91955	3.97264	5.77737	1.69418	0
gene-CELE_Y71G12B.27	gene-CELE	Y71G12B.27	Y71G12B.27	18.0561	14.1598	20.9328	23.8973	19.241	24.0012
gene-CELE_Y71G12B.4	gene-CELE	Y71G12B.4	pghm-1	41.0235	39.1219	40.3376	51.7337	50.9463	27.0014
gene-CELE_Y71G12B.3	gene-CELE	Y71G12B.3	Y71G12B.3	17.9117	13.8678	16.3489	11.0295	13.5534	14.4007
gene-CELE_Y71G12B.32	gene-CELE	Y71G12B.32	Y71G12B.32	0	0	0	0	0	0
gene-CELE_Y71G12B.2	gene-CELE	Y71G12B.2	Y71G12B.2	0	0	0	0	0	0
gene-CELE_Y71G12B.39	gene-CELE	Y71G12B.39	anr-42	0	0	0	0	0	0
gene-CELE_Y71G12B.30	gene-CELE	Y71G12B.30	Y71G12B.30	11.7004	12.1161	10.0844	10.5043	11.4962	12.6006
gene-CELE_Y71G12B.1	gene-CELE	Y71G12B.1	chaf-2	26.8675	26.7139	30.2532	23.3721	23.3554	23.4012
gene-CELE_Y71G12B.28	gene-CELE	Y71G12B.28	Y71G12B.28	0	0	0	0	0	0
gene-CELE_C53H9.3	gene-CELE	C53H9.3	C53H9.3	19.3561	16.2035	15.8906	19.9582	11.0122	19.801
gene-CELE_M01D7.4	gene-CELE	M01D7.4	tag-96	4.04457	4.37932	4.27823	8.14084	7.50279	4.80025
gene-CELE_M01D7.6	gene-CELE	M01D7.6	emr-1	24.5563	25.2541	17.5713	17.3321	18.878	0
gene-CELE_M01D7.5	gene-CELE	M01D7.5	nlp-12	13.0004	6.423	12.5291	8.14084	7.50279	9.60049
gene-CELE_M01D7.2	gene-CELE	M01D7.2	scm-1	39.8679	41.8955	17.7241	20.2208	18.0309	18.601
gene-CELE_Y71G12A.3	gene-CELE	Y71G12A.3	tub-2	30.9121	33.5748	20.1688	21.7964	27.2278	19.201
gene-CELE_Y71G12A.5	gene-CELE	Y71G12A.5	Y71G12A.5	0.144449	0.145977	0	0	0	0
gene-CELE_Y71G12A.4	gene-CELE	Y71G12A.4	Y71G12A.4	5.48906	6.423	7.79249	7.35301	8.47089	0
gene-CELE_Y71G12A.2	gene-CELE	Y71G12A.2	trpp-10	11.1226	10.3644	7.33411	8.66605	11.4962	3.60019
gene-CELE_Y51F10.14	gene-CELE	Y51F10.14	anr-19	0	0	0	0	0	0
gene-CELE_Y51F10.7	gene-CELE	Y51F10.7	Y51F10.7	46.0792	32.6989	29.9476	48.0572	54.0927	45.0023
gene-CELE_Y51F10.4	gene-CELE	Y51F10.4	Y51F10.4	21.8118	18.2472	18.7937	19.6956	23.5975	0
gene-CELE_Y51F10.5	gene-CELE	Y51F10.5	hex-4	9.67807	8.32071	10.39	8.92866	8.22886	6.60034
gene-CELE_Y51F10.10	gene-CELE	Y51F10.10	spe-48	17.6228	18.1012	22.7663	18.9078	22.5084	14.4007
gene-CELE_Y51F10.11	gene-CELE	Y51F10.11	Y51F10.11	4.76681	5.54714	4.12544	8.66605	3.99342	0
gene-CELE_Y51F10.3	gene-CELE	Y51F10.3	Y51F10.3	16.3227	22.9184	8.70925	5.77737	10.2861	0
gene-CELE_Y51F10.2	gene-CELE	Y51F10.2	grif-1	14.4449	9.92646	5.65338	13.393	7.86582	0
gene-CELE_Y20F4.3	gene-CELE	Y20F4.3	gap-3	9.24473	10.5104	7.02852	0	8.5919	0
gene-CELE_Y20F4.2	gene-CELE	Y20F4.2	crtc-1	7.65579	10.2184	5.34779	5.25215	6.77671	0
gene-CELE_Y20F4.10	gene-CELE	Y20F4.10	linc-30	1.15559	1.16782	0.916764	1.05043	0.847089	0
gene-CELE_Y20F4.4	gene-CELE	Y20F4.4	Y20F4.4	7.94469	8.32071	7.6397	4.46433	5.6876	3.60019
gene-CELE_C53H9.2	gene-CELE	C53H9.2	C53H9.2	63.5575	64.23	62.0343	59.0867	82.6516	32.4017
gene-CELE_M01D7.10	gene-CELE	M01D7.10	M01D7.10	0	0	0	0	0	0
gene-CELE_C53H9.1	gene-CELE	C53H9.1	rpl-27	2697.87	2356.22	3089.03	2312	2476.65	1520.48
gene-CELE_M01D7.7	gene-CELE	M01D7.7	egl-30	63.9908	76.7841	34.837	57.5111	73.6967	30.6016
gene-CELE_C53H9.4	gene-CELE	C53H9.4	C53H9.4	0.144449	0.145977	0.152794	0.262608	0.121013	0
gene-CELE_M01D7.11	gene-CELE	M01D7.11	M01D7.11	0.144449	0.145977	0.152794	0.262608	0.121013	0
gene-CELE_Y37E3.1	gene-CELE	Y37E3.1	Y37E3.1	14.156	12.554	13.9042	14.9686	16.9418	15.0008
gene-CELE_Y37E3.9	gene-CELE	Y37E3.9	phb-1	236.752	234.878	245.387	184.613	193.378	141.007
gene-CELE_Y37E3.10	gene-CELE	Y37E3.10	eif-2alpha	133.615	127.73	201.994	207.197	228.351	103.205
gene-CELE_Y37E3.29	gene-CELE	Y37E3.29	Y37E3.29	0	0	0	0	0	0
gene-CELE_Y37E3.13	gene-CELE	Y37E3.13	iglr-3	0	0	0.611176	0	0.847089	0
gene-CELE_Y37E3.11	gene-CELE	Y37E3.11	pcyt-2.1	52.4349	41.6035	37.8929	29.6747	47.437	32.4017
gene-CELE_Y37E3.20	gene-CELE	Y37E3.20	Y37E3.20	2.31118	0.437932	0	0	0.242025	4.80025
gene-CELE_Y37E3.15	gene-CELE	Y37E3.15	npp-13	32.501	39.8518	29.3364	31.7755	51.1884	13.8007
gene-CELE_Y37E3.19	gene-CELE	Y37E3.19	Y37E3.19	8.52248	9.78048	7.02852	4.72694	4.47747	0
gene-CELE_Y37E3.16	gene-CELE	Y37E3.16	fpn-1.1	12.1337	15.7656	7.6397	9.19127	13.6744	0
gene-CELE_Y37E3.30	gene-CELE	Y37E3.30	Y37E3.30	0	1.02184	1.52794	0	0.484051	0
gene-CELE_Y37E3.25	gene-CELE	Y37E3.25	Y37E3.25	0	0	0	0	0	0
gene-CELE_Y37E3.24	gene-CELE	Y37E3.24	Y37E3.24	0	0	0	0	0	0
gene-CELE_Y37E3.23	gene-CELE	Y37E3.23	Y37E3.23	0	0	0	0	0	0
gene-CELE_Y37E3.5	gene-CELE	Y37E3.5	arl-13	1.15559	0.729887	1.06956	0	2.17823	0
gene-CELE_Y37E3.28	gene-CELE	Y37E3.28	Y37E3.28	0	0	0.305588	0	0.484051	0
gene-CELE_Y37E3.21	gene-CELE	Y37E3.21	Y37E3.21	0	0	0.305588	0	0	0
gene-CELE_Y37E3.3	gene-CELE	Y37E3.3	rpb-10	28.8898	23.3564	19.0992	16.8069	17.3048	9.00046
gene-CELE_Y37E3.4	gene-CELE	Y37E3.4	moag-4	82.0469	69.0473	110.623	72.4797	95.963	79.2041
gene-CELE_Y37E3.26	gene-CELE	Y37E3.26	Y37E3.26	0.144449	0	0	0	0	0
gene-CELE_Y37E3.7	gene-CELE	Y37E3.7	rla-1	1934.17	2008.5	3348.78	2534.95	1781.06	1395.07
gene-CELE_Y37E3.8	gene-CELE	Y37E3.8	Y37E3.8	3305.13	2957.5	3538.71	2706.43	2459.95	2124.11
gene-CELE_Y37E3.22	gene-CELE	Y37E3.22	Y37E3.22	0.577795	1.02184	1.06956	0	0.242025	0
gene-CELE_Y37E3.17	gene-CELE	Y37E3.17	Y37E3.17	142.571	138.095	171.74	165.18	181.761	105.005
gene-CELE_W03F11.5	gene-CELE	W03F11.5	W03F11.5	0	0	0	0	0	0
gene-CELE_W03F11.1	gene-CELE	W03F11.1	ule-1	6.2113	4.5253	4.58382	1.57565	1.21013	6.00031
gene-CELE_W03F11.2	gene-CELE	W03F11.2	gcy-17	0	0	0	0	2.78329	0
gene-CELE_W03F11.3	gene-CELE	W03F11.3	dct-9	17.6228	12.846	12.2235	16.0191	12.5853	0
gene-CELE_W03F11.6	gene-CELE	W03F11.6	afd-1	23.2563	28.7575	18.1825	14.9686	24.9286	8.40043
gene-CELE_W03F11.4	gene-CELE	W03F11.4	W03F11.4	21.234	22.6265	25.211	34.9268	50.4623	36.0019
gene-CELE_F12B6.2	gene-CELE	F12B6.2	slc-17.6	5.34461	5.83909	8.25087	3.67651	6.29266	0
gene-CELE_Y39G10AL.1	gene-CELE	Y39G10AL.1	Y39G10AL.1	0	0.145977	0	0	0.484051	0
gene-CELE_F12B6.1	gene-CELE	F12B6.1	abt-2	11.7004	17.3713	7.4869	9.19127	15.6106	18.0009
gene-CELE_Y39G10AL.4	gene-CELE	Y39G10AL.4	Y39G10AL.4	0	0	0	0	0	0
gene-CELE_Y39G10AL.6	gene-CELE	Y39G10AL.6	Y39G10AL.6	0	0	0	0	0	0
gene-CELE_Y39G10AL.5	gene-CELE	Y39G10AL.5	Y39G10AL.5	0	0	0	0	0	0
gene-CELE_Y39G10AL.T1	gene-CELE	Y39G10AL.T1	Y39G10AL.t1	0	0	0	0	0	0
gene-CELE_Y39G10AL.3	gene-CELE	Y39G10AL.3	cdk-7	20.2228	22.3345	14.9738	20.2208	27.8329	15.6008
gene-CELE_Y39G10AR.9	gene-CELE	Y39G10AR.9	Y39G10AR.9	15.6005	15.1816	14.2098	9.97909	18.2729	7.8004
gene-CELE_Y39G10AR.21	gene-CELE	Y39G10AR.21	nsun-4	14.4449	14.8897	20.016	13.393	21.4192	16.8009
gene-CELE_Y39G10AR.11	gene-CELE	Y39G10AR.11	Y39G10AR.11	49.1126	51.9679	61.4232	79.3075	87.6132	33.0017
gene-CELE_Y39G10AR.12	gene-CELE	Y39G10AR.12	tpxl-1	35.5344	39.1219	20.4744	19.433	19.8461	24.0012
gene-CELE_Y39G10AR.10	gene-CELE	Y39G10AR.10	epg-2	6.7891	8.90462	9.16764	15.7565	18.999	7.8004
gene-CELE_Y39G10AR.13	gene-CELE	Y39G10AR.13	icp-1	23.9785	27.1518	29.642	19.433	31.7053	11.4006
gene-CELE_Y39G10AR.20	gene-CELE	Y39G10AR.20	tbca-1	36.8345	24.9621	51.7971	40.7042	37.5139	28.2014
gene-CELE_Y39G10AR.30	gene-CELE	Y39G10AR.30	Y39G10AR.30	0	0	0	0	0	0
gene-CELE_Y39G10AR.8	gene-CELE	Y39G10AR.8	eif-2gamma	217.829	199.843	252.874	247.639	248.197	166.809
gene-CELE_Y39G10AR.7	gene-CELE	Y39G10AR.7	ekl-7	21.0895	22.9184	15.585	19.9582	23.1134	5.40028
gene-CELE_Y39G10AR.14	gene-CELE	Y39G10AR.14	mcm-4	31.9232	29.7794	36.2122	38.0781	30.4952	31.2016
gene-CELE_Y39G10AR.32	gene-CELE	Y39G10AR.32	Y39G10AR.32	13.1448	10.8023	15.7378	14.9686	18.0309	9.60049
gene-CELE_Y39G10AR.15	gene-CELE	Y39G10AR.15	Y39G10AR.15	13.1448	12.4081	14.5154	26.786	14.2795	9.60049
gene-CELE_Y39G10AR.16	gene-CELE	Y39G10AR.16	Y39G10AR.16	13.1448	12.846	22.7663	21.2712	18.3939	17.4009
gene-CELE_Y39G10AR.6	gene-CELE	Y39G10AR.6	ugt-31	6.93354	5.10921	8.40367	4.46433	6.29266	0
gene-CELE_Y39G10AR.25	gene-CELE	Y39G10AR.25	peel-1	2.88898	0	2.90308	1.57565	3.14633	0
gene-CELE_Y39G10AR.3	gene-CELE	Y39G10AR.3	nekl-1	1.30004	0.583909	0.458382	1.31304	1.21013	0
gene-CELE_Y39G10AR.31	gene-CELE	Y39G10AR.31	Y39G10AR.31	0	0	0	0	0	0
gene-CELE_Y39G10AR.29	gene-CELE	Y39G10AR.29	Y39G10AR.29	0	0	0	0	0	0
gene-CELE_Y39G10AR.28	gene-CELE	Y39G10AR.28	Y39G10AR.28	0	0	0	0	0	0
gene-CELE_Y39G10AR.27	gene-CELE	Y39G10AR.27	Y39G10AR.27	0	0	0	0	0	0
gene-CELE_Y39G10AR.17	gene-CELE	Y39G10AR.17	sydn-1	2.31118	4.08737	1.37515	2.88868	0.605063	0
gene-CELE_Y39G10AR.18	gene-CELE	Y39G10AR.18	dot-1.1	26.5786	34.4506	22.9191	23.8973	27.7119	13.8007
gene-CELE_Y39G10AR.2	gene-CELE	Y39G10AR.2	zwl-1	30.1898	27.5897	33.4619	35.1894	36.4248	27.6014
gene-CELE_Y39G10AR.24	gene-CELE	Y39G10AR.24	Y39G10AR.24	0.288898	0	0.152794	0	0.121013	0
gene-CELE_Y39G10AR.26	gene-CELE	Y39G10AR.26	Y39G10AR.26	0.288898	0	0.152794	0	0.121013	0
gene-CELE_F23C8.13	gene-CELE	F23C8.13	F23C8.13	0	0.291955	0	0	1.21013	0
gene-CELE_F23C8.5	gene-CELE	F23C8.5	F23C8.5	198.328	171.085	185.492	167.806	139.407	80.4041
gene-CELE_F23C8.6	gene-CELE	F23C8.6	did-2	73.0911	55.9093	80.6752	75.1058	80.3524	51.0026
gene-CELE_F23C8.7	gene-CELE	F23C8.7	F23C8.7	20.2228	14.1598	27.8085	21.2712	28.801	30.0015
gene-CELE_F23C8.8	gene-CELE	F23C8.8	F23C8.8	14.4449	13.7219	11.6123	11.2921	13.9165	0
gene-CELE_F23C8.9	gene-CELE	F23C8.9	tipn-1	17.3339	15.6196	19.4048	29.4121	27.2278	30.6016
gene-CELE_F23C8.14	gene-CELE	F23C8.14	F23C8.14	0.866693	0	0.76397	0.787823	0.726076	0.600031
gene-CELE_F23C8.3	gene-CELE	F23C8.3	F23C8.3	0.722244	0	0	0	0.847089	0
gene-CELE_F23C8.10	gene-CELE	F23C8.10	F23C8.10	0	0	0	0	0	0
gene-CELE_F23C8.1	gene-CELE	F23C8.1	F23C8.1	0	1.45977	0	2.62608	1.57316	0
gene-CELE_F23C8.4	gene-CELE	F23C8.4	ubxn-1	45.5014	38.2461	41.7127	32.3007	50.0992	33.0017
gene-CELE_T16H5.1	gene-CELE	T16H5.1	inx-19	0	0	0	0	0	0
gene-CELE_Y74C10AR.3	gene-CELE	Y74C10AR.3	abtm-1	9.82252	13.4299	7.6397	13.6556	15.8527	9.00046
gene-CELE_Y74C10AL.2	gene-CELE	Y74C10AL.2	Y74C10AL.2	7.36689	13.2839	9.62602	8.14084	12.1013	0
gene-CELE_Y74C10AR.2	gene-CELE	Y74C10AR.2	Y74C10AR.2	2.45563	4.23334	5.50058	0	1.08911	51.0026
gene-CELE_Y74C10AR.1	gene-CELE	Y74C10AR.1	eif-3.I	141.127	152.838	132.014	105.306	129.242	72.6037
gene-CELE_Y23H5B.6	gene-CELE	Y23H5B.6	ddx-10	62.9797	63.5001	93.2043	90.8623	96.0841	63.6033
gene-CELE_Y23H5B.13	gene-CELE	Y23H5B.13	Y23H5B.13	0	0	0	0	0	0
gene-CELE_Y23H5B.10	gene-CELE	Y23H5B.10	Y23H5B.10	1.15559	0	0.458382	2.88868	0	0
gene-CELE_Y23H5B.5	gene-CELE	Y23H5B.5	Y23H5B.5	22.1007	24.8161	23.2247	32.0381	30.4952	8.40043
gene-CELE_Y23H5B.3	gene-CELE	Y23H5B.3	Y23H5B.3	0	0	1.06956	1.05043	0	0
gene-CELE_Y23H5B.8	gene-CELE	Y23H5B.8	Y23H5B.8	0	0	0	0	1.21013	0
gene-CELE_Y23H5B.14	gene-CELE	Y23H5B.14	mir-8193	0	0	0	0	0	0
rna-NR_131357.1	rna-NR	131357	mir-8193	0	0	0	0	0	0
gene-CELE_Y23H5B.4	gene-CELE	Y23H5B.4	dmsr-2	2.16673	4.37932	1.52794	0	0.847089	0
gene-CELE_Y23H5B.2	gene-CELE	Y23H5B.2	Y23H5B.2	3.03343	4.08737	6.57014	5.25215	2.78329	0
gene-CELE_Y23H5B.1	gene-CELE	Y23H5B.1	Y23H5B.1	0.722244	0	2.4447	0	0	0
gene-CELE_Y23H5B.12	gene-CELE	Y23H5B.12	Y23H5B.12	2.16673	1.02184	0	2.10086	0.605063	0
gene-CELE_C55C2.4	gene-CELE	C55C2.4	C55C2.4	1.73339	3.2115	1.52794	2.36347	3.38835	0
gene-CELE_C55C2.3	gene-CELE	C55C2.3	C55C2.3	1.58894	1.60575	1.98632	0	3.63038	0
gene-CELE_C55C2.1	gene-CELE	C55C2.1	scrt-1	0	0	0	0	0	0
gene-CELE_C55C2.2	gene-CELE	C55C2.2	ssp-19	8.23358	7.88278	6.26455	3.67651	4.71949	16.8009
gene-CELE_C55C2.5	gene-CELE	C55C2.5	aat-5	8.37803	7.15289	5.0422	2.88868	4.96152	0
gene-CELE_K07A3.2	gene-CELE	K07A3.2	ptr-12	4.62236	8.90462	8.70925	9.45388	5.32456	0
gene-CELE_K07A3.1	gene-CELE	K07A3.1	fbp-1	100.103	86.8565	81.8975	69.591	82.8937	48.6025
gene-CELE_K07A3.3	gene-CELE	K07A3.3	K07A3.3	15.6005	16.4954	25.8222	17.3321	17.1838	28.2014
gene-CELE_Y23H5A.5	gene-CELE	Y23H5A.5	ctn-1	25.2785	16.2035	15.7378	22.059	25.2916	19.801
gene-CELE_Y23H5A.11	gene-CELE	Y23H5A.11	Y23H5A.11	0	0	0	0	0	0
gene-CELE_Y23H5A.10	gene-CELE	Y23H5A.10	Y23H5A.10	0	0	0	0	0	0
gene-CELE_Y23H5A.9	gene-CELE	Y23H5A.9	Y23H5A.9	0	0	0	0	0	0
gene-CELE_Y23H5A.4	gene-CELE	Y23H5A.4	spe-47	17.1894	21.3127	21.8495	15.4939	17.9099	3.60019
gene-CELE_Y23H5A.3	gene-CELE	Y23H5A.3	pid-3	53.4461	40.4357	51.186	33.0886	43.3225	28.2014
gene-CELE_Y23H5A.1	gene-CELE	Y23H5A.1	cars-2	4.76681	4.5253	4.73661	6.03998	4.11443	0
gene-CELE_F40E3.7	gene-CELE	F40E3.7	F40E3.7	0	0.729887	0	0	0	0
gene-CELE_Y23H5A.8	gene-CELE	Y23H5A.8	Y23H5A.8	1.73339	1.3138	2.75029	0	1.21013	0
gene-CELE_Y23H5A.2	gene-CELE	Y23H5A.2	Y23H5A.2	2.45563	2.48161	3.51426	1.57565	2.54127	1.20006
gene-CELE_Y23H5A.7	gene-CELE	Y23H5A.7	cars-1	126.393	112.549	166.851	158.615	161.31	100.805
gene-CELE_F40E3.2	gene-CELE	F40E3.2	mage-1	19.2117	14.3058	20.4744	21.7964	26.7438	15.0008
gene-CELE_F40E3.6	gene-CELE	F40E3.6	F40E3.6	0	0	0	0	0	0
gene-CELE_F40E3.9	gene-CELE	F40E3.9	F40E3.9	0	0	0	0	0	0
gene-CELE_F40E3.8	gene-CELE	F40E3.8	F40E3.8	0	0	0	0	0	0
gene-CELE_F40E3.10	gene-CELE	F40E3.10	linc-23	0.433347	0	0	0	0	0
gene-CELE_F40E3.5	gene-CELE	F40E3.5	F40E3.5	14.3004	12.554	17.7241	26.5234	25.1706	25.2013
gene-CELE_F32B5.7	gene-CELE	F32B5.7	F32B5.7	5.34461	5.25518	1.98632	2.62608	5.56658	0
gene-CELE_F32B5.12	gene-CELE	F32B5.12	F32B5.12	0	0	0	0	0	0
gene-CELE_F32B5.6	gene-CELE	F32B5.6	F32B5.6	33.9455	27.7357	25.6694	26.5234	32.0684	17.4009
gene-CELE_F32B5.3	gene-CELE	F32B5.3	F32B5.3	1.58894	0	0	2.36347	0.726076	0
gene-CELE_F32B5.2	gene-CELE	F32B5.2	F32B5.2	0	0	0.458382	0	0.847089	0
gene-CELE_F32B5.10	gene-CELE	F32B5.10	F32B5.10	0	0	0	0	0	0
gene-CELE_F32B5.4	gene-CELE	F32B5.4	msrp-1	26.2897	25.546	27.9613	28.8868	24.8076	49.2025
gene-CELE_F32B5.8	gene-CELE	F32B5.8	cpz-1	268.097	233.418	315.061	238.973	457.307	240.612
gene-CELE_F32B5.9	gene-CELE	F32B5.9	F32B5.9	0.433347	0.583909	0.305588	0	0.121013	0
gene-CELE_Y71F9B.5	gene-CELE	Y71F9B.5	lin-17	1.73339	3.06552	0	0	3.26734	0
gene-CELE_F32B5.16	gene-CELE	F32B5.16	F32B5.16	0	0	0	0	0	0
gene-CELE_F32B5.11	gene-CELE	F32B5.11	F32B5.11	0	0	0	0	0	0
gene-CELE_F32B5.1	gene-CELE	F32B5.1	F32B5.1	156.583	146.269	143.015	110.558	166.876	116.406
gene-CELE_Y71F9B.6	gene-CELE	Y71F9B.6	Y71F9B.6	7.51134	10.0724	11.3068	5.25215	11.6172	4.80025
gene-CELE_Y71F9B.16	gene-CELE	Y71F9B.16	dnj-30	26.8675	24.6702	28.4197	32.826	40.9023	32.4017
gene-CELE_Y71F9B.4	gene-CELE	Y71F9B.4	snr-7	70.3466	51.9679	59.8952	51.2085	51.9144	32.4017
gene-CELE_Y71F9B.8	gene-CELE	Y71F9B.8	lron-11	10.9781	10.0724	4.27823	7.09041	7.74481	1.80009
gene-CELE_Y71F9B.17	gene-CELE	Y71F9B.17	Y71F9B.17	0	0	0	0	0	0
gene-CELE_Y71F9B.19	gene-CELE	Y71F9B.19	Y71F9B.19	0	0	0	0	0	0
gene-CELE_Y71F9B.22	gene-CELE	Y71F9B.22	Y71F9B.22	0	0.145977	0.152794	0	0.121013	0
gene-CELE_Y71F9B.3	gene-CELE	Y71F9B.3	yop-1	105.159	106.126	66.7709	64.6015	62.6846	70.8036
gene-CELE_Y71F9B.2	gene-CELE	Y71F9B.2	Y71F9B.2	19.7895	15.3276	25.3638	18.9078	19.12	16.8009
gene-CELE_Y71F9B.7	gene-CELE	Y71F9B.7	plk-2	47.2348	55.1794	45.227	43.5929	52.2775	43.2022
gene-CELE_Y71F9B.15	gene-CELE	Y71F9B.15	Y71F9B.15	2.02228	2.18966	1.83353	0	1.81519	0
gene-CELE_Y71F9B.9	gene-CELE	Y71F9B.9	Y71F9B.9	3.75567	3.64943	5.95896	6.30258	6.89772	0
gene-CELE_Y71F9B.24	gene-CELE	Y71F9B.24	Y71F9B.24	0	0	0	0	0	0
gene-CELE_Y71F9B.10	gene-CELE	Y71F9B.10	sop-3	48.9682	55.6174	45.3798	40.7042	52.0354	19.801
gene-CELE_Y71F9B.1	gene-CELE	Y71F9B.1	Y71F9B.1	7.51134	5.10921	5.65338	3.67651	3.99342	0
gene-CELE_Y71F9B.13	gene-CELE	Y71F9B.13	Y71F9B.13	17.045	12.2621	10.2372	10.2417	8.71291	8.40043
gene-CELE_W03D8.9	gene-CELE	W03D8.9	W03D8.9	91.2917	102.038	83.2727	73.2675	76.9641	63.0032
gene-CELE_W03D8.1	gene-CELE	W03D8.1	W03D8.1	4.18902	4.67127	5.0422	3.93911	5.44557	4.80025
gene-CELE_W03D8.10	gene-CELE	W03D8.10	W03D8.10	22.8229	23.6483	18.7937	19.6956	16.0947	25.2013
gene-CELE_W03D8.7	gene-CELE	W03D8.7	W03D8.7	0	0	0	0	0.847089	0
gene-CELE_W03D8.8	gene-CELE	W03D8.8	W03D8.8	3.32232	2.48161	2.13911	1.83825	2.54127	6.00031
gene-CELE_W03D8.2	gene-CELE	W03D8.2	W03D8.2	8.08914	8.46668	9.77881	8.66605	15.3686	13.2007
gene-CELE_W03D8.12	gene-CELE	W03D8.12	W03D8.12	0	0	0	0	0	0
gene-CELE_W03D8.5	gene-CELE	W03D8.5	W03D8.5	9.24473	6.13105	12.2235	9.71648	9.31798	0
gene-CELE_W03D8.6	gene-CELE	W03D8.6	itx-1	19.645	31.5311	18.3353	17.5947	35.6987	9.00046
gene-CELE_W10C8.1	gene-CELE	W10C8.1	ccb-2	0	0	0	0	0	0
gene-CELE_W10C8.17	gene-CELE	W10C8.17	W10C8.17	0	0	0	0	0.121013	0
gene-CELE_W03D8.11	gene-CELE	W03D8.11	W03D8.11	1.15559	1.16782	0	0	0	0
gene-CELE_W03D8.3	gene-CELE	W03D8.3	W03D8.3	9.67807	4.08737	8.40367	8.92866	7.50279	0
gene-CELE_W10C8.2	gene-CELE	W10C8.2	pop-1	12.4226	14.0138	12.2235	11.8173	16.3367	22.2011
gene-CELE_W03D8.13	gene-CELE	W03D8.13	W03D8.13	0.144449	0.145977	0.152794	0.262608	0.121013	0.600031
gene-CELE_W10C8.6	gene-CELE	W10C8.6	W10C8.6	0.577795	1.3138	0.76397	0	1.21013	0
gene-CELE_W10C8.4	gene-CELE	W10C8.4	W10C8.4	1.73339	0	2.5975	7.35301	1.21013	0
gene-CELE_W10C8.5	gene-CELE	W10C8.5	W10C8.5	235.596	223.637	205.355	183.3	249.286	143.407
gene-CELE_W10C8.10	gene-CELE	W10C8.10	W10C8.10	0.144449	0	0	0	0	0
gene-CELE_Y71F9AL.22	gene-CELE	Y71F9AL.22	mir-5546	0	0	0	0	0	0
rna-NR_050014.2	rna-NR	50014.2	mir-5546	0	0	0	0	0	0
gene-CELE_Y71F9AL.24	gene-CELE	Y71F9AL.24	Y71F9AL.24	0	0	0	0	0	0
gene-CELE_Y71F9AL.16	gene-CELE	Y71F9AL.16	arx-1	40.879	44.961	30.5588	26.786	39.2081	34.8018
gene-CELE_Y71F9AL.7	gene-CELE	Y71F9AL.7	Y71F9AL.7	0.288898	0	0	0	0	0
gene-CELE_Y71F9AL.25	gene-CELE	Y71F9AL.25	Y71F9AL.25	0.288898	0	0	0	0	0
gene-CELE_Y71F9AL.6	gene-CELE	Y71F9AL.6	Y71F9AL.6	1.01114	0.291955	1.06956	0.525215	0	0
gene-CELE_Y71F9AL.20	gene-CELE	Y71F9AL.20	Y71F9AL.20	0.288898	0.729887	0.611176	0	0.121013	0
gene-CELE_Y71F9AL.9	gene-CELE	Y71F9AL.9	Y71F9AL.9	225.34	231.52	137.515	128.415	146.062	79.8041
gene-CELE_Y71F9AL.8	gene-CELE	Y71F9AL.8	Y71F9AL.8	14.3004	15.0357	15.4322	11.5547	11.2542	3.60019
gene-CELE_Y71F9AL.14	gene-CELE	Y71F9AL.14	dnc-5	8.66693	6.13105	9.9316	8.66605	9.68101	4.80025
gene-CELE_Y71F9AL.5	gene-CELE	Y71F9AL.5	gst-43	3.03343	2.18966	4.73661	4.72694	3.87241	0
gene-CELE_Y71F9AL.17	gene-CELE	Y71F9AL.17	copa-1	125.815	159.261	135.528	124.476	181.519	76.8039
gene-CELE_Y71F9AL.10	gene-CELE	Y71F9AL.10	Y71F9AL.10	9.96697	14.5977	8.70925	11.5547	8.71291	0
gene-CELE_Y71F9AL.12	gene-CELE	Y71F9AL.12	Y71F9AL.12	17.4783	20.5828	21.5439	18.1199	32.1894	18.601
gene-CELE_Y71F9AL.13	gene-CELE	Y71F9AL.13	rpl-1	3041.95	2634.74	2781.46	2162.84	2016.92	1564.28
gene-CELE_Y71F9AL.18	gene-CELE	Y71F9AL.18	parp-1	21.9562	26.2759	24.9054	21.2712	30.7372	19.201
gene-CELE_Y71F9AL.23	gene-CELE	Y71F9AL.23	mir-4931	0	0	0	0	0	0
rna-NR_050015.2	rna-NR	50015.2	mir-4931	0	0	0	0	0	0
gene-CELE_Y71F9AL.4	gene-CELE	Y71F9AL.4	pph-7	12.567	16.7874	15.585	20.746	15.4896	6.60034
gene-CELE_Y71F9AL.2	gene-CELE	Y71F9AL.2	Y71F9AL.2	24.4119	19.8529	25.3638	26.5234	35.0937	28.8015
gene-CELE_Y71F9AL.1	gene-CELE	Y71F9AL.1	Y71F9AL.1	10.4003	7.59082	11.0012	12.6052	13.5534	8.40043
gene-CELE_Y71F9AR.10	gene-CELE	Y71F9AR.10	Y71F9AR.10	0.144449	0	0	0	0	0
gene-CELE_Y71F9AM.4	gene-CELE	Y71F9AM.4	cogc-3	15.7449	16.6414	17.8769	21.7964	31.2213	18.601
gene-CELE_Y71F9AM.11	gene-CELE	Y71F9AM.11	Y71F9AM.11	0	0	0	0	0.605063	0
gene-CELE_Y71F9AM.8	gene-CELE	Y71F9AM.8	Y71F9AM.8	0	0	0	0	0	0
gene-CELE_Y71F9AM.7	gene-CELE	Y71F9AM.7	Y71F9AM.7	0.288898	0	0	0	0	0
gene-CELE_Y71F9AM.9	gene-CELE	Y71F9AM.9	Y71F9AM.9	1.01114	1.3138	0.916764	1.57565	0.605063	0
gene-CELE_Y71F9AR.1	gene-CELE	Y71F9AR.1	bam-2	7.51134	7.59082	4.88941	5.25215	13.1904	0
gene-CELE_Y71F9AR.2	gene-CELE	Y71F9AR.2	Y71F9AR.2	0	1.3138	0	0	0	0
gene-CELE_Y71F9AR.4	gene-CELE	Y71F9AR.4	Y71F9AR.4	9.82252	7.7368	9.47322	8.66605	8.5919	13.8007
gene-CELE_Y71F9AM.6	gene-CELE	Y71F9AM.6	trap-1	249.752	236.483	201.535	176.735	215.887	103.205
gene-CELE_Y71F9AM.5	gene-CELE	Y71F9AM.5	nxt-1	38.8567	33.8667	37.1289	38.3407	43.4435	34.8018
gene-CELE_Y71F9AR.3	gene-CELE	Y71F9AR.3	supr-1	11.267	10.5104	7.4869	7.09041	8.83392	0
gene-CELE_Y54E10BL.4	gene-CELE	Y54E10BL.4	dnj-28	14.0115	15.6196	16.6545	22.5843	21.7823	15.6008
gene-CELE_Y54E10BL.5	gene-CELE	Y54E10BL.5	nduf-5	118.737	107.877	117.499	85.6101	117.624	59.4031
gene-CELE_Y54E10BL.8	gene-CELE	Y54E10BL.8	Y54E10BL.8	0	1.02184	0	0.525215	0	0
gene-CELE_Y54E10BL.3	gene-CELE	Y54E10BL.3	Y54E10BL.3	0.577795	0	0	0	0.484051	0
gene-CELE_Y54E10BL.6	gene-CELE	Y54E10BL.6	mek-2	39.1456	34.3047	33.1563	38.0781	48.163	21.0011
gene-CELE_Y54E10BL.2	gene-CELE	Y54E10BL.2	col-48	519.149	505.665	764.428	454.574	875.89	423.022
gene-CELE_Y54E10BR.8	gene-CELE	Y54E10BR.8	ztf-23	6.5002	6.56898	3.81985	2.10086	5.56658	0
gene-CELE_Y54E10BR.1	gene-CELE	Y54E10BR.1	pign-1	4.76681	6.86093	5.50058	4.72694	8.10785	0
gene-CELE_M01B12.3	gene-CELE	M01B12.3	arx-7	18.7783	19.123	29.1836	18.6451	24.0815	12.0006
gene-CELE_Y54E10BR.7	gene-CELE	Y54E10BR.7	mod-5	0	0.583909	0	0	0.605063	0
gene-CELE_Y54E10BR.4	gene-CELE	Y54E10BR.4	Y54E10BR.4	110.359	100.724	121.624	106.356	125.732	78.604
gene-CELE_Y54E10BR.3	gene-CELE	Y54E10BR.3	rnf-126	42.6124	40.2897	32.2395	26.786	44.2906	12.6006
gene-CELE_Y54E10BR.5	gene-CELE	Y54E10BR.5	sec-11	50.2682	50.3622	46.6021	39.1285	65.5889	24.0012
gene-CELE_Y54E10BR.6	gene-CELE	Y54E10BR.6	rpb-7	36.69	34.0127	30.1004	27.8364	37.0299	21.6011
gene-CELE_Y54E10BR.2	gene-CELE	Y54E10BR.2	Y54E10BR.2	12.1337	8.32071	13.5987	12.6052	15.1266	6.60034
gene-CELE_C45E1.9	gene-CELE	C45E1.9	C45E1.9	0	0	0	0	0	0
gene-CELE_C45E1.6	gene-CELE	C45E1.6	C45E1.6	0	0	0	0	0	0
gene-CELE_C45E1.1	gene-CELE	C45E1.1	nhr-64	6.7891	7.88278	6.87573	5.25215	7.38177	3.60019
gene-CELE_C45E1.10	gene-CELE	C45E1.10	C45E1.10	0	0	0	0	0	0
gene-CELE_C45E1.8	gene-CELE	C45E1.8	C45E1.8	0	0	0	0	0	0
gene-CELE_C45E1.4	gene-CELE	C45E1.4	C45E1.4	5.9224	5.83909	4.43102	3.4139	3.99342	0
gene-CELE_K09H9.9	gene-CELE	K09H9.9	K09H9.9	2.88898	1.45977	3.97264	0	1.9362	0
gene-CELE_M01B12.4	gene-CELE	M01B12.4	M01B12.4	47.3792	43.5012	34.9898	38.0781	38.7241	18.601
gene-CELE_M01B12.5	gene-CELE	M01B12.5	riok-1	40.879	42.9173	58.5201	64.0763	67.162	33.0017
gene-CELE_K09H9.5	gene-CELE	K09H9.5	K09H9.5	4.76681	2.62759	0	3.15129	4.96152	0
gene-CELE_K09H9.3	gene-CELE	K09H9.3	col-49	567.395	524.059	988.882	523.64	1135.58	497.426
gene-CELE_K09H9.8	gene-CELE	K09H9.8	K09H9.8	13.2893	11.5322	11.7651	7.09041	8.22886	0
gene-CELE_K09H9.6	gene-CELE	K09H9.6	lpd-6	103.859	84.6668	159.975	141.283	165.787	125.406
gene-CELE_K09H9.1	gene-CELE	K09H9.1	K09H9.1	0	0	0	0	0	0
gene-CELE_K09H9.2	gene-CELE	K09H9.2	dscc-1	9.10028	7.59082	8.70925	9.71648	11.3752	0
gene-CELE_K09H9.7	gene-CELE	K09H9.7	K09H9.7	4.76681	6.423	4.43102	3.4139	5.20354	0
gene-CELE_Y54E10A.9	gene-CELE	Y54E10A.9	vbh-1	121.193	155.028	86.3286	103.993	125.611	51.0026
gene-CELE_K09H9.11	gene-CELE	K09H9.11	K09H9.11	0.144449	0.145977	0.152794	0.262608	0.121013	0.600031
gene-CELE_Y54E10A.7	gene-CELE	Y54E10A.7	mrpl-17	37.4123	35.9104	38.1985	25.7356	33.3995	25.2013
gene-CELE_Y54E10A.6	gene-CELE	Y54E10A.6	Y54E10A.6	22.9674	24.9621	21.5439	21.0086	24.2025	12.6006
gene-CELE_Y54E10A.5	gene-CELE	Y54E10A.5	dnc-6	11.267	9.19657	10.6956	10.7669	11.8592	0
gene-CELE_Y54E10A.10	gene-CELE	Y54E10A.10	Y54E10A.10	96.4918	86.7105	108.942	94.5388	119.561	89.4046
gene-CELE_Y54E10A.11	gene-CELE	Y54E10A.11	Y54E10A.11	28.4564	31.5311	26.5861	26.2608	43.8066	10.2005
gene-CELE_Y54E10A.12	gene-CELE	Y54E10A.12	syp-5	27.1564	23.6483	29.9476	37.0277	39.0871	17.4009
gene-CELE_Y54E10A.17	gene-CELE	Y54E10A.17	Y54E10A.17	83.0581	67.0036	79.3	64.3389	65.5889	38.402
gene-CELE_Y54E10A.15	gene-CELE	Y54E10A.15	cdt-1	6.93354	11.9701	5.34779	4.98955	8.22886	0
gene-CELE_Y54E10A.4	gene-CELE	Y54E10A.4	fog-1	6.2113	5.54714	4.88941	2.10086	5.80861	0
gene-CELE_Y54E10A.14	gene-CELE	Y54E10A.14	rom-5	10.9781	6.423	4.73661	4.98955	11.3752	0
gene-CELE_Y54E10A.3	gene-CELE	Y54E10A.3	txl-1	47.0903	47.4426	29.3364	28.6242	46.3478	21.6011
gene-CELE_Y54E10A.25	gene-CELE	Y54E10A.25	Y54E10A.25	0	0.145977	0	0.525215	0	0
gene-CELE_Y54E10A.26	gene-CELE	Y54E10A.26	Y54E10A.26	0	0.145977	0	0.262608	0	0
gene-CELE_Y54E10A.27	gene-CELE	Y54E10A.27	Y54E10A.27	0	0	0	0	0	0
gene-CELE_Y54E10A.29	gene-CELE	Y54E10A.29	Y54E10A.29	0	0	0	0	0	0
gene-CELE_Y54E10A.2	gene-CELE	Y54E10A.2	cogc-1	15.8894	20.5828	19.4048	27.3112	30.7372	13.2007
gene-CELE_Y54E10A.16	gene-CELE	Y54E10A.16	mab-31	12.4226	17.3713	14.3626	13.1304	23.3554	4.80025
gene-CELE_Y54E10A.24	gene-CELE	Y54E10A.24	Y54E10A.24	0.288898	0	0	0	0	0
gene-CELE_Y54E10A.21	gene-CELE	Y54E10A.21	Y54E10A.21	0	0	0	0	0	0
gene-CELE_Y54E10A.23	gene-CELE	Y54E10A.23	Y54E10A.23	0	0	0	0	0	0
gene-CELE_Y44E3B.2	gene-CELE	Y44E3B.2	tyr-5	1.73339	0.729887	0.76397	0	1.21013	1.80009
gene-CELE_Y44E3B.1	gene-CELE	Y44E3B.1	zip-4	25.2785	15.3276	18.4881	19.6956	20.2091	13.8007
gene-CELE_W01B11.5	gene-CELE	W01B11.5	pqn-72	12.4226	11.5322	8.09808	9.97909	6.17165	0
gene-CELE_W01B11.7	gene-CELE	W01B11.7	W01B11.7	0	0	0	0	0	0
gene-CELE_W01B11.1	gene-CELE	W01B11.1	W01B11.1	3.46677	2.48161	3.05588	1.83825	2.9043	0
gene-CELE_Y44E3A.7	gene-CELE	Y44E3A.7	Y44E3A.7	0	0.145977	0	0	0	0
gene-CELE_Y44E3A.2	gene-CELE	Y44E3A.2	ace-2	3.75567	2.91955	2.29191	4.20172	8.95494	0
gene-CELE_W01B11.3	gene-CELE	W01B11.3	nol-58	394.345	444.355	482.065	436.191	505.954	275.414
gene-CELE_W01B11.2	gene-CELE	W01B11.2	sulp-6	31.3454	35.6185	38.5041	32.5634	39.9342	17.4009
gene-CELE_W01B11.6	gene-CELE	W01B11.6	W01B11.6	8.66693	8.90462	9.62602	6.30258	14.1585	16.2008
gene-CELE_Y44E3A.3	gene-CELE	Y44E3A.3	trx-4	28.4564	21.6046	21.3911	17.0695	20.8142	9.60049
gene-CELE_Y44E3A.4	gene-CELE	Y44E3A.4	cdap-2	16.1783	19.8529	8.70925	11.2921	13.1904	0
gene-CELE_W05F2.7	gene-CELE	W05F2.7	W05F2.7	1.58894	2.04368	1.37515	0	2.78329	0
gene-CELE_W05F2.8	gene-CELE	W05F2.8	W05F2.8	0	0	1.52794	0	0.968101	0
gene-CELE_Y44E3A.1	gene-CELE	Y44E3A.1	Y44E3A.1	3.90012	2.77357	4.27823	2.62608	6.17165	0
gene-CELE_Y44E3A.6	gene-CELE	Y44E3A.6	edc-4	25.2785	30.5093	14.821	20.2208	28.559	12.6006
gene-CELE_W05F2.2	gene-CELE	W05F2.2	enu-3.4	6.93354	5.54714	2.90308	2.10086	6.89772	0
gene-CELE_W05F2.3	gene-CELE	W05F2.3	W05F2.3	27.5897	22.7725	10.5428	10.7669	12.7063	13.2007
gene-CELE_W05F2.5	gene-CELE	W05F2.5	fbxa-203	5.20016	3.64943	2.90308	6.03998	4.71949	0
gene-CELE_W05F2.6	gene-CELE	W05F2.6	W05F2.6	39.7234	29.4874	32.2395	26.786	25.7757	21.6011
gene-CELE_K03E5.8	gene-CELE	K03E5.8	anr-45	0	0	0	0	0.242025	0
gene-CELE_K03E5.3	gene-CELE	K03E5.3	cdk-2	5.6335	8.61266	5.34779	3.93911	5.92962	0
gene-CELE_K03E5.9	gene-CELE	K03E5.9	K03E5.9	0.144449	0.145977	0.152794	0	0.121013	0
gene-CELE_W05F2.4	gene-CELE	W05F2.4	W05F2.4	38.7123	43.0633	18.6409	23.8973	39.9342	13.2007
gene-CELE_W05F2.9	gene-CELE	W05F2.9	W05F2.9	0	0	0	0	0	0
gene-CELE_F25F1.4	gene-CELE	F25F1.4	F25F1.4	0	0	0	0	0	0
gene-CELE_F25F1.3	gene-CELE	F25F1.3	F25F1.3	0	0	0	0	0	0
gene-CELE_K03E5.7	gene-CELE	K03E5.7	K03E5.7	0	0	0	0	0	0
gene-CELE_K03E5.2	gene-CELE	K03E5.2	clik-3	60.5241	54.1576	39.4208	40.7042	34.3676	54.6028
gene-CELE_K03E5.1	gene-CELE	K03E5.1	neto-1	0	0	0	0	0	0
gene-CELE_Y47G6A.12	gene-CELE	Y47G6A.12	sep-1	46.657	52.9898	53.1723	42.5424	56.6339	39.002
gene-CELE_Y47G6A.28	gene-CELE	Y47G6A.28	nefr-1	14.7338	16.7874	22.4607	17.8573	21.0562	13.8007
gene-CELE_Y47G6A.13	gene-CELE	Y47G6A.13	Y47G6A.13	18.345	15.9115	25.5166	24.9477	27.4699	33.6017
gene-CELE_Y47G6A.11	gene-CELE	Y47G6A.11	msh-6	32.0676	41.3116	32.8507	36.2399	48.8891	0
gene-CELE_Y47G6A.14	gene-CELE	Y47G6A.14	Y47G6A.14	8.08914	6.56898	8.25087	10.2417	10.2861	0
gene-CELE_Y47G6A.9	gene-CELE	Y47G6A.9	Y47G6A.9	19.645	21.3127	33.4619	28.6242	35.6987	21.0011
gene-CELE_Y47G6A.17	gene-CELE	Y47G6A.17	ccep-290	0	0	0	0	0.847089	0
gene-CELE_Y47G6A.8	gene-CELE	Y47G6A.8	crn-1	34.3788	32.5529	38.8097	35.7146	43.0805	29.4015
gene-CELE_Y47G6A.10	gene-CELE	Y47G6A.10	spg-7	45.2125	52.5518	49.9636	61.7128	95.963	45.0023
gene-CELE_Y47G6A.36	gene-CELE	Y47G6A.36	Y47G6A.36	1.15559	1.75173	2.13911	2.36347	1.21013	0.600031
gene-CELE_Y47G6A.15	gene-CELE	Y47G6A.15	Y47G6A.15	576.64	566.392	690.017	677.528	1025.58	262.814
gene-CELE_Y47G6A.37	gene-CELE	Y47G6A.37	Y47G6A.37	0	0	0	0	0	0
gene-CELE_Y47G6A.7	gene-CELE	Y47G6A.7	Y47G6A.7	10.9781	17.9552	9.47322	16.5443	15.6106	9.00046
gene-CELE_Y47G6A.18	gene-CELE	Y47G6A.18	Y47G6A.18	26.4341	31.2391	30.2532	37.5529	60.3853	34.2018
gene-CELE_Y47G6A.19	gene-CELE	Y47G6A.19	Y47G6A.19	82.1914	102.768	71.9659	63.2884	60.9904	45.0023
gene-CELE_Y47G6A.38	gene-CELE	Y47G6A.38	Y47G6A.38	0	0.145977	0	0	0	0
gene-CELE_Y47G6A.6	gene-CELE	Y47G6A.6	pcaf-1	11.7004	10.8023	9.01484	11.0295	15.8527	0
gene-CELE_Y47G6A.30	gene-CELE	Y47G6A.30	Y47G6A.30	5.6335	3.2115	3.97264	5.51476	3.63038	0
gene-CELE_Y47G6A.5	gene-CELE	Y47G6A.5	Y47G6A.5	13.8671	13.138	14.2098	12.3426	20.8142	7.20037
gene-CELE_Y47G6A.20	gene-CELE	Y47G6A.20	rnp-6	46.5125	40.1438	52.5611	39.9164	66.436	41.4021
gene-CELE_Y47G6A.34	gene-CELE	Y47G6A.34	Y47G6A.34	0	0	0	0	0	0
gene-CELE_Y47G6A.4	gene-CELE	Y47G6A.4	rde-10	7.07799	6.13105	2.4447	3.4139	6.6557	0
gene-CELE_Y47G6A.21	gene-CELE	Y47G6A.21	Y47G6A.21	33.6566	26.4219	34.9898	23.1095	21.6613	0
gene-CELE_Y47G6A.27	gene-CELE	Y47G6A.27	miro-3	3.90012	4.37932	3.05588	3.15129	3.38835	1.80009
gene-CELE_Y47G6A.22	gene-CELE	Y47G6A.22	Y47G6A.22	47.957	44.5231	40.1848	32.5634	33.2785	27.6014
gene-CELE_Y47G6A.3	gene-CELE	Y47G6A.3	Y47G6A.3	10.4003	12.4081	17.4185	13.393	12.7063	0
gene-CELE_Y47G6A.31	gene-CELE	Y47G6A.31	Y47G6A.31	0	0	0	0	0	0
gene-CELE_Y47G6A.24	gene-CELE	Y47G6A.24	mis-12	11.8448	12.7	12.5291	11.5547	16.9418	4.20022
gene-CELE_Y47G6A.23	gene-CELE	Y47G6A.23	lpd-3	29.3231	40.4357	27.3501	36.7651	50.7043	24.6013
gene-CELE_Y47G6A.35	gene-CELE	Y47G6A.35	Y47G6A.35	0	0	0	0	0	0
gene-CELE_Y47G6A.33	gene-CELE	Y47G6A.33	Y47G6A.33	78.5802	54.4495	77.9249	43.3303	29.043	36.0019
gene-CELE_Y47G6A.39	gene-CELE	Y47G6A.39	Y47G6A.39	0	0	0	0	0	0
gene-CELE_Y47G6A.25	gene-CELE	Y47G6A.25	Y47G6A.25	13.2893	10.0724	19.0992	16.8069	14.2795	0
gene-CELE_Y47G6A.2	gene-CELE	Y47G6A.2	inx-22	6.2113	11.6782	5.34779	4.98955	7.86582	0
gene-CELE_Y47G6A.1	gene-CELE	Y47G6A.1	inx-21	12.2782	12.2621	11.9179	15.4939	16.3367	0
gene-CELE_Y47G6A.32	gene-CELE	Y47G6A.32	Y47G6A.32	0.722244	1.45977	0	0	0	0
gene-CELE_Y47G6A.26	gene-CELE	Y47G6A.26	Y47G6A.26	22.6785	23.9403	33.4619	24.9477	31.3423	30.0015
gene-CELE_T28F2.1	gene-CELE	T28F2.1	T28F2.1	0	0.875864	0	0	0.726076	0
gene-CELE_T28F2.4	gene-CELE	T28F2.4	jmjc-1	7.36689	8.32071	6.41734	7.61562	17.7889	0
gene-CELE_T28F2.3	gene-CELE	T28F2.3	cah-6	2.45563	2.62759	0	0	1.57316	0
gene-CELE_T28F2.2	gene-CELE	T28F2.2	T28F2.2	6.06685	4.81725	2.75029	4.72694	5.92962	12.6006
gene-CELE_T28F2.8	gene-CELE	T28F2.8	col-51	1.87783	1.89771	4.12544	2.88868	3.50937	1.80009
gene-CELE_T28F2.5	gene-CELE	T28F2.5	ccb-1	14.5893	16.3495	10.5428	10.5043	10.6491	5.40028
gene-CELE_T28F2.7	gene-CELE	T28F2.7	acd-5	8.95583	8.32071	7.02852	9.71648	12.3433	7.8004
gene-CELE_D1037.2	gene-CELE	D1037.2	smp-2	9.96697	11.9701	3.97264	7.61562	9.07595	0
gene-CELE_D1037.3	gene-CELE	D1037.3	ftn-2	146.327	124.665	97.6353	102.68	137.833	49.2025
gene-CELE_D1037.4	gene-CELE	D1037.4	rab-8	28.6009	25.2541	19.252	22.3217	27.4699	11.4006
gene-CELE_D1037.1	gene-CELE	D1037.1	D1037.1	20.2228	22.4805	25.0582	23.3721	26.9858	0
gene-CELE_D1037.5	gene-CELE	D1037.5	ipla-4	9.53362	8.32071	12.0707	18.6451	12.9484	0
gene-CELE_H26D21.2	gene-CELE	H26D21.2	msh-2	22.534	28.4656	17.1129	11.8173	21.7823	18.601
gene-CELE_H26D21.1	gene-CELE	H26D21.1	hus-1	6.64465	3.35748	5.19499	4.72694	5.80861	0
gene-CELE_F21A9.3	gene-CELE	F21A9.3	linc-9	2.60008	4.5253	2.13911	2.62608	1.69418	0
gene-CELE_F21A9.2	gene-CELE	F21A9.2	F21A9.2	0	0.875864	1.06956	0	2.17823	0
gene-CELE_F21A9.4	gene-CELE	F21A9.4	mir-8204	0	0	0	0	0.121013	0
rna-NR_131380.1	rna-NR	131380	mir-8204	0	0	0	0	0.242025	0
gene-CELE_F21A9.1	gene-CELE	F21A9.1	F21A9.1	0.577795	0.729887	0.305588	0	1.08911	0
gene-CELE_T12F5.4	gene-CELE	T12F5.4	lin-59	24.9897	31.3851	16.6545	22.059	38.119	18.601
gene-CELE_Y8G1A.1	gene-CELE	Y8G1A.1	math-46	0	0	0.916764	0	0	0
gene-CELE_Y8G1A.3	gene-CELE	Y8G1A.3	Y8G1A.3	0.288898	0	0.152794	0	0	0
gene-CELE_T12F5.1	gene-CELE	T12F5.1	sld-2	12.1337	10.2184	9.62602	11.5547	13.3114	9.00046
gene-CELE_T12F5.5	gene-CELE	T12F5.5	larp-5	54.7461	69.3392	31.9339	47.7946	54.4557	45.0023
gene-CELE_T12F5.3	gene-CELE	T12F5.3	glh-4	65.1464	58.8289	53.6307	51.7337	81.5625	43.2022
gene-CELE_T12F5.2	gene-CELE	T12F5.2	T12F5.2	9.82252	9.92646	8.55646	7.09041	9.56	5.40028
gene-CELE_Y8G1A.2	gene-CELE	Y8G1A.2	inx-13	43.1902	47.4426	20.1688	14.9686	26.8648	11.4006
gene-CELE_ZK770.1	gene-CELE	ZK770.1	asic-1	0	1.75173	0	0	0.605063	0
gene-CELE_C32E8.12	gene-CELE	C32E8.12	C32E8.12	0	0	0	0	0	0
gene-CELE_C32E8.6	gene-CELE	C32E8.6	acs-24	0	0.437932	0	0	0	0
gene-CELE_C32E8.13	gene-CELE	C32E8.13	C32E8.13	0	0.437932	0	0	0	0
gene-CELE_C32E8.7	gene-CELE	C32E8.7	ric-19	1.15559	2.91955	4.43102	4.98955	7.38177	0
gene-CELE_ZK770.3	gene-CELE	ZK770.3	inx-12	88.5471	91.9657	90.1484	62.5006	83.8618	33.0017
gene-CELE_C32E8.5	gene-CELE	C32E8.5	pmlr-1	28.7453	24.9621	41.7127	44.9059	37.3929	54.6028
gene-CELE_C32E8.4	gene-CELE	C32E8.4	C32E8.4	21.9562	17.3713	38.0457	24.9477	26.8648	33.0017
gene-CELE_C32E8.3	gene-CELE	C32E8.3	tppp-1	45.9347	39.8518	45.991	48.845	48.163	48.0025
gene-CELE_C32E8.9	gene-CELE	C32E8.9	C32E8.9	16.0338	8.02875	13.1403	12.8678	11.6172	10.2005
gene-CELE_C32E8.1	gene-CELE	C32E8.1	C32E8.1	1.30004	2.04368	2.4447	2.10086	2.66228	0
gene-CELE_C32E8.10	gene-CELE	C32E8.10	unc-11	23.4007	31.6771	10.8484	13.9182	15.8527	6.60034
gene-CELE_C32E8.11	gene-CELE	C32E8.11	ubr-1	37.1234	44.0852	26.1278	32.826	66.1939	12.6006
gene-CELE_F53F10.5	gene-CELE	F53F10.5	npp-11	39.1456	41.1656	33.9203	27.0486	40.9023	27.6014
gene-CELE_F53F10.4	gene-CELE	F53F10.4	unc-108	117.726	103.936	71.5076	54.6224	99.5934	52.8027
gene-CELE_F53F10.3	gene-CELE	F53F10.3	mpc-2	30.6232	29.3414	20.1688	21.0086	20.3301	16.2008
gene-CELE_F53F10.8	gene-CELE	F53F10.8	F53F10.8	3.17787	4.5253	4.27823	3.67651	5.80861	0
gene-CELE_F53F10.6	gene-CELE	F53F10.6	F53F10.6	0.577795	0.729887	0.458382	0.787823	0.121013	1.20006
gene-CELE_F53F10.2	gene-CELE	F53F10.2	F53F10.2	170.594	189.625	123.916	133.667	191.926	57.603
gene-CELE_F53F10.1	gene-CELE	F53F10.1	F53F10.1	12.8559	9.6345	9.62602	11.2921	12.9484	0
gene-CELE_T03F1.6	gene-CELE	T03F1.6	T03F1.6	0	1.3138	1.52794	0	0	0
gene-CELE_T03F1.5	gene-CELE	T03F1.5	gsp-4	77.2801	78.3898	87.0925	69.591	72.1235	67.2035
gene-CELE_C32E8.2	gene-CELE	C32E8.2	rpl-13	4344.88	3715.85	4356.61	3168.36	2712.98	2670.74
gene-CELE_C32E8.8	gene-CELE	C32E8.8	ptr-2	35.1011	36.0564	24.2942	24.6851	37.0299	19.201
gene-CELE_T03F1.11	gene-CELE	T03F1.11	T03F1.11	18.2006	18.8311	12.3763	17.5947	26.5018	7.20037
gene-CELE_T03F1.7	gene-CELE	T03F1.7	tfbm-1	9.53362	9.19657	10.2372	8.92866	8.47089	13.8007
gene-CELE_T03F1.8	gene-CELE	T03F1.8	guk-1	30.6232	28.9035	27.1973	26.5234	31.7053	21.6011
gene-CELE_T03F1.9	gene-CELE	T03F1.9	hcp-4	44.2013	44.6691	51.6443	36.2399	62.8056	66.0034
gene-CELE_T03F1.13	gene-CELE	T03F1.13	linc-63	0	0	0	0	0	0
gene-CELE_T03F1.10	gene-CELE	T03F1.10	clec-53	5.77795	3.06552	3.66705	3.15129	4.71949	0
gene-CELE_T03F1.3	gene-CELE	T03F1.3	pgk-1	165.249	147.729	135.681	106.356	129.726	62.4032
gene-CELE_T03F1.2	gene-CELE	T03F1.2	coq-4	7.80024	8.32071	7.33411	13.9182	7.86582	0
gene-CELE_T03F1.1	gene-CELE	T03F1.1	uba-5	61.6797	61.3105	58.5201	49.6328	71.0344	36.0019
gene-CELE_T03F1.12	gene-CELE	T03F1.12	T03F1.12	3.32232	3.79541	1.83353	1.83825	2.66228	0
gene-CELE_C50F2.3	gene-CELE	C50F2.3	syf-1	44.9236	48.4645	48.4357	48.3198	69.0982	18.0009
gene-CELE_C50F2.2	gene-CELE	C50F2.2	C50F2.2	23.2563	21.8966	26.4333	27.8364	38.603	21.0011
gene-CELE_C50F2.10	gene-CELE	C50F2.10	abf-2	0.722244	0.583909	0.305588	0	0.847089	0
gene-CELE_C50F2.9	gene-CELE	C50F2.9	abf-1	0.577795	0.875864	0.458382	0	0	1.20006
gene-CELE_C50F2.4	gene-CELE	C50F2.4	C50F2.4	13.8671	12.1161	11.9179	7.87823	8.10785	8.40043
gene-CELE_C50F2.5	gene-CELE	C50F2.5	C50F2.5	31.0565	28.7575	36.365	33.0886	33.8835	39.002
gene-CELE_C50F2.6	gene-CELE	C50F2.6	fkb-5	27.7342	17.2253	15.7378	33.3512	78.0532	12.6006
gene-CELE_C50F2.8	gene-CELE	C50F2.8	magu-3	0	1.3138	0	1.83825	1.81519	0
gene-CELE_C50F2.7	gene-CELE	C50F2.7	C50F2.7	2.02228	2.77357	1.98632	4.46433	2.54127	0
gene-CELE_C50F2.12	gene-CELE	C50F2.12	C50F2.12	0.288898	0	0	0	0.242025	0
gene-CELE_T20F5.4	gene-CELE	T20F5.4	T20F5.4	4.33347	3.64943	1.52794	3.67651	4.59848	0
gene-CELE_T20F5.2	gene-CELE	T20F5.2	pbs-4	120.47	113.862	123.457	104.78	131.662	82.8043
gene-CELE_T20F5.3	gene-CELE	T20F5.3	mrrf-1	10.6892	8.90462	8.86205	9.97909	10.4071	6.60034
gene-CELE_T20F5.5	gene-CELE	T20F5.5	T20F5.5	19.9339	21.7506	13.5987	11.2921	16.8208	13.2007
gene-CELE_T20F5.6	gene-CELE	T20F5.6	T20F5.6	29.9009	26.5679	29.642	23.6347	31.4633	14.4007
gene-CELE_T21E3.2	gene-CELE	T21E3.2	T21E3.2	2.31118	2.18966	5.19499	6.30258	4.96152	6.60034
gene-CELE_T20F5.7	gene-CELE	T20F5.7	T20F5.7	30.1898	27.4437	27.3501	28.3616	40.9023	16.2008
gene-CELE_T21E3.1	gene-CELE	T21E3.1	egg-4	22.534	19.7069	17.2657	16.2817	15.0056	9.00046
gene-CELE_T21E3.3	gene-CELE	T21E3.3	lrp-2	13.2893	23.0644	10.39	17.5947	22.6294	15.6008
gene-CELE_F47B3.4	gene-CELE	F47B3.4	F47B3.4	13.8671	9.19657	17.1129	25.2103	24.8076	20.401
gene-CELE_F47B3.5	gene-CELE	F47B3.5	F47B3.5	8.08914	7.15289	12.3763	13.1304	16.9418	15.6008
gene-CELE_F47B3.3	gene-CELE	F47B3.3	F47B3.3	6.2113	5.40116	4.73661	2.36347	4.23544	5.40028
gene-CELE_F47B3.6	gene-CELE	F47B3.6	F47B3.6	18.2006	15.7656	18.7937	17.3321	15.6106	14.4007
gene-CELE_F47B3.7	gene-CELE	F47B3.7	F47B3.7	15.456	15.6196	17.1129	21.2712	18.2729	16.2008
gene-CELE_F47B3.2	gene-CELE	F47B3.2	F47B3.2	9.10028	5.69312	7.18131	7.61562	6.6557	10.2005
gene-CELE_F28H1.5	gene-CELE	F28H1.5	F28H1.5	7.07799	4.23334	5.65338	7.35301	6.77671	6.00031
gene-CELE_F47B3.1	gene-CELE	F47B3.1	F47B3.1	19.5006	17.0793	18.6409	17.8573	15.8527	13.2007
gene-CELE_F28H1.4	gene-CELE	F28H1.4	F28H1.4	13.7226	18.9771	11.4595	9.45388	11.1332	6.00031
gene-CELE_F28H1.3	gene-CELE	F28H1.3	aars-2	169.872	184.369	159.364	161.504	223.873	140.407
gene-CELE_F28H1.1	gene-CELE	F28H1.1	F28H1.1	5.6335	8.46668	6.41734	7.61562	5.92962	0.600031
gene-CELE_F55C7.7	gene-CELE	F55C7.7	unc-73	20.2228	24.8161	12.5291	18.3825	26.7438	15.0008
gene-CELE_F55C7.2	gene-CELE	F55C7.2	F55C7.2	0	0	0	0	0	0
gene-CELE_F55C7.9	gene-CELE	F55C7.9	F55C7.9	0	0	0	0.262608	0	0
gene-CELE_F55C7.8	gene-CELE	F55C7.8	21ur-15385	0	0	0	0	0	0
gene-CELE_F28H1.2	gene-CELE	F28H1.2	cpn-3	698.699	595.879	504.22	382.882	387.725	277.214
gene-CELE_C24G7.4	gene-CELE	C24G7.4	acd-2	0	0	0	0	0	0
gene-CELE_C24G7.2	gene-CELE	C24G7.2	acd-1	0	0	0	0	0	0
gene-CELE_H31G24.3	gene-CELE	H31G24.3	H31G24.3	6.2113	4.37932	4.88941	5.25215	6.6557	0
gene-CELE_H31G24.2	gene-CELE	H31G24.2	H31G24.2	0.288898	0.291955	0.305588	0	0	0
gene-CELE_E01A2.3	gene-CELE	E01A2.3	lin-44	2.16673	1.45977	1.98632	3.93911	3.02532	0
gene-CELE_H31G24.4	gene-CELE	H31G24.4	cyb-2.2	28.7453	30.3633	19.4048	14.4434	21.4192	20.401
gene-CELE_E01A2.4	gene-CELE	E01A2.4	let-504	49.9793	45.5449	79.4528	71.4293	75.2699	63.0032
gene-CELE_C09D1.1	gene-CELE	C09D1.1	unc-89	154.994	256.774	92.7459	132.617	191.2	102.605
gene-CELE_C09D1.5	gene-CELE	C09D1.5	C09D1.5	0	0	0	0	0	0
gene-CELE_C09D1.4	gene-CELE	C09D1.4	C09D1.4	0	0	0	0	0	0
gene-CELE_C09D1.3	gene-CELE	C09D1.3	21ur-14824	0	0	0	0	0	0
gene-CELE_C09D1.2	gene-CELE	C09D1.2	clec-89	0	0	0.305588	1.05043	1.69418	3.00015
gene-CELE_C24G7.6	gene-CELE	C24G7.6	C24G7.6	0.144449	0.583909	0	0	0	0
gene-CELE_E01A2.8	gene-CELE	E01A2.8	E01A2.8	0	0	0	0	0	0
gene-CELE_E01A2.1	gene-CELE	E01A2.1	E01A2.1	23.8341	23.6483	25.8222	25.4729	33.1575	15.6008
gene-CELE_E01A2.7	gene-CELE	E01A2.7	poml-2	3.90012	2.04368	1.83353	2.88868	3.02532	4.80025
gene-CELE_E01A2.10	gene-CELE	E01A2.10	poml-3	9.24473	7.44484	8.55646	9.19127	13.7954	4.80025
gene-CELE_E01A2.9	gene-CELE	E01A2.9	E01A2.9	0	0.145977	0	0	0	0
gene-CELE_E01A2.2	gene-CELE	E01A2.2	srrt-1	79.7358	69.7772	110.47	107.407	138.923	64.2033
gene-CELE_E01A2.5	gene-CELE	E01A2.5	dph-6	8.95583	11.2403	14.057	12.6052	15.3686	12.6006
gene-CELE_E01A2.6	gene-CELE	E01A2.6	akir-1	87.9693	82.4772	55.9226	49.3702	67.041	39.602
gene-CELE_E01A2.11	gene-CELE	E01A2.11	E01A2.11	0.722244	0.437932	0	0	0	0
gene-CELE_R12E2.15	gene-CELE	R12E2.15	R12E2.15	180.85	220.134	207.036	109.77	100.562	153.008
gene-CELE_R12E2.6	gene-CELE	R12E2.6	R12E2.6	3.32232	4.23334	3.05588	0	2.42025	0
gene-CELE_R12E2.14	gene-CELE	R12E2.14	R12E2.14	163.083	182.91	234.233	149.686	125.127	222.011
gene-CELE_R12E2.9	gene-CELE	R12E2.9	inx-15	21.9562	31.969	26.5861	31.2503	39.6922	16.8009
gene-CELE_R12E2.7	gene-CELE	R12E2.7	R12E2.7	168.138	185.683	193.743	89.2866	111.332	78.004
gene-CELE_R12E2.5	gene-CELE	R12E2.5	inx-16	23.4007	27.1518	27.9613	29.1495	49.0101	12.6006
gene-CELE_R12E2.4	gene-CELE	R12E2.4	inx-17	12.4226	15.4736	19.7104	11.2921	22.5084	2.40012
gene-CELE_R12E2.10	gene-CELE	R12E2.10	egg-5	31.9232	27.7357	22.6135	19.1704	21.7823	12.0006
gene-CELE_R12E2.18	gene-CELE	R12E2.18	R12E2.18	0.144449	0	0.152794	0	0.242025	0.600031
gene-CELE_R12E2.16	gene-CELE	R12E2.16	sls-2.4	0.144449	0.729887	0.305588	0.787823	0.363038	0.600031
gene-CELE_R12E2.11	gene-CELE	R12E2.11	R12E2.11	75.1134	67.4415	54.7002	34.9268	52.8825	45.0023
gene-CELE_R12E2.12	gene-CELE	R12E2.12	mrps-6	36.1122	37.2242	36.9761	37.8155	41.5073	34.2018
gene-CELE_R12E2.3	gene-CELE	R12E2.3	rpn-8	162.938	163.349	145.765	178.573	189.022	103.805
gene-CELE_R12E2.17	gene-CELE	R12E2.17	R12E2.17	0.577795	0.291955	0.152794	0.262608	0.242025	0
gene-CELE_R12E2.13	gene-CELE	R12E2.13	R12E2.13	50.4126	46.2748	31.7811	25.9982	35.6987	21.6011
gene-CELE_C18E3.7	gene-CELE	C18E3.7	ppw-1	34.3788	40.2897	24.9054	24.6851	34.1256	15.0008
gene-CELE_R12E2.2	gene-CELE	R12E2.2	suco-1	73.2356	84.9588	61.8815	85.6101	99.3514	51.0026
gene-CELE_R12E2.1	gene-CELE	R12E2.1	kel-20	48.3904	39.8518	45.3798	39.1285	50.4623	39.002
gene-CELE_C18E3.6	gene-CELE	C18E3.6	cas-2	30.4787	31.0932	31.9339	35.452	40.2972	16.2008
gene-CELE_C18E3.5	gene-CELE	C18E3.5	snrp-40.2	21.3784	23.3564	10.5428	15.4939	19.12	0
gene-CELE_C18E3.3	gene-CELE	C18E3.3	C18E3.3	6.64465	7.15289	4.88941	6.03998	9.68101	0
gene-CELE_C18E3.8	gene-CELE	C18E3.8	hop-1	6.7891	5.69312	5.19499	6.30258	8.10785	0
gene-CELE_C18E3.10	gene-CELE	C18E3.10	C18E3.10	0	0	0	0	0	0
gene-CELE_C18E3.2	gene-CELE	C18E3.2	swsn-2.2	18.345	19.7069	17.8769	18.3825	20.5722	15.0008
gene-CELE_C18E3.1	gene-CELE	C18E3.1	C18E3.1	13.5782	12.4081	11.154	11.5547	13.6744	0
gene-CELE_C18E3.9	gene-CELE	C18E3.9	melo-2	11.7004	10.6563	8.40367	6.03998	7.26076	0
gene-CELE_C43E11.6	gene-CELE	C43E11.6	nab-1	9.53362	7.88278	5.34779	5.25215	17.0628	7.20037
gene-CELE_C43E11.5	gene-CELE	C43E11.5	C43E11.5	31.9232	32.115	40.796	29.6747	51.1884	32.4017
gene-CELE_C43E11.7	gene-CELE	C43E11.7	ndx-7	11.5559	10.3644	15.2794	12.8678	17.9099	0
gene-CELE_C43E11.3	gene-CELE	C43E11.3	met-1	19.7895	22.6265	26.4333	26.5234	41.3863	10.8006
gene-CELE_C43E11.8	gene-CELE	C43E11.8	exoc-7	12.7115	14.0138	10.8484	12.6052	19.8461	0
gene-CELE_C43E11.4	gene-CELE	C43E11.4	tufm-2	44.4902	37.6621	43.8519	52.7841	57.8441	21.0011
gene-CELE_C43E11.11	gene-CELE	C43E11.11	cogc-5	33.6566	29.4874	19.8632	26.2608	41.2653	0
gene-CELE_C43E11.12	gene-CELE	C43E11.12	C43E11.12	11.8448	7.29887	10.8484	7.87823	13.1904	13.2007
gene-CELE_C43E11.2	gene-CELE	C43E11.2	mus-81	9.96697	11.8242	11.7651	11.2921	18.0309	0
gene-CELE_C43E11.9	gene-CELE	C43E11.9	C43E11.9	48.5348	49.6323	40.796	24.1599	52.0354	34.2018
gene-CELE_C43E11.10	gene-CELE	C43E11.10	cdc-6	23.1118	23.7943	30.2532	25.2103	33.8835	22.8012
gene-CELE_Y47D9A.4	gene-CELE	Y47D9A.4	Y47D9A.4	3.17787	1.45977	1.98632	2.36347	2.78329	7.8004
gene-CELE_Y47D9A.3	gene-CELE	Y47D9A.3	Y47D9A.3	5.77795	3.50346	7.4869	4.72694	3.87241	0
gene-CELE_C43E11.1	gene-CELE	C43E11.1	acin-1	54.0239	54.1576	76.5498	87.711	88.9443	57.603
gene-CELE_Y47D9A.5	gene-CELE	Y47D9A.5	Y47D9A.5	3.46677	3.64943	3.20867	2.62608	5.80861	0
gene-CELE_Y47D9A.2	gene-CELE	Y47D9A.2	scpl-3	4.04457	3.64943	1.52794	2.62608	3.38835	0
gene-CELE_Y47D9A.1	gene-CELE	Y47D9A.1	Y47D9A.1	35.9678	41.7495	15.4322	21.5338	36.3038	9.60049
gene-CELE_Y47D9A.7	gene-CELE	Y47D9A.7	Y47D9A.7	0.144449	0.145977	0	0	0	0
gene-CELE_ZK973.5	gene-CELE	ZK973.5	acr-6	0	0	0.458382	0	1.08911	0
gene-CELE_ZK973.4	gene-CELE	ZK973.4	ZK973.4	4.91126	5.54714	4.73661	0	2.9043	0
gene-CELE_ZK973.6	gene-CELE	ZK973.6	anc-1	190.961	282.758	112.456	171.483	168.934	106.205
gene-CELE_ZK973.19	gene-CELE	ZK973.19	ZK973.19	0	0	0	0	0	0
gene-CELE_ZK973.24	gene-CELE	ZK973.24	ZK973.24	0	0	0	0	0	0
gene-CELE_ZK973.23	gene-CELE	ZK973.23	ZK973.23	0	0	0	0	0	0
gene-CELE_ZK973.15	gene-CELE	ZK973.15	ZK973.15	0	0	0	0	0	0
gene-CELE_ZK973.16	gene-CELE	ZK973.16	ZK973.16	0	0	0	0	0	0
gene-CELE_ZK973.13	gene-CELE	ZK973.13	ZK973.13	0	0	0	0	0	0
gene-CELE_ZK973.18	gene-CELE	ZK973.18	ZK973.18	0	0	0	0	0	0
gene-CELE_ZK973.17	gene-CELE	ZK973.17	ZK973.17	0	0	0	0	0	0
gene-CELE_ZK973.22	gene-CELE	ZK973.22	ZK973.22	0	0	0	0	0	0
gene-CELE_ZK973.20	gene-CELE	ZK973.20	ZK973.20	0	0	0	0	0	0
gene-CELE_ZK973.21	gene-CELE	ZK973.21	ZK973.21	0	0	0	0	0	0
gene-CELE_ZK973.25	gene-CELE	ZK973.25	ZK973.25	0	0	0	0	0	0
gene-CELE_ZK973.12	gene-CELE	ZK973.12	ZK973.12	0	0	0	0	0	0
gene-CELE_ZK973.14	gene-CELE	ZK973.14	ZK973.14	0	0	0	0	0	0
gene-CELE_ZK973.8	gene-CELE	ZK973.8	ZK973.8	17.9117	18.3931	17.8769	9.45388	12.3433	16.8009
gene-CELE_ZK973.3	gene-CELE	ZK973.3	pdp-1	20.3673	23.5023	27.0445	18.3825	16.8208	0
gene-CELE_ZK973.9	gene-CELE	ZK973.9	ZK973.9	12.2782	9.6345	5.95896	6.30258	4.23544	0
gene-CELE_ZK973.10	gene-CELE	ZK973.10	lpd-5	146.038	132.985	160.892	139.707	151.629	99.6051
gene-CELE_ZK973.2	gene-CELE	ZK973.2	cec-10	24.123	30.2173	21.5439	19.433	34.7306	0
gene-CELE_ZK973.11	gene-CELE	ZK973.11	ZK973.11	16.0338	14.5977	14.2098	16.0191	15.6106	0
gene-CELE_ZK973.1	gene-CELE	ZK973.1	ZK973.1	41.1679	37.9541	36.365	39.3911	41.2653	38.402
gene-CELE_C41D11.10	gene-CELE	C41D11.10	C41D11.10	0	0	0.305588	0	0	0
gene-CELE_T21E12.8	gene-CELE	T21E12.8	T21E12.8	0	0	0	0	0	0
gene-CELE_T21E12.7	gene-CELE	T21E12.7	T21E12.7	0	0	0	0	0	0
gene-CELE_T21E12.6	gene-CELE	T21E12.6	T21E12.6	0	0	0	0	0	0
gene-CELE_C11D9.1	gene-CELE	C11D9.1	tiam-1	2.31118	0.729887	0.76397	1.57565	4.84051	1.20006
gene-CELE_T21E12.5	gene-CELE	T21E12.5	T21E12.5	1.73339	0.729887	0.916764	1.31304	2.17823	1.20006
gene-CELE_C41D11.3	gene-CELE	C41D11.3	C41D11.3	21.5229	22.9184	19.8632	21.0086	31.4633	13.8007
gene-CELE_T21E12.4	gene-CELE	T21E12.4	dhc-1	147.482	191.814	139.501	180.937	267.075	126.006
gene-CELE_C41D11.5	gene-CELE	C41D11.5	cmt-1	13.5782	11.0943	18.3353	7.87823	19.9671	4.80025
gene-CELE_C41D11.2	gene-CELE	C41D11.2	eif-3.H	73.8134	87.2944	64.479	51.2085	77.8111	22.2011
gene-CELE_C41D11.8	gene-CELE	C41D11.8	cps-6	61.6797	52.4059	62.4927	59.0867	55.3028	43.2022
gene-CELE_C41D11.9	gene-CELE	C41D11.9	C41D11.9	5.48906	4.67127	4.43102	4.20172	4.84051	0
gene-CELE_C41D11.1	gene-CELE	C41D11.1	eri-6	4.62236	2.91955	6.26455	2.62608	7.38177	4.80025
gene-CELE_T01A4.7	gene-CELE	T01A4.7	linc-104	0	0.291955	0	0	0	0
gene-CELE_T01A4.9	gene-CELE	T01A4.9	T01A4.9	0	0	1.37515	0	0	0
gene-CELE_C41D11.7	gene-CELE	C41D11.7	eri-7	6.06685	8.02875	7.33411	9.71648	13.3114	0
gene-CELE_C41D11.6	gene-CELE	C41D11.6	sosi-1	1.87783	1.3138	1.22235	0.787823	1.08911	0
gene-CELE_Y119C1B.6	gene-CELE	Y119C1B.6	Y119C1B.6	0.866693	1.16782	0	0	2.54127	0
gene-CELE_Y119C1B.5	gene-CELE	Y119C1B.5	rnf-145	6.93354	8.32071	5.65338	4.98955	24.3235	9.60049
gene-CELE_T01A4.8	gene-CELE	T01A4.8	T01A4.8	0	0	0	0	0	0
gene-CELE_T01A4.5	gene-CELE	T01A4.5	T01A4.5	0	0.145977	0.152794	0.262608	0.242025	1.80009
gene-CELE_T01A4.6	gene-CELE	T01A4.6	T01A4.6	0	0	0	0	0	0
gene-CELE_T01A4.1	gene-CELE	T01A4.1	gcy-28	24.9897	24.6702	16.5017	23.3721	44.4116	0
gene-CELE_Y119C1B.4	gene-CELE	Y119C1B.4	mrpl-19	22.8229	20.5828	23.9886	33.0886	26.6228	0
gene-CELE_Y119C1B.8	gene-CELE	Y119C1B.8	bet-1	30.6232	31.2391	31.6283	33.0886	44.7747	24.6013
gene-CELE_Y119C1B.9	gene-CELE	Y119C1B.9	zig-9	19.2117	19.123	11.3068	8.14084	30.0111	7.20037
gene-CELE_Y119C1B.3	gene-CELE	Y119C1B.3	Y119C1B.3	2.16673	0	0.916764	0	2.17823	0
gene-CELE_Y119C1B.11	gene-CELE	Y119C1B.11	Y119C1B.11	2.02228	1.75173	4.27823	6.03998	1.45215	3.00015
gene-CELE_D1007.15	gene-CELE	D1007.15	D1007.15	2.60008	1.16782	0	2.10086	3.63038	0
gene-CELE_Y119C1B.10	gene-CELE	Y119C1B.10	Y119C1B.10	2.45563	1.75173	3.05588	1.57565	5.56658	0
gene-CELE_Y119C1B.1	gene-CELE	Y119C1B.1	Y119C1B.1	15.7449	14.0138	14.3626	18.9078	18.2729	11.4006
gene-CELE_D1007.1	gene-CELE	D1007.1	ceh-17	0	0	0	0	0.484051	0
gene-CELE_D1007.13	gene-CELE	D1007.13	idpp-10	3.32232	3.2115	0.916764	2.36347	0.363038	0
gene-CELE_D1007.14	gene-CELE	D1007.14	pqn-24	22.9674	23.9403	20.6272	24.1599	33.7625	16.8009
gene-CELE_D1007.2	gene-CELE	D1007.2	col-52	0	0	0	0	0.605063	0
gene-CELE_D1007.3	gene-CELE	D1007.3	D1007.3	0	1.02184	0	0	0.726076	0
gene-CELE_D1007.18	gene-CELE	D1007.18	D1007.18	0	0	1.06956	0	1.69418	0
gene-CELE_D1007.5	gene-CELE	D1007.5	tmem-39	15.1671	17.0793	10.6956	9.19127	13.6744	5.40028
gene-CELE_D1007.4	gene-CELE	D1007.4	D1007.4	6.06685	4.81725	5.19499	4.20172	8.83392	0
gene-CELE_D1007.6	gene-CELE	D1007.6	rps-10	2591.7	2279	2311.92	1454.06	1484.1	1284.67
gene-CELE_D1007.7	gene-CELE	D1007.7	nrd-1	35.8233	41.4576	36.0594	40.179	48.7681	25.2013
gene-CELE_D1007.16	gene-CELE	D1007.16	eaf-1	21.5229	21.3127	19.252	22.5843	30.9792	17.4009
gene-CELE_D1007.8	gene-CELE	D1007.8	D1007.8	7.22244	10.9483	11.6123	14.1808	18.999	5.40028
gene-CELE_C44E4.1	gene-CELE	C44E4.1	ubr-4	54.0239	55.6174	70.8964	84.5597	106.612	33.0017
gene-CELE_C44E4.5	gene-CELE	C44E4.5	C44E4.5	19.9339	12.992	16.9601	20.4834	29.4061	16.2008
gene-CELE_D1007.17	gene-CELE	D1007.17	mir-353	0	0	0	0	0	0
rna-NR_002333.2	rna-NR	2333.2	mir-353	0	0	0	0	0	0
gene-CELE_D1007.10	gene-CELE	D1007.10	D1007.10	2.74453	8.02875	4.12544	4.20172	9.43899	3.60019
gene-CELE_D1007.12	gene-CELE	D1007.12	rpl-24.1	3111.86	2530.22	3190.95	2483.22	2415.05	1707.69
gene-CELE_D1007.20	gene-CELE	D1007.20	D1007.20	0.288898	0	0.152794	0.525215	0.363038	0
gene-CELE_D1007.19	gene-CELE	D1007.19	D1007.19	0.433347	1.75173	1.22235	0	0.363038	0
gene-CELE_C44E4.10	gene-CELE	C44E4.10	C44E4.10	0	0	0	0	0	0
gene-CELE_C44E4.3	gene-CELE	C44E4.3	got-2.1	57.7795	55.7633	62.6455	55.1476	84.7089	43.2022
gene-CELE_Y119C1A.1	gene-CELE	Y119C1A.1	Y119C1A.1	18.0561	17.6633	14.3626	12.6052	17.5468	7.20037
gene-CELE_C44E4.4	gene-CELE	C44E4.4	ssb-1	299.442	268.744	376.79	323.533	361.344	168.009
gene-CELE_C44E4.9	gene-CELE	C44E4.9	21ur-14833	0.144449	0.145977	0.152794	0.262608	0.121013	0.600031
gene-CELE_C44E4.6	gene-CELE	C44E4.6	acbp-1	189.661	169.188	190.076	147.848	163.125	127.807
gene-CELE_B0041.6	gene-CELE	B0041.6	ptps-1	7.07799	2.91955	9.77881	10.5043	11.4962	9.00046
gene-CELE_B0041.5	gene-CELE	B0041.5	B0041.5	27.8786	28.3196	27.3501	28.8868	33.0365	18.0009
gene-CELE_B0041.8	gene-CELE	B0041.8	B0041.8	21.3784	15.3276	21.0856	19.433	21.0562	12.6006
gene-CELE_B0041.12	gene-CELE	B0041.12	B0041.12	0.144449	0.145977	0.152794	0.262608	0.121013	0
gene-CELE_B0041.11	gene-CELE	B0041.11	B0041.11	4.18902	2.33564	5.0422	4.46433	6.6557	0
gene-CELE_B0041.1	gene-CELE	B0041.1	B0041.1	1.30004	3.2115	0	3.67651	0.968101	0
gene-CELE_B0041.2	gene-CELE	B0041.2	ain-2	64.2797	68.6093	40.9488	51.9963	74.4228	21.6011
gene-CELE_B0041.7	gene-CELE	B0041.7	xnp-1	32.9343	43.5012	38.0457	42.0172	81.8046	40.2021
gene-CELE_T04D1.7	gene-CELE	T04D1.7	linc-39	0.433347	0.729887	1.22235	0	0.484051	0
gene-CELE_T04D1.3	gene-CELE	T04D1.3	unc-57	44.4902	50.0702	24.5998	16.2817	33.3995	12.0006
gene-CELE_W09C3.9	gene-CELE	W09C3.9	linc-91	0.577795	0.291955	0.458382	1.31304	1.9362	0
gene-CELE_T04D1.4	gene-CELE	T04D1.4	chd-7	23.9785	33.7208	15.1266	31.2503	30.3742	19.201
gene-CELE_W09C3.3	gene-CELE	W09C3.3	W09C3.3	0	0	0	0	0	0
gene-CELE_W09C3.4	gene-CELE	W09C3.4	W09C3.4	17.9117	13.4299	21.0856	15.2312	24.6866	9.60049
gene-CELE_W09C3.6	gene-CELE	W09C3.6	gsp-3	80.8914	67.4415	84.9534	68.5406	66.557	58.203
gene-CELE_W09C3.2	gene-CELE	W09C3.2	W09C3.2	8.37803	9.05059	10.5428	18.1199	19.12	20.401
gene-CELE_W09C3.7	gene-CELE	W09C3.7	W09C3.7	21.8118	20.4368	21.2384	21.7964	23.9605	5.40028
gene-CELE_W09C3.8	gene-CELE	W09C3.8	W09C3.8	1.30004	1.45977	3.51426	0	3.38835	0
gene-CELE_W09C3.1	gene-CELE	W09C3.1	W09C3.1	7.51134	6.71496	12.2235	6.56519	14.1585	12.6006
gene-CELE_C10H11.7	gene-CELE	C10H11.7	C10H11.7	12.8559	12.2621	14.3626	12.3426	10.1651	10.2005
gene-CELE_C10H11.6	gene-CELE	C10H11.6	ugt-26	11.4115	9.05059	11.3068	9.19127	9.92304	2.40012
gene-CELE_C10H11.5	gene-CELE	C10H11.5	ugt-27	0.866693	1.16782	0.76397	1.83825	1.45215	0
gene-CELE_C10H11.4	gene-CELE	C10H11.4	ugt-28	7.36689	5.25518	9.01484	6.30258	13.1904	0
gene-CELE_B0041.9	gene-CELE	B0041.9	B0041.9	0	0	0	0	0	0
gene-CELE_B0041.3	gene-CELE	B0041.3	lmd-2	1.44449	2.48161	0.76397	3.93911	2.17823	0
gene-CELE_B0041.4	gene-CELE	B0041.4	rpl-4	4460.44	3801.83	3114.86	2510.79	2565.59	1669.89
gene-CELE_C10H11.3	gene-CELE	C10H11.3	ugt-25	12.567	12.4081	14.6682	17.0695	20.5722	12.6006
gene-CELE_C10H11.8	gene-CELE	C10H11.8	mlst-8	9.10028	8.02875	8.25087	9.45388	14.1585	0
gene-CELE_C10H11.9	gene-CELE	C10H11.9	let-502	32.501	48.7564	29.0308	33.8764	60.9904	12.0006
gene-CELE_C10H11.13	gene-CELE	C10H11.13	C10H11.13	0	0	0	0	0	0
gene-CELE_C10H11.1	gene-CELE	C10H11.1	viln-1	29.1787	33.4288	40.4904	35.7146	45.1377	26.4014
gene-CELE_C10H11.10	gene-CELE	C10H11.10	kca-1	25.2785	23.9403	23.2247	18.3825	18.757	9.60049
gene-CELE_M04F3.6	gene-CELE	M04F3.6	M04F3.6	4.04457	3.64943	3.20867	3.4139	2.29924	0.600031
gene-CELE_M04F3.3	gene-CELE	M04F3.3	kin-35	13.8671	12.1161	18.1825	14.706	20.3301	12.6006
gene-CELE_M04F3.2	gene-CELE	M04F3.2	M04F3.2	5.77795	7.44484	8.40367	14.706	13.3114	15.0008
gene-CELE_M04F3.7	gene-CELE	M04F3.7	M04F3.7	8.52248	4.67127	3.97264	4.72694	2.78329	0
gene-CELE_F54D7.8	gene-CELE	F54D7.8	F54D7.8	0	0	0	0	0	0
gene-CELE_F54D7.9	gene-CELE	F54D7.9	F54D7.9	0	0	0	0	0	0
gene-CELE_M04F3.5	gene-CELE	M04F3.5	M04F3.5	16.1783	19.9989	10.5428	11.0295	12.9484	3.60019
gene-CELE_M04F3.1	gene-CELE	M04F3.1	rpa-2	111.515	83.2071	119.79	126.052	121.618	101.405
gene-CELE_M04F3.4	gene-CELE	M04F3.4	M04F3.4	53.3016	44.2311	31.4755	22.3217	37.756	16.2008
gene-CELE_F54D7.3	gene-CELE	F54D7.3	gnrr-1	0	0	0	0	0	0
gene-CELE_F54D7.2	gene-CELE	F54D7.2	ept-1	18.2006	22.1886	19.4048	18.1199	25.6547	10.2005
gene-CELE_F57C9.6	gene-CELE	F57C9.6	F57C9.6	0	0	0	0	0	0
gene-CELE_F57C9.7	gene-CELE	F57C9.7	tofu-4	14.156	12.554	13.4459	14.1808	24.6866	4.20022
gene-CELE_F57C9.5	gene-CELE	F57C9.5	htp-3	50.846	41.7495	49.658	57.5111	59.4172	44.4023
gene-CELE_F57C9.4	gene-CELE	F57C9.4	F57C9.4	20.0784	20.5828	22.6135	26.2608	28.438	16.2008
gene-CELE_F57C9.3	gene-CELE	F57C9.3	glo-2	0	0	0	0	0.484051	0
gene-CELE_F57C9.2	gene-CELE	F57C9.2	clec-90	2.74453	1.89771	0	0	3.26734	0
gene-CELE_F25F8.4	gene-CELE	F25F8.4	21ur-14928	0	0	0	0	0	0
gene-CELE_F25F8.3	gene-CELE	F25F8.3	21ur-10520	0	0	0	0	0	0
gene-CELE_F25F8.1	gene-CELE	F25F8.1	F25F8.1	4.04457	6.13105	3.36147	7.35301	8.71291	6.60034
gene-CELE_F25F8.2	gene-CELE	F25F8.2	glc-2	2.31118	2.33564	2.4447	4.20172	1.81519	0
gene-CELE_F57C9.1	gene-CELE	F57C9.1	pdxk-1	24.7008	23.6483	21.2384	13.393	19.9671	13.2007
gene-CELE_C01F4.2	gene-CELE	C01F4.2	rga-6	1.44449	2.77357	0.611176	0	1.81519	0
gene-CELE_C01F4.6	gene-CELE	C01F4.6	C01F4.6	0	0	0	0	0	0
gene-CELE_C01F4.7	gene-CELE	C01F4.7	C01F4.7	0	0	0	0	0	0
gene-CELE_C01F4.4	gene-CELE	C01F4.4	C01F4.4	0	0	0	0	0	0
gene-CELE_C01F4.5	gene-CELE	C01F4.5	C01F4.5	0	0	0	0	0	0
gene-CELE_C01F4.8	gene-CELE	C01F4.8	C01F4.8	0	0	0	0	0	0
gene-CELE_F21F3.3	gene-CELE	F21F3.3	icmt-1	2.60008	6.13105	5.65338	4.20172	8.34987	0
gene-CELE_F21F3.5	gene-CELE	F21F3.5	unc-38	0	0.875864	0	0	0.484051	0
gene-CELE_F21F3.4	gene-CELE	F21F3.4	F21F3.4	11.9893	9.05059	6.26455	5.25215	15.3686	0
gene-CELE_F21F3.2	gene-CELE	F21F3.2	F21F3.2	13.0004	15.7656	10.39	18.6451	21.7823	0
gene-CELE_F54D7.6	gene-CELE	F54D7.6	rpl-41.1	130.148	111.381	131.708	95.5892	111.211	61.2031
gene-CELE_F54D7.7	gene-CELE	F54D7.7	rpl-41.2	3254.58	2975.16	3415.56	2581.7	2812.82	2329.92
gene-CELE_F54D7.4	gene-CELE	F54D7.4	zig-7	32.7899	22.3345	30.5588	36.5025	57.36	37.2019
gene-CELE_F21F3.1	gene-CELE	F21F3.1	pgal-1	35.9678	27.8817	39.1152	50.6833	69.9453	41.4021
gene-CELE_F21F3.6	gene-CELE	F21F3.6	F21F3.6	113.392	118.388	40.3376	47.0068	60.0223	22.8012
gene-CELE_F21F3.7	gene-CELE	F21F3.7	F21F3.7	7.36689	8.75864	2.90308	0	3.87241	0
gene-CELE_F28B3.8	gene-CELE	F28B3.8	imb-1	33.5121	53.4277	24.5998	23.8973	46.8319	5.40028
gene-CELE_F28B3.5	gene-CELE	F28B3.5	mfsd-13.1	9.82252	8.46668	5.80617	7.61562	12.7063	0
gene-CELE_F28B3.9	gene-CELE	F28B3.9	acl-11	6.5002	4.5253	6.72293	3.15129	9.56	0
gene-CELE_W03G9.3	gene-CELE	W03G9.3	enu-3.3	21.8118	24.2322	23.3775	14.4434	22.2663	10.8006
gene-CELE_F28B3.4	gene-CELE	F28B3.4	dip-2	17.3339	25.546	11.6123	15.2312	27.5909	0
gene-CELE_F28B3.10	gene-CELE	F28B3.10	F28B3.10	39.8679	36.3484	34.837	16.5443	29.4061	29.4015
gene-CELE_F28B3.6	gene-CELE	F28B3.6	F28B3.6	19.2117	17.0793	20.1688	22.3217	20.3301	16.2008
gene-CELE_F28B3.7	gene-CELE	F28B3.7	him-1	49.9793	50.0702	44.0046	51.4711	75.6329	14.4007
gene-CELE_W03G9.8	gene-CELE	W03G9.8	mzt-1	11.4115	7.88278	4.58382	8.66605	12.8273	0
gene-CELE_W03G9.2	gene-CELE	W03G9.2	pid-4	20.3673	17.5173	14.3626	14.4434	20.9352	12.0006
gene-CELE_W03G9.9	gene-CELE	W03G9.9	W03G9.9	0	0	0	0	0	0
gene-CELE_W03G9.5	gene-CELE	W03G9.5	W03G9.5	5.6335	5.98507	8.86205	13.393	9.31798	0
gene-CELE_W03G9.4	gene-CELE	W03G9.4	app-1	67.891	67.7335	64.6318	60.1372	89.3073	40.2021
gene-CELE_W03G9.1	gene-CELE	W03G9.1	snf-1	11.8448	15.6196	8.09808	7.87823	17.7889	0
gene-CELE_W03G9.10	gene-CELE	W03G9.10	W03G9.10	0	0	0	0	0	0
gene-CELE_W03G9.6	gene-CELE	W03G9.6	paf-1	4.47791	3.64943	3.81985	2.36347	4.84051	0
gene-CELE_W03G9.7	gene-CELE	W03G9.7	cil-7	0	0	0	0	1.08911	0
gene-CELE_F54C1.5	gene-CELE	F54C1.5	dyf-1	1.58894	0	0	2.10086	2.29924	0
gene-CELE_F54C1.3	gene-CELE	F54C1.3	mes-3	11.4115	13.2839	7.33411	11.0295	22.1453	1.80009
gene-CELE_F54C1.2	gene-CELE	F54C1.2	dom-3	6.7891	6.27702	10.0844	9.19127	12.9484	0
gene-CELE_F54C1.8	gene-CELE	F54C1.8	F54C1.8	5.48906	9.19657	6.57014	7.61562	10.4071	0
gene-CELE_F54C1.6	gene-CELE	F54C1.6	F54C1.6	0	0	0	0	0	0
gene-CELE_F54C1.9	gene-CELE	F54C1.9	sst-20	21.5229	17.6633	17.8769	13.393	23.7185	0
gene-CELE_C46H11.6	gene-CELE	C46H11.6	C46H11.6	6.93354	6.13105	8.09808	9.97909	9.07595	0
gene-CELE_C46H11.7	gene-CELE	C46H11.7	C46H11.7	5.77795	11.0943	2.75029	1.31304	6.29266	2.40012
gene-CELE_C46H11.4	gene-CELE	C46H11.4	lfe-2	16.4672	11.3862	12.8347	9.19127	19.7251	0
gene-CELE_C46H11.8	gene-CELE	C46H11.8	phat-1	9.24473	9.92646	5.95896	2.88868	7.74481	14.4007
gene-CELE_C46H11.12	gene-CELE	C46H11.12	C46H11.12	0	0.437932	0	0	0	0
gene-CELE_C46H11.13	gene-CELE	C46H11.13	anr-10	0	0.145977	0	0.262608	0	0
gene-CELE_C46H11.9	gene-CELE	C46H11.9	phat-2	33.2232	34.5966	23.6831	21.5338	30.8582	13.2007
gene-CELE_C46H11.10	gene-CELE	C46H11.10	C46H11.10	0	0.875864	0	1.31304	5.08253	0
gene-CELE_C46H11.2	gene-CELE	C46H11.2	C46H11.2	16.6116	10.3644	14.6682	8.92866	9.31798	0
gene-CELE_C30F8.7	gene-CELE	C30F8.7	linc-156	0	0	0	0	0	0
gene-CELE_C46H11.11	gene-CELE	C46H11.11	fhod-1	25.8563	34.5966	16.3489	26.786	41.3863	3.60019
gene-CELE_F54C1.7	gene-CELE	F54C1.7	pat-10	2053.34	1834.06	2141.71	1738.73	2081.18	1186.86
gene-CELE_C30F8.6	gene-CELE	C30F8.6	C30F8.6	0.144449	0	0	0	0	0
gene-CELE_C30F8.4	gene-CELE	C30F8.4	kin-32	3.17787	6.423	3.20867	2.10086	4.35646	0
gene-CELE_C30F8.5	gene-CELE	C30F8.5	C30F8.5	0	0	0	0	0	0
gene-CELE_C30F8.3	gene-CELE	C30F8.3	C30F8.3	4.91126	5.10921	2.13911	2.10086	5.44557	0
gene-CELE_C30F8.2	gene-CELE	C30F8.2	vha-16	164.816	194.588	115.054	113.184	153.202	55.8029
gene-CELE_Y110A7A.11	gene-CELE	Y110A7A.11	use-1	9.24473	9.05059	9.77881	9.97909	13.5534	0
gene-CELE_Y110A7A.20	gene-CELE	Y110A7A.20	ift-20	0	0	0	0	0	0
gene-CELE_Y110A7A.23	gene-CELE	Y110A7A.23	Y110A7A.23	0	0	0	0.262608	0	0
gene-CELE_Y110A7A.12	gene-CELE	Y110A7A.12	spe-5	9.24473	12.7	10.39	9.97909	17.9099	4.20022
gene-CELE_Y110A7A.13	gene-CELE	Y110A7A.13	chp-1	75.4023	78.6818	97.4825	96.377	113.389	50.4026
gene-CELE_Y110A7A.14	gene-CELE	Y110A7A.14	pas-3	276.475	243.49	320.103	288.343	364.248	201.61
gene-CELE_Y110A7A.22	gene-CELE	Y110A7A.22	21ur-11275	0	0	0	0	0	0
gene-CELE_Y110A7A.10	gene-CELE	Y110A7A.10	aap-1	21.5229	21.1667	20.1688	15.7565	23.3554	21.0011
gene-CELE_Y110A7A.21	gene-CELE	Y110A7A.21	Y110A7A.21	3.75567	4.37932	3.97264	5.51476	6.6557	0
gene-CELE_Y110A7A.15	gene-CELE	Y110A7A.15	Y110A7A.15	19.9339	22.6265	14.5154	13.9182	20.3301	1.20006
gene-CELE_Y110A7A.16	gene-CELE	Y110A7A.16	elpc-1	31.201	35.7644	39.7264	48.5824	62.3215	17.4009
gene-CELE_Y110A7A.9	gene-CELE	Y110A7A.9	Y110A7A.9	20.3673	29.7794	27.9613	34.6642	33.2785	12.6006
gene-CELE_Y110A7A.17	gene-CELE	Y110A7A.17	mat-1	39.1456	38.684	25.8222	21.0086	44.4116	9.60049
gene-CELE_Y110A7A.8	gene-CELE	Y110A7A.8	prp-31	68.9021	63.9381	76.0914	77.7319	88.4603	56.4029
gene-CELE_Y110A7A.7	gene-CELE	Y110A7A.7	Y110A7A.7	12.7115	12.4081	15.7378	12.3426	16.3367	0
gene-CELE_Y110A7A.5	gene-CELE	Y110A7A.5	mtm-1	10.5448	14.1598	9.77881	16.0191	26.5018	0
gene-CELE_Y110A7A.6	gene-CELE	Y110A7A.6	pfkb-1.1	70.3466	58.6829	62.3399	70.9041	74.4228	19.201
gene-CELE_Y110A7A.24	gene-CELE	Y110A7A.24	Y110A7A.24	0	0.437932	0.305588	0.787823	0.605063	1.20006
gene-CELE_Y110A7A.4	gene-CELE	Y110A7A.4	tyms-1	8.23358	6.71496	5.95896	9.19127	7.74481	0
gene-CELE_Y110A7A.3	gene-CELE	Y110A7A.3	unc-63	0	2.33564	0.76397	2.10086	1.81519	0
gene-CELE_Y110A7A.2	gene-CELE	Y110A7A.2	trf-2	0	0	0	0	1.81519	0
gene-CELE_Y110A7A.18	gene-CELE	Y110A7A.18	ppw-2	42.1791	46.5668	36.2122	41.7546	68.9772	25.8013
gene-CELE_Y110A7A.19	gene-CELE	Y110A7A.19	let-630	60.9574	52.2599	60.2008	51.9963	61.7165	30.0015
gene-CELE_F56A3.1	gene-CELE	F56A3.1	fncm-1	6.64465	5.25518	4.58382	4.98955	9.80203	0
gene-CELE_C32E12.2	gene-CELE	C32E12.2	pde-5	0	0	0	0	0.242025	0
gene-CELE_C32E12.8	gene-CELE	C32E12.8	C32E12.8	0	0	0	0	0	0
gene-CELE_C32E12.6	gene-CELE	C32E12.6	C32E12.6	0	0	0	0	0	0
gene-CELE_C32E12.3	gene-CELE	C32E12.3	osr-1	8.52248	5.69312	7.6397	11.8173	1.69418	8.40043
gene-CELE_C32E12.5	gene-CELE	C32E12.5	sem-2	9.82252	10.8023	3.97264	2.88868	6.29266	0
gene-CELE_Y110A7A.1	gene-CELE	Y110A7A.1	hcp-6	36.2567	34.8886	33.6147	41.2294	45.3797	48.6025
gene-CELE_F56A3.4	gene-CELE	F56A3.4	spd-5	79.7358	92.1117	83.2727	111.871	140.133	56.4029
gene-CELE_F56A3.3	gene-CELE	F56A3.3	npp-6	42.7569	52.5518	36.5177	41.492	62.3215	15.6008
gene-CELE_F56A3.2	gene-CELE	F56A3.2	slx-1	11.8448	9.19657	12.5291	13.393	15.3686	20.401
gene-CELE_C32E12.4	gene-CELE	C32E12.4	C32E12.4	23.4007	25.2541	24.2942	31.5129	46.3478	13.2007
gene-CELE_C32E12.1	gene-CELE	C32E12.1	C32E12.1	21.234	14.7437	16.0434	12.08	26.7438	16.2008
gene-CELE_B0261.4	gene-CELE	B0261.4	mrpl-47	60.9574	53.1357	72.8827	74.8432	70.0663	47.4024
gene-CELE_B0261.2	gene-CELE	B0261.2	let-363	34.2344	49.9242	37.2817	45.6937	71.8815	16.8009
gene-CELE_B0261.5	gene-CELE	B0261.5	B0261.5	3.46677	3.79541	5.95896	4.46433	6.05063	0
gene-CELE_B0261.6	gene-CELE	B0261.6	B0261.6	43.6236	39.1219	47.5189	56.9859	43.3225	53.4027
gene-CELE_B0261.1	gene-CELE	B0261.1	vep-1	36.2567	43.5012	43.8519	41.2294	62.2005	39.602
gene-CELE_B0261.8	gene-CELE	B0261.8	B0261.8	5.48906	4.37932	5.50058	3.67651	10.8911	0
gene-CELE_B0261.7	gene-CELE	B0261.7	B0261.7	36.1122	27.1518	30.7116	21.7964	28.801	11.4006
gene-CELE_C01G8.1	gene-CELE	C01G8.1	C01G8.1	21.0895	25.1081	28.4197	21.5338	12.9484	18.601
gene-CELE_C01G8.2	gene-CELE	C01G8.2	cln-3.2	4.33347	3.50346	3.20867	0	5.92962	0
gene-CELE_C01G8.3	gene-CELE	C01G8.3	dhs-1	21.0895	23.5023	31.9339	18.6451	35.0937	4.80025
gene-CELE_C01G8.4	gene-CELE	C01G8.4	dnj-4	6.5002	7.44484	8.09808	8.14084	10.8911	6.60034
gene-CELE_C01G8.5	gene-CELE	C01G8.5	erm-1	156.149	159.407	108.942	109.245	163.851	64.8033
gene-CELE_C01G8.6	gene-CELE	C01G8.6	hpo-32	40.1568	40.7277	33.4619	20.2208	43.0805	17.4009
gene-CELE_F48C1.2	gene-CELE	F48C1.2	fbxa-145	1.44449	1.3138	3.20867	0	2.17823	0
gene-CELE_F48C1.1	gene-CELE	F48C1.1	aman-3	4.18902	5.69312	4.27823	9.45388	11.1332	0
gene-CELE_C01G8.9	gene-CELE	C01G8.9	let-526	37.2678	45.253	22.1551	35.1894	51.5514	11.4006
gene-CELE_F48C1.12	gene-CELE	F48C1.12	F48C1.12	0	0	0	0	0	0
gene-CELE_F48C1.3	gene-CELE	F48C1.3	F48C1.3	0	0	0	0	0	0
gene-CELE_F48C1.13	gene-CELE	F48C1.13	F48C1.13	0	0.145977	0	0	0.121013	0
gene-CELE_F48C1.15	gene-CELE	F48C1.15	F48C1.15	0.288898	0.729887	0.76397	0.525215	0.726076	0
gene-CELE_F48C1.5	gene-CELE	F48C1.5	F48C1.5	12.2782	9.19657	5.95896	7.61562	13.0694	0
gene-CELE_F48C1.6	gene-CELE	F48C1.6	F48C1.6	29.0342	33.4288	23.9886	26.5234	31.4633	9.00046
gene-CELE_F48C1.9	gene-CELE	F48C1.9	F48C1.9	0	0	0	0	0	0
gene-CELE_F48C1.8	gene-CELE	F48C1.8	F48C1.8	0	0	0	0	0	0
gene-CELE_F48C1.14	gene-CELE	F48C1.14	F48C1.14	0	0	0	0	0	0
gene-CELE_F55A12.6	gene-CELE	F55A12.6	F55A12.6	0	0	0	0	0.484051	0
gene-CELE_F55A12.18	gene-CELE	F55A12.18	F55A12.18	0	0	0	0	0	0
gene-CELE_F48C1.7	gene-CELE	F48C1.7	spe-11	44.7791	45.253	67.0765	79.5701	83.9828	70.8036
gene-CELE_F55A12.7	gene-CELE	F55A12.7	apm-1	38.2789	48.6104	34.5314	34.139	56.6339	13.8007
gene-CELE_F55A12.11	gene-CELE	F55A12.11	F55A12.11	0.288898	0.145977	0.152794	0	0.121013	0
gene-CELE_F55A12.4	gene-CELE	F55A12.4	dhs-2	3.90012	6.56898	5.95896	13.6556	10.6491	7.8004
gene-CELE_F55A12.17	gene-CELE	F55A12.17	anr-38	0	0	0	0	0	0
gene-CELE_F55A12.5	gene-CELE	F55A12.5	F55A12.5	24.123	25.1081	26.1278	22.3217	37.1509	21.0011
gene-CELE_F55A12.8	gene-CELE	F55A12.8	nath-10	44.7791	47.0047	46.2966	44.6433	61.8375	50.4026
gene-CELE_F55A12.3	gene-CELE	F55A12.3	ppk-1	17.4783	24.6702	13.4459	15.2312	22.3873	0
gene-CELE_F55A12.2	gene-CELE	F55A12.2	F55A12.2	5.48906	7.15289	6.26455	3.93911	6.41367	0.600031
gene-CELE_F55A12.10	gene-CELE	F55A12.10	zhp-1	11.5559	8.17473	10.6956	13.6556	14.7635	3.60019
gene-CELE_F55A12.1	gene-CELE	F55A12.1	wago-2	53.3016	63.5001	48.7413	48.5824	60.3853	21.6011
gene-CELE_F55A12.9	gene-CELE	F55A12.9	tent-5	350.866	407.423	222.01	232.67	252.674	94.2048
gene-CELE_C24A11.9	gene-CELE	C24A11.9	coq-1	12.8559	16.7874	15.1266	12.08	17.4258	0
gene-CELE_C24A11.8	gene-CELE	C24A11.8	frm-4	38.1345	48.6104	23.5303	25.4729	44.6537	0
gene-CELE_C24A11.11	gene-CELE	C24A11.11	C24A11.11	0	0	0	0	0	0
gene-CELE_C24A11.12	gene-CELE	C24A11.12	C24A11.12	0	0	0	0	0	0
gene-CELE_C24A11.1	gene-CELE	C24A11.1	C24A11.1	30.7676	19.9989	30.1004	22.8469	33.0365	54.0028
gene-CELE_C30H7.2	gene-CELE	C30H7.2	erp-44.1	29.7565	36.7863	18.6409	23.8973	29.5271	10.2005
gene-CELE_F27C1.7	gene-CELE	F27C1.7	atp-3	605.963	588.581	439.894	390.498	453.313	232.812
gene-CELE_F27C1.17	gene-CELE	F27C1.17	F27C1.17	0	0	0	0	0	0
gene-CELE_F27C1.16	gene-CELE	F27C1.16	F27C1.16	0	0.145977	0	0	0	0
gene-CELE_F27C1.14	gene-CELE	F27C1.14	21ur-11585	0	0	0.152794	0	0	0
gene-CELE_F27C1.6	gene-CELE	F27C1.6	F27C1.6	33.3677	34.5966	44.6158	51.4711	68.0091	33.6017
gene-CELE_F27C1.4	gene-CELE	F27C1.4	F27C1.4	0.288898	0.291955	0.305588	1.83825	0.242025	0
gene-CELE_F27C1.3	gene-CELE	F27C1.3	F27C1.3	9.38917	11.5322	11.9179	10.5043	9.56	4.20022
gene-CELE_F27C1.2	gene-CELE	F27C1.2	F27C1.2	33.801	39.1219	29.1836	28.8868	46.9529	24.6013
gene-CELE_T05E8.2	gene-CELE	T05E8.2	hil-8	0	0.875864	0	0	0.605063	0
gene-CELE_T05E8.1	gene-CELE	T05E8.1	ferl-1	4.62236	2.18966	3.05588	4.46433	6.05063	0
gene-CELE_F27C1.18	gene-CELE	F27C1.18	F27C1.18	0.144449	0	0	0.262608	0.121013	0
gene-CELE_F27C1.11	gene-CELE	F27C1.11	F27C1.11	0	0	0	0	1.57316	0
gene-CELE_F27C1.1	gene-CELE	F27C1.1	F27C1.1	87.1027	78.6818	83.2727	90.8623	107.701	70.8036
gene-CELE_T05E8.3	gene-CELE	T05E8.3	let-355	11.267	13.7219	15.585	20.2208	22.3873	0
gene-CELE_F27C1.8	gene-CELE	F27C1.8	dpy-5	959.285	670.912	1212.11	854.263	1693.45	545.428
gene-CELE_C09D4.9	gene-CELE	C09D4.9	C09D4.9	2.60008	2.18966	2.90308	0	1.81519	0
gene-CELE_C09D4.3	gene-CELE	C09D4.3	C09D4.3	32.2121	28.4656	31.9339	29.1495	44.0486	22.2011
gene-CELE_C09D4.2	gene-CELE	C09D4.2	C09D4.2	8.95583	11.2403	9.77881	7.09041	11.9803	6.00031
gene-CELE_C09D4.1	gene-CELE	C09D4.1	C09D4.1	1.87783	0	3.20867	0	7.13975	0
gene-CELE_F59A3.3	gene-CELE	F59A3.3	mrpl-24	23.8341	24.2322	21.3911	28.099	30.9792	12.0006
gene-CELE_F59A3.4	gene-CELE	F59A3.4	zipt-11	15.6005	15.9115	15.4322	9.45388	22.9924	9.60049
gene-CELE_F59A3.6	gene-CELE	F59A3.6	rpa-4	23.8341	20.8748	12.6819	19.9582	19.9671	4.20022
gene-CELE_F59A3.13	gene-CELE	F59A3.13	F59A3.13	0	0	1.37515	0	1.21013	1.80009
gene-CELE_F59A3.7	gene-CELE	F59A3.7	F59A3.7	0	0	0	0	0.484051	0
gene-CELE_F59A3.2	gene-CELE	F59A3.2	F59A3.2	15.7449	14.5977	16.1962	19.1704	21.9033	0
gene-CELE_F59A3.12	gene-CELE	F59A3.12	F59A3.12	13.8671	16.7874	15.2794	13.393	19.9671	9.60049
gene-CELE_F59A3.9	gene-CELE	F59A3.9	pup-3	2.02228	1.3138	1.22235	2.88868	2.66228	0
gene-CELE_F59A3.1	gene-CELE	F59A3.1	cpd-1	4.62236	3.64943	7.33411	11.0295	17.7889	6.60034
gene-CELE_F59A3.8	gene-CELE	F59A3.8	F59A3.8	14.5893	15.9115	12.0707	23.3721	22.9924	0
gene-CELE_M01A10.2	gene-CELE	M01A10.2	tom-1	9.82252	15.0357	8.55646	4.98955	23.7185	0
gene-CELE_M01A10.6	gene-CELE	M01A10.6	21ur-13147	0	0	0	0	0	0
gene-CELE_M01A10.7	gene-CELE	M01A10.7	M01A10.7	0	0	0	0	0	0
gene-CELE_M01A10.3	gene-CELE	M01A10.3	ostd-1	78.8691	71.8208	48.1301	35.1894	62.8056	29.4015
gene-CELE_C09D4.4	gene-CELE	C09D4.4	C09D4.4	19.5006	25.838	14.821	19.9582	36.3038	0
gene-CELE_C09D4.7	gene-CELE	C09D4.7	21ur-12380	0	0	0	0	0	0
gene-CELE_C09D4.5	gene-CELE	C09D4.5	rpl-19	3778.64	3281.86	4188.23	3297.56	3112.32	2463.13
gene-CELE_M01A10.1	gene-CELE	M01A10.1	fubl-4	9.24473	12.2621	5.34779	10.7669	8.83392	7.20037
gene-CELE_M01E11.4	gene-CELE	M01E11.4	pqn-52	186.05	174.443	191.298	183.3	175.831	108.006
gene-CELE_M01E11.3	gene-CELE	M01E11.3	rmh-1	6.93354	9.92646	5.95896	4.72694	11.6172	0
gene-CELE_M01E11.6	gene-CELE	M01E11.6	klp-15	12.8559	11.3862	9.62602	9.71648	9.56	4.20022
gene-CELE_M01E11.5	gene-CELE	M01E11.5	cey-3	230.251	217.944	325.604	207.723	258.604	184.809
gene-CELE_F46F11.4	gene-CELE	F46F11.4	ubl-5	15.8894	13.5759	12.9875	7.61562	15.3686	0
gene-CELE_M01E11.7	gene-CELE	M01E11.7	tns-1	26.2897	32.115	20.1688	21.5338	41.2653	3.00015
gene-CELE_M01E11.9	gene-CELE	M01E11.9	M01E11.9	0	0.145977	0	0	0	0
gene-CELE_M01E11.8	gene-CELE	M01E11.8	21ur-9108	0	0	0	0	0	0
gene-CELE_M01E11.2	gene-CELE	M01E11.2	ctnb-1	22.1007	27.1518	29.1836	44.1181	46.1058	33.6017
gene-CELE_M01E11.1	gene-CELE	M01E11.1	M01E11.1	7.51134	5.83909	5.95896	4.20172	10.1651	0
gene-CELE_F46F11.9	gene-CELE	F46F11.9	trpp-8	15.8894	15.1816	13.7515	27.0486	32.6734	6.60034
gene-CELE_F46F11.12	gene-CELE	F46F11.12	F46F11.12	1.44449	1.16782	0.916764	2.88868	0.242025	1.20006
gene-CELE_F46F11.5	gene-CELE	F46F11.5	vha-10	262.464	230.352	180.908	155.726	218.065	117.006
gene-CELE_F46F11.6	gene-CELE	F46F11.6	xrep-4	39.2901	48.7564	33.0035	37.2903	61.2324	11.4006
gene-CELE_F46F11.8	gene-CELE	F46F11.8	F46F11.8	13.2893	13.2839	6.26455	8.66605	11.6172	0
gene-CELE_M01A12.4	gene-CELE	M01A12.4	M01A12.4	0	0	0	0	1.08911	0
gene-CELE_F46F11.1	gene-CELE	F46F11.1	F46F11.1	36.8345	36.6403	44.3102	46.7442	59.5382	45.6023
gene-CELE_F46F11.2	gene-CELE	F46F11.2	cey-2	428.146	386.694	465.716	345.329	326.734	300.015
gene-CELE_F46F11.7	gene-CELE	F46F11.7	F46F11.7	10.6892	14.1598	13.5987	18.6451	24.0815	9.00046
gene-CELE_F46F11.10	gene-CELE	F46F11.10	trmt-10C.1	6.7891	4.96323	5.65338	7.35301	7.86582	0
gene-CELE_M01A12.1	gene-CELE	M01A12.1	col-53	1.44449	0	1.83353	0	1.33114	0
gene-CELE_F55F8.2	gene-CELE	F55F8.2	F55F8.2	37.1234	43.0633	47.6717	49.1076	72.2446	33.6017
gene-CELE_F55F8.3	gene-CELE	F55F8.3	F55F8.3	26.0008	31.3851	44.6158	36.5025	54.9397	20.401
gene-CELE_F55F8.4	gene-CELE	F55F8.4	cir-1	40.5901	41.1656	38.1985	53.8346	56.997	30.0015
gene-CELE_F55F8.5	gene-CELE	F55F8.5	wdr-12	49.6904	47.8806	60.3536	63.5511	87.7342	23.4012
gene-CELE_F55F8.6	gene-CELE	F55F8.6	mff-2	9.53362	10.5104	10.5428	17.8573	15.7316	5.40028
gene-CELE_F55F8.7	gene-CELE	F55F8.7	F55F8.7	20.8006	16.7874	19.252	24.6851	20.9352	10.8006
gene-CELE_F55F8.9	gene-CELE	F55F8.9	zipt-2.4	3.90012	8.17473	6.41734	3.15129	8.34987	0
gene-CELE_F55F8.1	gene-CELE	F55F8.1	ptr-10	0	0	0	3.93911	4.96152	0
gene-CELE_F55F8.8	gene-CELE	F55F8.8	F55F8.8	0	1.89771	1.52794	3.67651	0.968101	0
gene-CELE_T19B4.5	gene-CELE	T19B4.5	T19B4.5	22.6785	27.5897	17.8769	17.5947	27.7119	3.00015
gene-CELE_T19B4.4	gene-CELE	T19B4.4	dnj-21	18.345	13.7219	16.6545	14.4434	13.5534	10.8006
gene-CELE_T19B4.3	gene-CELE	T19B4.3	aprt-1	45.2125	37.0782	53.4779	42.805	73.8177	36.6019
gene-CELE_T19B4.7	gene-CELE	T19B4.7	unc-40	17.045	23.0644	14.821	18.1199	23.5975	0
gene-CELE_T19B4.1	gene-CELE	T19B4.1	pamn-1	4.33347	2.33564	3.66705	6.56519	9.56	0
gene-CELE_T19B4.2	gene-CELE	T19B4.2	npp-7	48.9682	64.9599	26.2806	29.1495	47.316	19.201
gene-CELE_F56H1.8	gene-CELE	F56H1.8	21ur-14650	0	0	0	0	0	0
gene-CELE_C04F1.1	gene-CELE	C04F1.1	C04F1.1	1.15559	0	1.06956	0	1.33114	0
gene-CELE_C04F1.4	gene-CELE	C04F1.4	C04F1.4	0	0	0	0	0	0
gene-CELE_C04F1.3	gene-CELE	C04F1.3	lim-7	5.20016	4.08737	3.20867	5.25215	6.05063	0
gene-CELE_C04F1.5	gene-CELE	C04F1.5	C04F1.5	0.144449	0	0	0	0	0
gene-CELE_F56H1.3	gene-CELE	F56H1.3	F56H1.3	3.32232	3.94139	3.51426	0	3.75139	0
gene-CELE_F56H1.10	gene-CELE	F56H1.10	F56H1.10	0	0	1.52794	0	0	0
gene-CELE_F56H1.2	gene-CELE	F56H1.2	nhr-266	0.866693	1.45977	1.83353	0	0.605063	0
gene-CELE_F56H1.9	gene-CELE	F56H1.9	21ur-15563	0.144449	0	0	0	0	0
gene-CELE_F56H1.4	gene-CELE	F56H1.4	rpt-5	119.748	133.423	126.972	97.6901	152.113	32.4017
gene-CELE_F56H1.6	gene-CELE	F56H1.6	rad-8	27.4453	25.546	28.5725	30.9877	51.7934	33.6017
gene-CELE_T22E7.2	gene-CELE	T22E7.2	dhhc-11	0	0.583909	0	0	0	0
gene-CELE_T22E7.1	gene-CELE	T22E7.1	lron-8	4.91126	4.08737	2.5975	0	6.77671	0
gene-CELE_F56H1.1	gene-CELE	F56H1.1	che-14	0	0	0	0	3.87241	0
gene-CELE_F56H1.5	gene-CELE	F56H1.5	ccpp-1	15.456	18.3931	15.8906	11.8173	30.9792	8.40043
gene-CELE_F56H1.7	gene-CELE	F56H1.7	oxy-5	46.9459	47.4426	51.9499	44.1181	47.437	20.401
gene-CELE_B0414.3	gene-CELE	B0414.3	hil-5	223.318	197.069	159.67	97.6901	120.892	88.8046
gene-CELE_B0414.2	gene-CELE	B0414.2	rnt-1	0	0	0	0	0	0
gene-CELE_B0414.9	gene-CELE	B0414.9	21ur-14150	0	0	0	0	0	0
gene-CELE_B0414.5	gene-CELE	B0414.5	cpb-3	31.6343	35.0346	17.2657	17.3321	24.9286	0
gene-CELE_B0414.6	gene-CELE	B0414.6	glh-3	18.345	27.4437	19.4048	23.6347	26.6228	9.60049
gene-CELE_B0414.1	gene-CELE	B0414.1	srz-4	0	0	0	0	0	0
gene-CELE_B0414.7	gene-CELE	B0414.7	mtk-1	38.1345	45.6909	33.0035	53.3094	61.8375	19.201
gene-CELE_B0414.8	gene-CELE	B0414.8	vps-51	48.5348	54.4495	51.186	56.198	83.9828	38.402
gene-CELE_C32F10.6	gene-CELE	C32F10.6	nhr-2	1.44449	0.729887	1.52794	3.15129	1.21013	0
gene-CELE_C32F10.2	gene-CELE	C32F10.2	lin-35	41.3124	47.1507	38.0457	41.7546	60.1433	25.8013
gene-CELE_C32F10.4	gene-CELE	C32F10.4	C32F10.4	19.645	24.0863	15.4322	15.7565	20.4511	0
gene-CELE_C32F10.5	gene-CELE	C32F10.5	hmg-3	53.1572	55.1794	75.633	76.1562	100.562	67.2035
gene-CELE_C32F10.8	gene-CELE	C32F10.8	C32F10.8	159.472	158.969	126.361	90.8623	145.941	56.4029
gene-CELE_C32F10.9	gene-CELE	C32F10.9	C32F10.9	0	0	0	0	0	0
gene-CELE_F33D11.16	gene-CELE	F33D11.16	F33D11.16	0.288898	0	0	0.262608	0.968101	1.20006
gene-CELE_F33D11.6	gene-CELE	F33D11.6	F33D11.6	0	0	0	0	0	0
gene-CELE_F33D11.T2	gene-CELE	F33D11.T2	F33D11.t2	0	0	0	0	0	0
gene-CELE_F33D11.3	gene-CELE	F33D11.3	col-54	11.267	12.1161	22.6135	19.9582	16.8208	11.4006
gene-CELE_F33D11.15	gene-CELE	F33D11.15	F33D11.15	0.433347	0	0	0	0	0
gene-CELE_F33D11.5	gene-CELE	F33D11.5	twk-47	0	0	0	0	0.847089	0
gene-CELE_C32F10.1	gene-CELE	C32F10.1	obr-4	74.1023	69.0473	77.3137	86.6605	102.256	51.6027
gene-CELE_F33D11.2	gene-CELE	F33D11.2	F33D11.2	8.66693	8.75864	14.3626	18.6451	22.2663	12.0006
gene-CELE_F33D11.14	gene-CELE	F33D11.14	F33D11.14	0	0	0	0	0	0
gene-CELE_F33D11.T1	gene-CELE	F33D11.T1	F33D11.t1	0	0	0	0	0	0
gene-CELE_F33D11.8	gene-CELE	F33D11.8	nlp-62	1.58894	1.3138	0.916764	2.10086	1.45215	0
gene-CELE_F33D11.7	gene-CELE	F33D11.7	F33D11.7	7.94469	8.46668	10.39	6.30258	12.1013	7.20037
gene-CELE_F33D11.1	gene-CELE	F33D11.1	F33D11.1	5.20016	3.06552	4.58382	0	2.29924	0
gene-CELE_F33D11.9	gene-CELE	F33D11.9	gpaa-1	15.3116	16.3495	12.3763	18.1199	30.7372	12.0006
gene-CELE_F33D11.13	gene-CELE	F33D11.13	F33D11.13	0	0	0	0	0	0
gene-CELE_F33D11.12	gene-CELE	F33D11.12	dhhc-3	9.38917	9.92646	5.50058	6.03998	14.1585	6.60034
gene-CELE_F33D11.17	gene-CELE	F33D11.17	F33D11.17	0.144449	0.145977	0.152794	0.262608	0.121013	0.600031
gene-CELE_F33D11.10	gene-CELE	F33D11.10	F33D11.10	44.9236	50.5082	45.0742	44.6433	75.7539	18.601
gene-CELE_F33D11.11	gene-CELE	F33D11.11	vpr-1	65.1464	64.9599	35.9066	30.4625	61.4744	30.6016
gene-CELE_C34G6.9	gene-CELE	C34G6.9	C34G6.9	0.288898	0	0	0	0	0
gene-CELE_C34G6.11	gene-CELE	C34G6.11	C34G6.11	0.144449	0	0	0	0	0
gene-CELE_C34G6.6	gene-CELE	C34G6.6	noah-1	41.0235	38.684	17.4185	28.8868	48.042	0
gene-CELE_C34G6.5	gene-CELE	C34G6.5	cdc-7	11.4115	8.46668	5.34779	6.8278	15.7316	0
gene-CELE_C34G6.4	gene-CELE	C34G6.4	pgp-2	20.0784	17.0793	14.9738	22.8469	47.316	20.401
gene-CELE_C34G6.3	gene-CELE	C34G6.3	C34G6.3	19.5006	15.3276	33.6147	38.3407	44.1696	24.0012
gene-CELE_C34G6.8	gene-CELE	C34G6.8	21ur-13804	0	0	0	0	0	0
gene-CELE_C34G6.1	gene-CELE	C34G6.1	hpo-27	20.0784	27.4437	15.4322	17.0695	28.922	5.40028
gene-CELE_C34G6.2	gene-CELE	C34G6.2	tyr-4	65.4353	63.9381	56.6865	49.6328	56.5129	16.2008
gene-CELE_C34G6.7	gene-CELE	C34G6.7	stam-1	46.8014	44.6691	34.5314	34.9268	42.3544	22.8012
gene-CELE_B0207.5	gene-CELE	B0207.5	B0207.5	1.30004	0	0.611176	0	0	0
gene-CELE_B0207.14	gene-CELE	B0207.14	B0207.14	0	0	0	0	0	0
gene-CELE_B0207.6	gene-CELE	B0207.6	B0207.6	7.94469	8.90462	5.34779	7.87823	12.5853	0
gene-CELE_B0207.4	gene-CELE	B0207.4	air-2	30.7676	17.8092	17.2657	19.6956	28.196	9.60049
gene-CELE_B0207.2	gene-CELE	B0207.2	B0207.2	1.01114	0	0	0	0	0
gene-CELE_B0207.3	gene-CELE	B0207.3	gpa-14	0	0.583909	0	0	0	0
gene-CELE_B0207.7	gene-CELE	B0207.7	B0207.7	12.1337	14.4518	12.5291	14.706	24.8076	6.00031
gene-CELE_B0207.10	gene-CELE	B0207.10	B0207.10	0	0.291955	0	0	1.21013	0
gene-CELE_B0207.9	gene-CELE	B0207.9	B0207.9	4.76681	4.81725	5.19499	3.67651	7.38177	0
gene-CELE_B0207.11	gene-CELE	B0207.11	B0207.11	2.88898	4.23334	4.88941	8.14084	7.01873	0
gene-CELE_B0207.1	gene-CELE	B0207.1	B0207.1	9.82252	10.0724	8.86205	5.25215	7.26076	1.80009
gene-CELE_B0207.12	gene-CELE	B0207.12	avr-14	1.15559	0	0	0	3.50937	0
gene-CELE_B0207.13	gene-CELE	B0207.13	B0207.13	0	0	0	0	0	0
gene-CELE_B0207.15	gene-CELE	B0207.15	B0207.15	0	0	0	0	0	0
gene-CELE_C06A5.6	gene-CELE	C06A5.6	simr-1	44.6347	48.7564	28.1141	28.099	48.042	27.6014
gene-CELE_C06A5.12	gene-CELE	C06A5.12	C06A5.12	0	0	0	0	2.54127	0
gene-CELE_C06A5.2	gene-CELE	C06A5.2	C06A5.2	7.36689	3.50346	9.01484	15.2312	9.56	3.60019
gene-CELE_C06A5.8	gene-CELE	C06A5.8	C06A5.8	12.4226	7.29887	14.6682	14.4434	14.8846	13.2007
gene-CELE_C06A5.11	gene-CELE	C06A5.11	sir-2.4	8.08914	5.83909	10.39	6.03998	13.3114	0
gene-CELE_C06A5.3	gene-CELE	C06A5.3	C06A5.3	24.7008	28.4656	27.5029	30.9877	44.1696	14.4007
gene-CELE_C06A5.7	gene-CELE	C06A5.7	unc-94	28.1675	30.9472	18.6409	24.1599	40.9023	18.601
gene-CELE_C06A5.9	gene-CELE	C06A5.9	rnf-1	18.7783	19.561	17.8769	16.5443	17.9099	10.2005
gene-CELE_C06A5.1	gene-CELE	C06A5.1	ints-1	19.5006	22.7725	11.0012	21.2712	28.438	7.8004
gene-CELE_B0025.7	gene-CELE	B0025.7	B0025.7	0.144449	0.145977	0.152794	0.262608	0.121013	0
gene-CELE_B0025.2	gene-CELE	B0025.2	csn-2	31.201	38.538	28.8781	37.5529	60.7484	15.6008
gene-CELE_B0025.8	gene-CELE	B0025.8	B0025.8	0.144449	0.145977	0.152794	0.262608	0.121013	0.600031
gene-CELE_B0025.5	gene-CELE	B0025.5	B0025.5	25.7119	21.4587	9.01484	9.19127	14.4005	3.00015
gene-CELE_B0025.1	gene-CELE	B0025.1	vps-34	24.2674	24.0863	17.2657	19.6956	31.8263	0
gene-CELE_B0025.6	gene-CELE	B0025.6	B0025.6	0	0	0	0	0	0
gene-CELE_B0025.4	gene-CELE	B0025.4	B0025.4	12.4226	8.32071	9.62602	11.8173	15.2476	13.8007
gene-CELE_C27A12.4	gene-CELE	C27A12.4	C27A12.4	1.30004	1.60575	0	0	1.21013	0
gene-CELE_C27A12.3	gene-CELE	C27A12.3	let-391	7.94469	10.6563	10.8484	6.30258	20.6932	10.8006
gene-CELE_C27A12.5	gene-CELE	C27A12.5	ceh-2	0	0	0	0	0	0
gene-CELE_C27A12.11	gene-CELE	C27A12.11	C27A12.11	0	0	0	0	0	0
gene-CELE_C27A12.2	gene-CELE	C27A12.2	szy-5	21.0895	19.561	14.821	21.7964	42.2334	7.20037
gene-CELE_C27A12.6	gene-CELE	C27A12.6	ari-1.3	14.5893	10.6563	11.3068	16.5443	18.2729	4.80025
gene-CELE_C27A12.13	gene-CELE	C27A12.13	mir-4926	0.144449	0.145977	0.152794	0	0	0
rna-NR_050159.2	rna-NR	50159.2	mir-4926	0.144449	0.145977	0.152794	0	0	0
gene-CELE_C27A12.7	gene-CELE	C27A12.7	ari-1.2	14.156	21.1667	19.252	17.0695	24.8076	9.00046
gene-CELE_C27A12.8	gene-CELE	C27A12.8	ari-1.1	24.5563	34.4506	30.5588	30.9877	52.7615	6.60034
gene-CELE_C27A12.9	gene-CELE	C27A12.9	pigo-1	9.38917	5.25518	4.58382	6.56519	7.86582	6.00031
gene-CELE_C27A12.10	gene-CELE	C27A12.10	mbd-2	7.22244	8.75864	7.18131	8.92866	8.95494	0
gene-CELE_ZK484.3	gene-CELE	ZK484.3	ZK484.3	22.534	26.2759	16.1962	16.5443	22.1453	0
gene-CELE_ZK484.4	gene-CELE	ZK484.4	tres-1	32.0676	30.3633	24.7526	29.4121	42.2334	12.0006
gene-CELE_ZK484.9	gene-CELE	ZK484.9	ZK484.9	0	0.437932	0.152794	0	0	0
gene-CELE_ZK484.10	gene-CELE	ZK484.10	ZK484.10	0	0.291955	0.152794	0	0	0
gene-CELE_ZK484.2	gene-CELE	ZK484.2	haf-9	79.5913	75.0323	101.15	91.3875	102.377	40.8021
gene-CELE_ZK484.6	gene-CELE	ZK484.6	ZK484.6	4.76681	7.00691	3.97264	8.14084	5.56658	0
gene-CELE_ZK484.11	gene-CELE	ZK484.11	ZK484.11	0.288898	1.45977	0	0	0.121013	0
gene-CELE_ZK484.5	gene-CELE	ZK484.5	msrp-2	226.496	201.595	273.807	216.389	224.115	267.614
gene-CELE_ZK484.7	gene-CELE	ZK484.7	ZK484.7	16.0338	19.123	20.6272	24.6851	23.2344	0
gene-CELE_ZK484.1	gene-CELE	ZK484.1	oaz-1	255.819	240.571	312.311	315.917	328.549	236.412
gene-CELE_ZK484.8	gene-CELE	ZK484.8	nspd-1	93.0251	80.7255	91.9819	61.4502	58.0861	155.408
gene-CELE_T27A3.4	gene-CELE	T27A3.4	spch-3	235.307	218.236	281.446	263.921	194.467	307.816
gene-CELE_T27A3.5	gene-CELE	T27A3.5	T27A3.5	65.4353	59.5587	61.8815	46.4816	59.0542	52.8027
gene-CELE_T27A3.3	gene-CELE	T27A3.3	ssp-16	42.7569	36.9323	34.073	23.8973	25.4127	37.2019
gene-CELE_T27A3.8	gene-CELE	T27A3.8	T27A3.8	0	0	0	0	0	0
gene-CELE_T27A3.12	gene-CELE	T27A3.12	T27A3.12	0	0	0	0	0	0
gene-CELE_T27A3.9	gene-CELE	T27A3.9	T27A3.9	0.144449	0.291955	0.611176	0	0	0
gene-CELE_T27A3.6	gene-CELE	T27A3.6	nmrk-1	9.82252	11.6782	12.5291	9.19127	14.0375	0
gene-CELE_T27A3.7	gene-CELE	T27A3.7	nse-1	13.8671	17.0793	12.5291	14.9686	17.3048	0
gene-CELE_T27A3.2	gene-CELE	T27A3.2	usp-5	73.2356	78.3898	56.8393	60.1372	91.4856	38.402
gene-CELE_F56F4.4	gene-CELE	F56F4.4	F56F4.4	3.17787	2.33564	2.13911	0.525215	2.78329	0
gene-CELE_F56F4.6	gene-CELE	F56F4.6	abt-6	0	0	0	0	0	0
gene-CELE_F56F4.T1	gene-CELE	F56F4.T1	F56F4.t1	0	0	0	0	0	0
gene-CELE_F56F4.11	gene-CELE	F56F4.11	F56F4.11	0	0	0	0	0	0
gene-CELE_F56F4.T2	gene-CELE	F56F4.T2	F56F4.t2	0	0	0	0	0	0
gene-CELE_F56F4.5	gene-CELE	F56F4.5	pept-3	4.33347	6.423	6.26455	3.15129	10.0441	0
gene-CELE_F56F4.10	gene-CELE	F56F4.10	F56F4.10	0.433347	0	0	0	0	0
gene-CELE_F56F4.12	gene-CELE	F56F4.12	anr-5	0.288898	0.583909	0	0	0	0
gene-CELE_T27A3.1	gene-CELE	T27A3.1	trak-1	46.9459	48.4645	40.9488	38.3407	51.4304	25.2013
gene-CELE_F56F4.3	gene-CELE	F56F4.3	F56F4.3	3.61122	2.77357	5.34779	3.67651	4.11443	0
gene-CELE_F56F4.2	gene-CELE	F56F4.2	ttr-55	0	0.583909	0	0	0.484051	0
gene-CELE_F56F4.9	gene-CELE	F56F4.9	ttr-56	1.87783	1.45977	0	0	1.33114	0
gene-CELE_F56F4.1	gene-CELE	F56F4.1	ttr-58	0	0	0	0	0	0
gene-CELE_T09B4.6	gene-CELE	T09B4.6	T09B4.6	0	0	0	0	0	0
gene-CELE_T09B4.5	gene-CELE	T09B4.5	T09B4.5	1.15559	2.62759	0	0	3.14633	0
gene-CELE_T09B4.7	gene-CELE	T09B4.7	T09B4.7	11.5559	13.4299	10.2372	8.40345	11.8592	10.8006
gene-CELE_T09B4.T2	gene-CELE	T09B4.T2	T09B4.t2	0	0	0	0	0	0
gene-CELE_T09B4.19	gene-CELE	T09B4.19	T09B4.19	0.288898	0.145977	0	0	0.242025	0
gene-CELE_T09B4.12	gene-CELE	T09B4.12	mir-235	1.15559	1.02184	1.37515	1.31304	0.242025	0.600031
rna-NR_002349.2	rna-NR	2349.2	mir-235	0.288898	0.291955	0.305588	0.525215	0.242025	0
gene-CELE_T09B4.4	gene-CELE	T09B4.4	T09B4.4	3.90012	2.33564	1.37515	0	4.84051	2.40012
gene-CELE_T09B4.8	gene-CELE	T09B4.8	T09B4.8	58.3573	56.3472	53.7835	41.492	64.4997	31.8016
gene-CELE_T09B4.22	gene-CELE	T09B4.22	T09B4.22	0	0	0	0	0	0
gene-CELE_T09B4.18	gene-CELE	T09B4.18	T09B4.18	0	0	0	0	0.121013	0
gene-CELE_T09B4.15	gene-CELE	T09B4.15	T09B4.15	0	0	0	0	0.121013	0
gene-CELE_T09B4.3	gene-CELE	T09B4.3	T09B4.3	5.9224	2.18966	4.27823	4.20172	3.14633	0
gene-CELE_T09B4.9	gene-CELE	T09B4.9	tin-44	30.6232	29.3414	28.4197	32.5634	37.998	16.8009
gene-CELE_T09B4.10	gene-CELE	T09B4.10	chn-1	17.1894	21.4587	20.016	25.4729	32.1894	21.0011
gene-CELE_T09B4.20	gene-CELE	T09B4.20	mir-4916	0	0.145977	0.152794	0	0	0
rna-NR_050174.2	rna-NR	50174.2	mir-4916	0	0.291955	0.305588	0	0	0
gene-CELE_T09B4.2	gene-CELE	T09B4.2	T09B4.2	17.7672	18.5391	18.1825	13.1304	19.483	16.2008
gene-CELE_T09B4.1	gene-CELE	T09B4.1	pigv-1	19.5006	26.4219	14.057	9.19127	28.559	9.00046
gene-CELE_T05E7.3	gene-CELE	T05E7.3	T05E7.3	14.156	15.3276	9.01484	7.35301	22.0243	0
gene-CELE_T05E7.4	gene-CELE	T05E7.4	T05E7.4	2.60008	4.67127	1.06956	1.83825	3.26734	0
gene-CELE_T08B2.7	gene-CELE	T08B2.7	ech-1.2	146.904	164.662	115.971	129.466	189.506	97.805
gene-CELE_T08B2.13	gene-CELE	T08B2.13	T08B2.13	0	0	0	0	0	0
gene-CELE_T08B2.T1	gene-CELE	T08B2.T1	T08B2.t1	0	0	0	0	0	0
gene-CELE_T05E7.1	gene-CELE	T05E7.1	T05E7.1	3.17787	5.40116	2.29191	3.4139	6.77671	0
gene-CELE_T08B2.8	gene-CELE	T08B2.8	mrpl-23	29.9009	32.5529	45.5326	49.1076	49.3732	29.4015
gene-CELE_T08B2.9	gene-CELE	T08B2.9	fars-1	91.0028	88.7542	83.7311	75.1058	109.516	36.6019
gene-CELE_T08B2.14	gene-CELE	T08B2.14	T08B2.14	0.866693	0	0.305588	0.787823	0	0
gene-CELE_T08B2.4	gene-CELE	T08B2.4	T08B2.4	1.44449	1.3138	0.916764	3.4139	2.17823	0
gene-CELE_T08B2.11	gene-CELE	T08B2.11	T08B2.11	9.82252	4.37932	7.6397	4.46433	9.56	16.8009
gene-CELE_T08B2.12	gene-CELE	T08B2.12	T08B2.12	87.2471	101.746	118.415	75.631	92.6957	109.806
gene-CELE_T08B2.5	gene-CELE	T08B2.5	rbm-5	28.6009	25.984	33.4619	31.7755	44.7747	23.4012
gene-CELE_T08B2.15	gene-CELE	T08B2.15	T08B2.15	0.866693	0	0	0	0	0
gene-CELE_T08B2.10	gene-CELE	T08B2.10	rps-17	1823.38	1565.17	1430.46	1165.72	1473.81	618.632
gene-CELE_C48E7.14	gene-CELE	C48E7.14	C48E7.14	0	0	0	0	0	0
gene-CELE_C48E7.6	gene-CELE	C48E7.6	C48E7.6	3.75567	5.40116	2.5975	6.03998	8.34987	0
gene-CELE_C48E7.10	gene-CELE	C48E7.10	spp-15	13.1448	10.8023	22.9191	12.08	24.9286	15.6008
gene-CELE_C48E7.5	gene-CELE	C48E7.5	cof-2	1.58894	2.18966	1.06956	0	1.81519	0
gene-CELE_C48E7.11	gene-CELE	C48E7.11	cebp-2	5.6335	5.83909	5.65338	7.35301	8.34987	1.80009
gene-CELE_C48E7.3	gene-CELE	C48E7.3	lpd-2	30.7676	29.1955	31.0172	40.7042	48.7681	33.0017
gene-CELE_C48E7.2	gene-CELE	C48E7.2	let-611	30.6232	33.4288	26.7389	35.7146	39.2081	28.8015
gene-CELE_C48E7.7	gene-CELE	C48E7.7	C48E7.7	121.048	108.753	96.5658	81.4084	93.3008	120.606
gene-CELE_C48E7.12	gene-CELE	C48E7.12	C48E7.12	0	0	0	0	0	0
gene-CELE_C48E7.1	gene-CELE	C48E7.1	C48E7.1	46.5125	34.3047	22.0023	19.1704	17.3048	7.8004
gene-CELE_C48E7.9	gene-CELE	C48E7.9	twk-37	0	1.75173	0	0	1.08911	0
gene-CELE_C48E7.8	gene-CELE	C48E7.8	oac-9	5.34461	2.77357	7.6397	8.92866	5.80861	0
gene-CELE_C10G11.8	gene-CELE	C10G11.8	C10G11.8	114.981	111.381	143.473	128.678	144.368	97.205
gene-CELE_C10G11.9	gene-CELE	C10G11.9	spch-2	139.682	107.293	152.947	129.991	102.74	137.407
gene-CELE_C10G11.10	gene-CELE	C10G11.10	C10G11.10	2.74453	2.77357	2.75029	2.88868	3.38835	4.20022
gene-CELE_C10G11.1	gene-CELE	C10G11.1	C10G11.1	5.20016	3.94139	3.20867	2.88868	4.84051	0
gene-CELE_F26B1.5	gene-CELE	F26B1.5	F26B1.5	2.16673	3.50346	3.81985	6.03998	4.47747	0
gene-CELE_C10G11.15	gene-CELE	C10G11.15	C10G11.15	0	0	0	0	0	0
gene-CELE_C10G11.14	gene-CELE	C10G11.14	C10G11.14	0	0	0	0	0	0
gene-CELE_C10G11.6	gene-CELE	C10G11.6	C10G11.6	6.7891	7.88278	5.0422	4.20172	10.5281	0
gene-CELE_C10G11.7	gene-CELE	C10G11.7	chdp-1	86.5249	83.937	71.9659	64.3389	95.6	41.4021
gene-CELE_C10G11.5	gene-CELE	C10G11.5	pnk-1	37.5567	39.1219	39.1152	44.9059	45.3797	15.0008
gene-CELE_F26B1.4	gene-CELE	F26B1.4	col-58	90.7139	78.5358	95.8018	66.4397	86.282	66.6034
gene-CELE_F26B1.3	gene-CELE	F26B1.3	ima-2	86.236	77.076	58.3673	45.6937	63.5316	28.8015
gene-CELE_F26B1.1	gene-CELE	F26B1.1	F26B1.1	2.16673	1.75173	3.66705	0	4.35646	0
gene-CELE_F26B1.2	gene-CELE	F26B1.2	hrpk-1	85.8026	83.937	66.7709	58.5615	79.0213	36.6019
gene-CELE_F26B1.7	gene-CELE	F26B1.7	let-381	1.30004	0	0	0	0	0
gene-CELE_F26B1.8	gene-CELE	F26B1.8	F26B1.8	73.2356	66.5657	67.3821	41.7546	58.8122	43.8023
gene-CELE_K04F10.4	gene-CELE	K04F10.4	bli-4	87.3916	103.644	69.5212	60.1372	87.6132	39.002
gene-CELE_K04F10.8	gene-CELE	K04F10.8	K04F10.8	0	0	0	0	0	0
gene-CELE_K04F10.6	gene-CELE	K04F10.6	mut-2	6.06685	9.05059	6.26455	8.66605	7.98684	0
gene-CELE_K04F10.9	gene-CELE	K04F10.9	K04F10.9	0.288898	0.145977	0.152794	0	0.484051	0
gene-CELE_K04F10.3	gene-CELE	K04F10.3	K04F10.3	11.4115	8.32071	12.8347	17.3321	13.9165	18.0009
gene-CELE_K04F10.2	gene-CELE	K04F10.2	K04F10.2	0	0	0	0	0.968101	0
gene-CELE_K04F10.1	gene-CELE	K04F10.1	K04F10.1	0	0	1.22235	1.05043	1.57316	0
gene-CELE_K04F10.7	gene-CELE	K04F10.7	K04F10.7	18.345	23.0644	15.585	13.1304	20.6932	8.40043
gene-CELE_ZC308.4	gene-CELE	ZC308.4	ZC308.4	4.62236	4.37932	2.75029	1.83825	3.63038	5.40028
gene-CELE_ZC308.1	gene-CELE	ZC308.1	gld-2	39.8679	52.4059	18.3353	24.9477	36.3038	19.201
gene-CELE_ZC308.6	gene-CELE	ZC308.6	ZC308.6	0	0	0	0	0	0
gene-CELE_ZC308.5	gene-CELE	ZC308.5	ZC308.5	0	0	0	0	0	0
gene-CELE_ZC328.8	gene-CELE	ZC328.8	ZC328.8	0	0	0	0	0.242025	0
gene-CELE_ZC328.2	gene-CELE	ZC328.2	klu-2	3.32232	2.04368	1.37515	0	2.42025	0
gene-CELE_ZC328.1	gene-CELE	ZC328.1	cuti-1	12.1337	6.56898	3.05588	4.46433	16.4577	0
gene-CELE_R10A10.2	gene-CELE	R10A10.2	rbx-2	3.90012	4.67127	3.36147	4.98955	6.41367	0
gene-CELE_ZC328.3	gene-CELE	ZC328.3	ZC328.3	8.52248	7.7368	5.65338	6.8278	11.0122	0
gene-CELE_R10A10.3	gene-CELE	R10A10.3	R10A10.3	0	0	0	0	0	0
gene-CELE_ZC328.4	gene-CELE	ZC328.4	san-1	11.9893	17.5173	16.0434	18.6451	18.999	9.60049
gene-CELE_F37E3.2	gene-CELE	F37E3.2	lron-6	0	0	0	0	0	0
gene-CELE_F37E3.1	gene-CELE	F37E3.1	ncbp-1	31.7787	29.0495	22.6135	36.7651	43.5646	22.2011
gene-CELE_F37E3.3	gene-CELE	F37E3.3	comp-1	15.3116	13.5759	12.5291	12.8678	15.7316	0
gene-CELE_T23H2.2	gene-CELE	T23H2.2	snt-4	9.96697	15.4736	7.18131	6.03998	14.7635	0
gene-CELE_T23H2.3	gene-CELE	T23H2.3	T23H2.3	43.768	47.8806	51.186	53.0467	62.5635	40.2021
gene-CELE_T23H2.6	gene-CELE	T23H2.6	T23H2.6	0	0	0	0	0	0
gene-CELE_T23H2.1	gene-CELE	T23H2.1	npp-12	51.4238	65.8358	32.8507	33.3512	69.7033	15.6008
gene-CELE_T23H2.4	gene-CELE	T23H2.4	mam-8	1.15559	1.60575	1.06956	0	1.33114	0
gene-CELE_T23H2.5	gene-CELE	T23H2.5	rab-10	35.1011	35.7644	25.3638	29.1495	42.8385	10.8006
gene-CELE_K06A5.3	gene-CELE	K06A5.3	K06A5.3	12.1337	8.32071	10.8484	12.3426	10.7701	9.00046
gene-CELE_K06A5.4	gene-CELE	K06A5.4	knl-2	37.5567	36.9323	38.0457	40.9668	51.3094	35.4018
gene-CELE_K06A5.6	gene-CELE	K06A5.6	acdh-3	96.7807	93.5715	88.6205	77.7319	99.5934	59.4031
gene-CELE_K06A5.2	gene-CELE	K06A5.2	K06A5.2	79.158	63.3542	74.2578	66.4397	70.1873	54.0028
gene-CELE_K06A5.7	gene-CELE	K06A5.7	cdc-25.1	31.201	32.6989	20.78	17.0695	27.4699	8.40043
gene-CELE_K06A5.8	gene-CELE	K06A5.8	nmtn-1	1.01114	1.60575	1.37515	0.787823	3.14633	0
gene-CELE_C55B7.6	gene-CELE	C55B7.6	sulp-1	0.722244	0.437932	0	0.787823	0.242025	0
gene-CELE_K06A5.9	gene-CELE	K06A5.9	K06A5.9	0	0	0	0	0	0
gene-CELE_K06A5.1	gene-CELE	K06A5.1	uad-2	28.7453	34.3047	28.2669	21.2712	40.0552	18.0009
gene-CELE_C55B7.8	gene-CELE	C55B7.8	dbr-1	15.8894	15.3276	13.9042	12.3426	21.0562	7.8004
gene-CELE_C55B7.9	gene-CELE	C55B7.9	mdt-18	10.9781	9.78048	7.33411	9.97909	12.5853	5.40028
gene-CELE_C55B7.5	gene-CELE	C55B7.5	uri-1	24.2674	19.7069	30.7116	33.8764	49.8572	29.4015
gene-CELE_C55B7.10	gene-CELE	C55B7.10	C55B7.10	14.156	14.0138	10.0844	9.71648	12.3433	9.00046
gene-CELE_C55B7.4	gene-CELE	C55B7.4	acdh-1	302.331	313.267	288.017	269.173	432.983	107.406
gene-CELE_C55B7.3	gene-CELE	C55B7.3	C55B7.3	25.2785	19.123	30.2532	20.746	34.9727	30.6016
gene-CELE_T10E9.5	gene-CELE	T10E9.5	T10E9.5	0	0	0	0	0	0
gene-CELE_C55B7.2	gene-CELE	C55B7.2	gly-2	3.61122	7.44484	5.0422	5.77737	6.29266	0
gene-CELE_C55B7.11	gene-CELE	C55B7.11	C55B7.11	13.7226	10.8023	14.821	17.5947	14.4005	5.40028
gene-CELE_C55B7.1	gene-CELE	C55B7.1	glh-2	43.4791	51.9679	56.5338	59.6119	54.3347	21.0011
gene-CELE_T10E9.12	gene-CELE	T10E9.12	T10E9.12	0	0	0.152794	0	0	0
gene-CELE_T10E9.4	gene-CELE	T10E9.4	T10E9.4	65.7242	60.4346	67.9933	60.925	69.5823	33.6017
gene-CELE_T10E9.6	gene-CELE	T10E9.6	T10E9.6	3.90012	3.35748	3.20867	5.25215	3.14633	0
gene-CELE_T10E9.7	gene-CELE	T10E9.7	nuo-2	148.349	148.459	132.931	108.72	132.509	41.4021
gene-CELE_T10E9.14	gene-CELE	T10E9.14	T10E9.14	8.37803	8.61266	9.77881	8.66605	13.3114	0
gene-CELE_T10E9.11	gene-CELE	T10E9.11	T10E9.11	0	0.145977	0.152794	0	0.121013	0
gene-CELE_T10E9.13	gene-CELE	T10E9.13	T10E9.13	0	0.145977	0.152794	0	0.121013	0
gene-CELE_T10E9.3	gene-CELE	T10E9.3	cpg-22	70.9244	84.5209	77.4665	73.5301	110.848	69.0035
gene-CELE_T10E9.8	gene-CELE	T10E9.8	T10E9.8	1.58894	0.875864	0.916764	0	3.26734	0
gene-CELE_T10E9.10	gene-CELE	T10E9.10	21ur-14742	0	0	0	0	0	0
gene-CELE_T10E9.2	gene-CELE	T10E9.2	T10E9.2	13.2893	14.8897	13.2931	24.1599	28.559	0
gene-CELE_T10E9.1	gene-CELE	T10E9.1	T10E9.1	13.2893	11.8242	12.9875	12.6052	22.2663	0
gene-CELE_T10E9.9	gene-CELE	T10E9.9	acdh-4	12.567	13.5759	15.4322	14.4434	17.1838	21.6011
gene-CELE_F57B10.8	gene-CELE	F57B10.8	F57B10.8	16.4672	15.6196	27.0445	33.0886	30.4952	13.2007
gene-CELE_F57B10.9	gene-CELE	F57B10.9	spg-20	19.5006	16.9334	15.1266	15.7565	24.6866	14.4007
gene-CELE_F57B10.14	gene-CELE	F57B10.14	ucr-11	124.515	131.672	135.223	128.415	91.9696	96.605
gene-CELE_F57B10.10	gene-CELE	F57B10.10	dad-1	64.2797	51.676	39.5736	33.6138	51.3094	43.8023
gene-CELE_F57B10.15	gene-CELE	F57B10.15	21ur-14797	0	0	0	0	0	0
gene-CELE_F57B10.17	gene-CELE	F57B10.17	F57B10.17	0.288898	0	0.611176	0	0	0
gene-CELE_F57B10.7	gene-CELE	F57B10.7	tre-1	21.9562	24.9621	25.0582	28.6242	45.0167	16.2008
gene-CELE_F57B10.6	gene-CELE	F57B10.6	xpg-1	22.8229	19.269	20.3216	27.0486	32.5524	20.401
gene-CELE_F57B10.5	gene-CELE	F57B10.5	tmed-3	61.9686	49.0484	43.5463	57.7737	68.2511	30.6016
gene-CELE_F57B10.11	gene-CELE	F57B10.11	bag-1	119.459	113.716	126.819	122.113	143.158	71.4037
gene-CELE_F57B10.4	gene-CELE	F57B10.4	syp-6	28.7453	38.538	34.9898	32.0381	43.8066	36.0019
gene-CELE_F57B10.12	gene-CELE	F57B10.12	mei-2	20.9451	24.8161	16.0434	12.3426	14.7635	0
gene-CELE_F57B10.3	gene-CELE	F57B10.3	ipgm-1	190.095	182.034	168.532	142.859	197.251	62.4032
gene-CELE_F57B10.16	gene-CELE	F57B10.16	F57B10.16	0	0	0.305588	0	0	0
gene-CELE_F57B10.18	gene-CELE	F57B10.18	F57B10.18	0	0	0	0	0	0
gene-CELE_F48A9.4	gene-CELE	F48A9.4	F48A9.4	0	0	0	0	0	0
gene-CELE_F48A9.6	gene-CELE	F48A9.6	F48A9.6	0	0.291955	0.305588	0.525215	0.121013	0
gene-CELE_F57B10.1	gene-CELE	F57B10.1	let-607	82.7692	106.417	30.2532	38.8659	69.3403	19.801
gene-CELE_F48A9.3	gene-CELE	F48A9.3	try-6	13.2893	9.48853	15.4322	12.6052	7.86582	0
gene-CELE_F48A9.2	gene-CELE	F48A9.2	F48A9.2	6.7891	7.7368	4.27823	4.46433	10.1651	3.00015
gene-CELE_D2092.5	gene-CELE	D2092.5	maco-1	14.5893	20.4368	8.09808	9.19127	17.0628	0
gene-CELE_D2092.15	gene-CELE	D2092.15	D2092.15	0.144449	0.145977	0	0.262608	0.121013	0
gene-CELE_D2092.7	gene-CELE	D2092.7	tsp-19	3.46677	5.40116	5.0422	9.45388	8.71291	0
gene-CELE_D2092.12	gene-CELE	D2092.12	D2092.12	0	0	0	0	0	0
gene-CELE_D2092.4	gene-CELE	D2092.4	D2092.4	45.068	52.8438	51.3388	60.925	69.0982	19.801
gene-CELE_D2092.8	gene-CELE	D2092.8	D2092.8	13.5782	13.5759	16.3489	12.08	21.9033	6.60034
gene-CELE_D2092.3	gene-CELE	D2092.3	acr-11	0	0	0	0	0	0
gene-CELE_D2092.2	gene-CELE	D2092.2	ppfr-2	17.4783	16.3495	16.1962	15.2312	18.636	6.60034
gene-CELE_D2092.11	gene-CELE	D2092.11	21ur-13226	0.144449	0.145977	0.152794	0.262608	0.121013	0
gene-CELE_D2092.1	gene-CELE	D2092.1	mctp-1	6.2113	5.10921	6.72293	7.61562	11.8592	0
gene-CELE_D2092.14	gene-CELE	D2092.14	D2092.14	0	0	0	0	0	0
gene-CELE_ZC581.6	gene-CELE	ZC581.6	try-7	3.46677	5.98507	2.29191	4.46433	6.29266	3.00015
gene-CELE_ZC581.10	gene-CELE	ZC581.10	ZC581.10	8.08914	9.19657	11.6123	13.1304	13.0694	16.2008
gene-CELE_ZC581.13	gene-CELE	ZC581.13	ZC581.13	0	0	0	0	0	0
gene-CELE_ZC581.3	gene-CELE	ZC581.3	ZC581.3	15.0227	14.0138	17.1129	15.4939	15.4896	9.60049
gene-CELE_ZC581.2	gene-CELE	ZC581.2	ZC581.2	14.0115	10.8023	18.4881	18.1199	17.0628	6.60034
gene-CELE_ZC581.7	gene-CELE	ZC581.7	ZC581.7	21.9562	18.1012	25.8222	28.6242	26.8648	34.8018
gene-CELE_C17F3.3	gene-CELE	C17F3.3	C17F3.3	8.52248	8.61266	12.9875	12.6052	12.1013	5.40028
gene-CELE_ZC581.9	gene-CELE	ZC581.9	ZC581.9	2.02228	3.2115	2.90308	4.20172	3.38835	0
gene-CELE_ZC581.12	gene-CELE	ZC581.12	ZC581.12	0	0	0	0	0	0
gene-CELE_ZC581.1	gene-CELE	ZC581.1	nekl-2	16.3227	15.6196	7.6397	7.61562	11.9803	0
gene-CELE_C17F3.1	gene-CELE	C17F3.1	C17F3.1	55.3239	52.1139	59.7424	51.2085	45.2587	56.4029
gene-CELE_T23B3.9	gene-CELE	T23B3.9	T23B3.9	0	0	0	0	0	0
gene-CELE_T23B3.6	gene-CELE	T23B3.6	T23B3.6	0	1.3138	0	1.83825	1.21013	0
gene-CELE_T23B3.8	gene-CELE	T23B3.8	T23B3.8	0	0	0	0	0	0
gene-CELE_T23B3.3	gene-CELE	T23B3.3	rmd-5	0	0	0	0	0	0
gene-CELE_T23B3.5	gene-CELE	T23B3.5	T23B3.5	92.8806	81.4553	185.797	150.474	177.284	166.809
gene-CELE_T23B3.2	gene-CELE	T23B3.2	T23B3.2	25.2785	23.3564	12.0707	10.7669	15.3686	3.60019
gene-CELE_W02D3.3	gene-CELE	W02D3.3	mec-6	0	0	0	0	0	0
gene-CELE_T23B3.1	gene-CELE	T23B3.1	T23B3.1	30.1898	31.8231	34.6842	35.7146	51.9144	21.0011
gene-CELE_W02D3.4	gene-CELE	W02D3.4	W02D3.4	16.4672	18.8311	11.4595	10.2417	26.1387	0
gene-CELE_W02D3.13	gene-CELE	W02D3.13	W02D3.13	0.288898	0.291955	0.305588	0.525215	0.242025	0
gene-CELE_W02D3.5	gene-CELE	W02D3.5	lbp-6	203.528	190.938	173.116	195.38	255.216	103.805
gene-CELE_W02D3.7	gene-CELE	W02D3.7	lbp-5	47.2348	43.9392	51.4916	48.3198	48.163	40.2021
gene-CELE_W02D3.8	gene-CELE	W02D3.8	smg-5	11.5559	9.6345	12.5291	16.0191	21.7823	6.00031
gene-CELE_W02D3.10	gene-CELE	W02D3.10	fnci-1	10.5448	14.7437	9.16764	16.5443	22.1453	0
gene-CELE_W02D3.2	gene-CELE	W02D3.2	dhod-1	46.0792	46.5668	52.1027	56.4606	68.8562	27.0014
gene-CELE_W02D3.1	gene-CELE	W02D3.1	cytb-5.2	97.9363	72.8427	68.9101	59.3493	83.1357	34.8018
gene-CELE_W02D3.12	gene-CELE	W02D3.12	W02D3.12	11.9893	13.7219	16.1962	16.5443	22.8714	12.0006
gene-CELE_W02D3.9	gene-CELE	W02D3.9	unc-37	16.6116	16.0575	11.4595	6.03998	25.2916	16.8009
gene-CELE_W02D3.11	gene-CELE	W02D3.11	hrpf-1	27.4453	28.7575	25.8222	27.5738	36.6668	7.8004
gene-CELE_F08B6.2	gene-CELE	F08B6.2	gpc-2	41.6013	34.4506	30.406	27.3112	24.6866	0
gene-CELE_F08B6.3	gene-CELE	F08B6.3	calu-2	3.61122	4.96323	4.58382	5.51476	7.26076	0
gene-CELE_C37A2.5	gene-CELE	C37A2.5	pqn-21	8.23358	12.846	7.4869	6.8278	11.9803	0
gene-CELE_C37A2.T1	gene-CELE	C37A2.T1	C37A2.t1	0	0	0	0	0	0
gene-CELE_C37A2.4	gene-CELE	C37A2.4	cye-1	31.7787	27.4437	20.3216	29.1495	37.1509	21.6011
gene-CELE_C37A2.3	gene-CELE	C37A2.3	acdh-5	17.045	18.1012	20.016	13.6556	19.241	4.80025
gene-CELE_F08B6.1	gene-CELE	F08B6.1	F08B6.1	3.17787	2.48161	1.83353	1.83825	2.42025	0
gene-CELE_F08B6.4	gene-CELE	F08B6.4	unc-87	923.75	895.863	731.73	677.003	815.867	333.617
gene-CELE_C37A2.2	gene-CELE	C37A2.2	pqn-20	22.9674	39.1219	10.2372	12.3426	20.2091	0
gene-CELE_C37A2.8	gene-CELE	C37A2.8	C37A2.8	19.0672	19.415	31.3228	28.099	34.9727	9.00046
gene-CELE_K02F2.4	gene-CELE	K02F2.4	ulp-5	7.94469	7.15289	4.88941	6.8278	7.86582	0
gene-CELE_K02F2.8	gene-CELE	K02F2.8	K02F2.8	0	0	0	0	0	0
gene-CELE_E02D9.1	gene-CELE	E02D9.1	E02D9.1	72.2244	61.4565	89.0789	83.2466	85.0719	67.2035
gene-CELE_E02D9.3	gene-CELE	E02D9.3	mek-5	4.76681	4.81725	10.39	6.03998	8.71291	0
gene-CELE_K02F2.5	gene-CELE	K02F2.5	K02F2.5	6.2113	9.48853	5.19499	15.4939	18.999	8.40043
gene-CELE_C37A2.6	gene-CELE	C37A2.6	C37A2.6	0	1.60575	0.76397	1.31304	1.69418	0
gene-CELE_C37A2.7	gene-CELE	C37A2.7	C37A2.7	1864.26	1698.59	2159.89	1420.18	1179.63	1197.66
gene-CELE_K02F2.7	gene-CELE	K02F2.7	K02F2.7	0	0.145977	0	0	0	0
gene-CELE_K02F2.10	gene-CELE	K02F2.10	K02F2.10	0	0.145977	0	0	0	0
gene-CELE_K02F2.9	gene-CELE	K02F2.9	K02F2.9	0	0	0	0	0	0
gene-CELE_K02F2.3	gene-CELE	K02F2.3	teg-4	29.4676	33.1369	31.17	36.2399	58.5701	19.801
gene-CELE_K02F2.6	gene-CELE	K02F2.6	ser-3	5.6335	4.37932	0.305588	2.10086	6.29266	0
gene-CELE_H27M09.4	gene-CELE	H27M09.4	dpy-14	4.47791	3.06552	3.66705	12.6052	3.14633	3.60019
gene-CELE_H27M09.5	gene-CELE	H27M09.5	H27M09.5	5.48906	5.83909	4.88941	4.72694	6.53468	16.2008
gene-CELE_K02F2.1	gene-CELE	K02F2.1	dpf-3	54.6017	50.6541	45.6854	52.2589	85.798	27.0014
gene-CELE_H27M09.3	gene-CELE	H27M09.3	syp-4	48.1015	48.4645	44.463	48.0572	71.7605	30.6016
gene-CELE_H27M09.2	gene-CELE	H27M09.2	rpb-5	74.969	68.7553	69.5212	60.3998	75.2699	43.2022
gene-CELE_H27M09.1	gene-CELE	H27M09.1	sacy-1	32.6454	29.9254	29.9476	39.3911	49.7362	23.4012
gene-CELE_K02F2.11	gene-CELE	K02F2.11	K02F2.11	8.08914	9.92646	4.73661	4.98955	3.63038	6.60034
gene-CELE_K02F2.2	gene-CELE	K02F2.2	ahcy-1	2360.29	2236.08	1514.19	1408.1	1361.03	865.244
gene-CELE_T21G5.8	gene-CELE	T21G5.8	T21G5.8	0	0	0	0	0	0
gene-CELE_T21G5.6	gene-CELE	T21G5.6	let-383	4.76681	7.15289	0.916764	2.88868	1.69418	2.40012
gene-CELE_T21G5.2	gene-CELE	T21G5.2	T21G5.2	0.144449	0.145977	0	0.262608	0.121013	0
gene-CELE_T21G5.12	gene-CELE	T21G5.12	T21G5.12	11.1226	10.3644	7.4869	9.45388	6.77671	0
gene-CELE_T21G5.3	gene-CELE	T21G5.3	glh-1	309.409	326.989	337.675	331.936	426.933	210.611
gene-CELE_T21G5.4	gene-CELE	T21G5.4	smz-2	51.8571	51.676	55.4642	47.7946	61.4744	64.2033
gene-CELE_T21G5.7	gene-CELE	T21G5.7	T21G5.7	0	0.145977	0	0	0	0
gene-CELE_C48B6.12	gene-CELE	C48B6.12	C48B6.12	0	0	0	0	0	0
gene-CELE_C48B6.11	gene-CELE	C48B6.11	C48B6.11	0	0	0	0	0	0
gene-CELE_T21G5.1	gene-CELE	T21G5.1	T21G5.1	8.08914	9.05059	7.33411	12.6052	14.8846	8.40043
gene-CELE_T21G5.5	gene-CELE	T21G5.5	asd-2	16.0338	18.2472	3.97264	4.98955	12.8273	0
gene-CELE_C48B6.4	gene-CELE	C48B6.4	C48B6.4	6.64465	7.88278	7.02852	8.40345	9.31798	3.60019
gene-CELE_C48B6.6	gene-CELE	C48B6.6	smg-1	32.9343	46.5668	26.1278	29.9373	50.4623	18.0009
gene-CELE_C48B6.3	gene-CELE	C48B6.3	haps-1	25.7119	28.3196	25.8222	22.8469	30.4952	24.6013
gene-CELE_C48B6.2	gene-CELE	C48B6.2	C48B6.2	18.6339	18.5391	21.8495	14.9686	25.1706	0
gene-CELE_C48B6.9	gene-CELE	C48B6.9	C48B6.9	0	1.60575	0	0	1.21013	0
gene-CELE_C48B6.8	gene-CELE	C48B6.8	bbs-9	0	0	0	0	0	0
gene-CELE_C48B6.10	gene-CELE	C48B6.10	C48B6.10	76.8468	69.6312	64.0207	51.4711	63.8947	57.603
gene-CELE_T10B11.3	gene-CELE	T10B11.3	ztf-4	34.2344	22.4805	20.1688	22.8469	26.6228	12.6006
gene-CELE_T10B11.4	gene-CELE	T10B11.4	T10B11.4	0	0	1.83353	0	0.605063	0
gene-CELE_T10B11.10	gene-CELE	T10B11.10	T10B11.10	0	0	0	0	0.121013	0
gene-CELE_T10B11.9	gene-CELE	T10B11.9	T10B11.9	0	0	0	0	0	0
gene-CELE_T10B11.2	gene-CELE	T10B11.2	cerk-1	22.1007	23.6483	21.5439	23.1095	33.1575	12.6006
gene-CELE_C30F12.1	gene-CELE	C30F12.1	rege-1	12.8559	14.4518	8.09808	9.71648	16.2157	0
gene-CELE_C30F12.3	gene-CELE	C30F12.3	C30F12.3	0	0	0	0	0	0
gene-CELE_C30F12.2	gene-CELE	C30F12.2	C30F12.2	8.95583	13.5759	9.62602	13.6556	13.1904	0
gene-CELE_T10B11.7	gene-CELE	T10B11.7	hrde-4	15.7449	18.8311	18.3353	16.0191	25.2916	15.0008
gene-CELE_T10B11.8	gene-CELE	T10B11.8	T10B11.8	4.33347	6.13105	3.66705	4.72694	6.05063	0
gene-CELE_T10B11.5	gene-CELE	T10B11.5	T10B11.5	2.74453	3.2115	3.97264	0	6.17165	0
gene-CELE_T10B11.6	gene-CELE	T10B11.6	T10B11.6	15.8894	17.3713	13.4459	24.6851	26.0177	8.40043
gene-CELE_T10B11.1	gene-CELE	T10B11.1	pcbd-1	14.8782	13.5759	7.6397	11.8173	13.9165	7.20037
gene-CELE_C30F12.4	gene-CELE	C30F12.4	C30F12.4	13.8671	16.6414	12.2235	6.56519	11.7382	24.0012
gene-CELE_C30F12.7	gene-CELE	C30F12.7	idhg-2	30.1898	31.8231	29.9476	21.2712	41.9914	7.8004
gene-CELE_H06O01.4	gene-CELE	H06O01.4	H06O01.4	3.32232	5.69312	4.73661	2.36347	3.26734	12.6006
gene-CELE_C30F12.5	gene-CELE	C30F12.5	C30F12.5	49.6904	50.0702	31.3228	29.4121	27.9539	21.0011
gene-CELE_C30F12.9	gene-CELE	C30F12.9	C30F12.9	0	0	0	0	0.121013	0
gene-CELE_C30F12.6	gene-CELE	C30F12.6	trhr-1	4.91126	8.90462	5.0422	6.03998	11.1332	4.20022
gene-CELE_H06O01.3	gene-CELE	H06O01.3	ctg-1	20.0784	19.561	14.9738	15.4939	26.7438	0
gene-CELE_H06O01.5	gene-CELE	H06O01.5	H06O01.5	0	0	0	0.262608	0	0
gene-CELE_H06O01.2	gene-CELE	H06O01.2	chd-1	13.5782	20.7288	18.9464	25.4729	39.6922	0
gene-CELE_VF15C11L.1	gene-CELE	VF15C11L.1	VF15C11L.1	0	0	0	0	0	0
gene-CELE_H06O01.1	gene-CELE	H06O01.1	pdi-3	848.637	856.449	727.91	755.522	1117.55	436.222
gene-CELE_VF15C11L.2	gene-CELE	VF15C11L.2	VF15C11L.2	0.577795	0.291955	0.76397	1.31304	0.242025	0
gene-CELE_W01A8.7	gene-CELE	W01A8.7	W01A8.7	0	0	0	0	0.726076	0
gene-CELE_F15C11.4	gene-CELE	F15C11.4	F15C11.4	0	0	0	0	0	0
gene-CELE_F15C11.1	gene-CELE	F15C11.1	sem-4	8.81138	5.83909	3.81985	3.93911	7.50279	0
gene-CELE_F15C11.2	gene-CELE	F15C11.2	ubql-1	165.683	162.473	93.5099	85.8727	119.439	35.4018
gene-CELE_W01A8.8	gene-CELE	W01A8.8	W01A8.8	1.58894	0.145977	2.13911	0.787823	2.17823	0
gene-CELE_W01A8.2	gene-CELE	W01A8.2	W01A8.2	12.567	11.0943	6.41734	14.4434	13.4324	6.60034
gene-CELE_W01A8.10	gene-CELE	W01A8.10	W01A8.10	1.01114	0.729887	2.29191	2.88868	1.21013	0
gene-CELE_W01A8.1	gene-CELE	W01A8.1	plin-1	183.594	179.844	98.3993	96.6396	127.547	65.4034
gene-CELE_W01A8.11	gene-CELE	W01A8.11	W01A8.11	0	0	0	0	0	0
gene-CELE_W01A8.3	gene-CELE	W01A8.3	cutl-6	0.866693	0	0	0	0.605063	0
gene-CELE_W01A8.4	gene-CELE	W01A8.4	nuo-6	114.548	113.278	107.567	106.356	118.35	64.8033
gene-CELE_W01A8.9	gene-CELE	W01A8.9	21ur-15127	0	0	0	0	0	0
gene-CELE_W01A8.5	gene-CELE	W01A8.5	tofu-5	25.5674	20.4368	22.1551	16.5443	27.8329	10.2005
gene-CELE_W01A8.6	gene-CELE	W01A8.6	W01A8.6	2.16673	3.35748	0	0	5.32456	0
gene-CELE_F22D6.1	gene-CELE	F22D6.1	kin-14	16.1783	17.3713	22.9191	29.1495	28.196	21.0011
gene-CELE_F22D6.2	gene-CELE	F22D6.2	mstr-1	257.408	274.145	207.953	188.027	223.51	151.808
gene-CELE_F22D6.3	gene-CELE	F22D6.3	nars-1	116.281	126.27	139.959	126.314	167.724	78.004
gene-CELE_F22D6.4	gene-CELE	F22D6.4	nduf-6	67.0243	66.5657	62.7983	64.0763	69.4613	45.6023
gene-CELE_F22D6.5	gene-CELE	F22D6.5	prpf-4	32.3565	38.9759	39.7264	44.6433	77.9322	31.8016
gene-CELE_F22D6.16	gene-CELE	F22D6.16	F22D6.16	0.144449	0.145977	0	0	0.121013	1.20006
gene-CELE_F22D6.6	gene-CELE	F22D6.6	ekl-1	31.9232	33.1369	36.0594	31.2503	43.0805	16.8009
gene-CELE_F22D6.15	gene-CELE	F22D6.15	F22D6.15	2.31118	1.75173	0.916764	0	0.847089	0
gene-CELE_F22D6.14	gene-CELE	F22D6.14	F22D6.14	0.577795	5.54714	4.43102	3.15129	1.08911	1.80009
gene-CELE_F22D6.8	gene-CELE	F22D6.8	F22D6.8	7.80024	5.40116	5.80617	4.20172	7.98684	0
gene-CELE_F22D6.9	gene-CELE	F22D6.9	F22D6.9	18.7783	22.6265	24.9054	26.5234	27.4699	22.8012
gene-CELE_F22D6.12	gene-CELE	F22D6.12	gly-19	0	1.60575	0.916764	2.36347	5.32456	0
gene-CELE_K10D3.6	gene-CELE	K10D3.6	K10D3.6	2.16673	2.48161	1.22235	0.787823	2.66228	0
gene-CELE_K10D3.1	gene-CELE	K10D3.1	glr-3	0	0	0	0	0	0
gene-CELE_K10D3.7	gene-CELE	K10D3.7	21ur-14256	0	0	0	0	0	0
gene-CELE_K10D3.8	gene-CELE	K10D3.8	K10D3.8	0.577795	0	0	0	0.968101	0
gene-CELE_K10D3.2	gene-CELE	K10D3.2	unc-14	18.2006	23.9403	12.8347	13.393	26.1387	7.8004
gene-CELE_K10D3.3	gene-CELE	K10D3.3	taf-11.2	8.52248	8.61266	9.9316	13.9182	13.6744	0
gene-CELE_K10D3.4	gene-CELE	K10D3.4	K10D3.4	27.4453	40.8737	16.9601	26.786	27.7119	0
gene-CELE_H37N21.1	gene-CELE	H37N21.1	hpo-11	23.6896	34.5966	12.8347	20.2208	30.7372	10.2005
gene-CELE_K10D3.10	gene-CELE	K10D3.10	K10D3.10	0.144449	0.145977	0.152794	0.262608	0.121013	0.600031
gene-CELE_K07G5.6	gene-CELE	K07G5.6	fecl-1	36.1122	39.1219	35.7538	33.6138	40.4182	17.4009
gene-CELE_K07G5.1	gene-CELE	K07G5.1	crml-1	36.2567	43.0633	33.0035	38.6033	54.9397	13.8007
gene-CELE_K07G5.7	gene-CELE	K07G5.7	K07G5.7	0.288898	0.145977	0.152794	0.262608	0.121013	0.600031
gene-CELE_K07G5.4	gene-CELE	K07G5.4	K07G5.4	1.44449	2.77357	1.22235	0	0.484051	0
gene-CELE_K07G5.2	gene-CELE	K07G5.2	xpa-1	14.7338	16.4954	21.3911	18.9078	18.878	19.201
gene-CELE_K07G5.5	gene-CELE	K07G5.5	K07G5.5	2.02228	2.48161	2.29191	1.05043	8.34987	0
gene-CELE_M05B5.7	gene-CELE	M05B5.7	M05B5.7	0	1.60575	0	0	2.05722	0
gene-CELE_M05B5.2	gene-CELE	M05B5.2	let-522	5.05571	5.98507	4.73661	3.67651	12.8273	0
gene-CELE_M05B5.1	gene-CELE	M05B5.1	M05B5.1	22.2451	23.7943	23.3775	29.4121	22.9924	39.002
gene-CELE_M05B5.6	gene-CELE	M05B5.6	trpa-2	0	1.02184	0	0	2.78329	0
gene-CELE_M05B5.3	gene-CELE	M05B5.3	M05B5.3	8.52248	7.44484	3.51426	5.51476	11.7382	0
gene-CELE_M05B5.5	gene-CELE	M05B5.5	hlh-2	1.58894	1.89771	0	0	0.968101	0
gene-CELE_M05B5.4	gene-CELE	M05B5.4	plag-15	9.10028	5.10921	8.86205	8.40345	16.6997	0
gene-CELE_C01H6.1	gene-CELE	C01H6.1	col-61	4.91126	5.25518	5.0422	8.40345	12.2223	5.40028
gene-CELE_C01H6.2	gene-CELE	C01H6.2	mlt-2	0	1.3138	0	1.57565	2.29924	0
gene-CELE_C01H6.3	gene-CELE	C01H6.3	C01H6.3	0	0	0	0	0	0
gene-CELE_C01H6.11	gene-CELE	C01H6.11	C01H6.11	0	0	0	0	0	0
gene-CELE_C01H6.4	gene-CELE	C01H6.4	C01H6.4	0	2.04368	2.29191	0	2.54127	0
gene-CELE_C01H6.5	gene-CELE	C01H6.5	nhr-23	14.8782	26.8598	12.0707	13.9182	23.4765	6.00031
gene-CELE_C01H6.6	gene-CELE	C01H6.6	cnnm-4	7.94469	8.90462	6.72293	14.706	12.7063	4.20022
gene-CELE_C01H6.7	gene-CELE	C01H6.7	swsn-9	24.7008	26.5679	26.5861	18.9078	42.8385	5.40028
gene-CELE_C01H6.8	gene-CELE	C01H6.8	C01H6.8	2.88898	3.50346	6.11176	4.46433	7.38177	0
gene-CELE_C01H6.9	gene-CELE	C01H6.9	hasp-1	9.53362	8.32071	8.40367	13.6556	16.8208	16.8009
gene-CELE_R06C7.2	gene-CELE	R06C7.2	R06C7.2	4.62236	3.50346	3.51426	3.15129	4.35646	0
gene-CELE_F22D6.10	gene-CELE	F22D6.10	col-60	1426.58	1357.59	2290.53	1842.72	1717.65	1579.28
gene-CELE_R06C7.3	gene-CELE	R06C7.3	dhp-1	7.80024	7.29887	7.02852	3.93911	19.12	0
gene-CELE_R06C7.1	gene-CELE	R06C7.1	wago-1	175.361	202.763	138.126	120.8	177.889	72.0037
gene-CELE_R06C7.6	gene-CELE	R06C7.6	R06C7.6	0	0.729887	0	2.62608	1.08911	0
gene-CELE_R06C7.4	gene-CELE	R06C7.4	cpg-3	26.5786	22.7725	30.1004	28.3616	16.5787	31.2016
gene-CELE_R06C7.5	gene-CELE	R06C7.5	adsl-1	63.413	68.4634	72.7299	65.9145	72.0025	36.0019
gene-CELE_R06C7.7	gene-CELE	R06C7.7	lin-61	24.9897	31.2391	17.2657	31.5129	31.8263	13.8007
gene-CELE_R06C7.8	gene-CELE	R06C7.8	bub-1	50.2682	62.3323	65.0902	68.8032	71.1554	27.6014
gene-CELE_R06C7.9	gene-CELE	R06C7.9	ztf-15	14.3004	14.8897	14.3626	6.8278	15.7316	3.60019
gene-CELE_F21C3.1	gene-CELE	F21C3.1	twk-1	5.34461	3.06552	3.97264	5.25215	9.43899	0
gene-CELE_R06C7.12	gene-CELE	R06C7.12	R06C7.12	0	0	0	0	0	0
gene-CELE_R06C7.10	gene-CELE	R06C7.10	myo-1	193.995	254.292	109.553	206.935	222.421	61.8032
gene-CELE_F21C3.T1	gene-CELE	F21C3.T1	F21C3.t1	0	0	0	0	0	0
gene-CELE_F21C3.7	gene-CELE	F21C3.7	F21C3.7	4.04457	5.69312	5.65338	3.15129	6.77671	0
gene-CELE_F21C3.8	gene-CELE	F21C3.8	21ur-12937	0.144449	0.145977	0.152794	0	0.121013	0
gene-CELE_F21C3.3	gene-CELE	F21C3.3	hint-1	42.0346	48.3185	43.3935	19.1704	45.3797	30.0015
gene-CELE_F13G3.1	gene-CELE	F13G3.1	ztf-2	0	1.89771	0.458382	1.05043	0	0
gene-CELE_F21C3.4	gene-CELE	F21C3.4	rde-2	9.24473	12.2621	8.70925	9.97909	14.5215	0
gene-CELE_F21C3.5	gene-CELE	F21C3.5	pfd-6	51.5682	40.8737	49.658	57.5111	59.9013	25.8013
gene-CELE_F21C3.6	gene-CELE	F21C3.6	F21C3.6	1.87783	1.75173	1.83353	2.10086	3.14633	0
gene-CELE_F13G3.2	gene-CELE	F13G3.2	srd-53	0	0	0	0	1.08911	0
gene-CELE_F13G3.3	gene-CELE	F13G3.3	F13G3.3	0	1.3138	0.76397	0	1.57316	0
gene-CELE_F13G3.12	gene-CELE	F13G3.12	F13G3.12	5.9224	3.50346	2.13911	0	3.99342	0
gene-CELE_F13G3.4	gene-CELE	F13G3.4	dylt-1	26.723	23.5023	10.6956	12.8678	14.4005	3.00015
gene-CELE_F13G3.5	gene-CELE	F13G3.5	ttx-7	32.2121	30.8012	25.3638	26.786	36.3038	19.201
gene-CELE_F13G3.6	gene-CELE	F13G3.6	F13G3.6	22.2451	21.1667	20.4744	23.6347	30.1322	16.2008
gene-CELE_F13G3.8	gene-CELE	F13G3.8	eat-5	0	0	0	0	1.57316	0
gene-CELE_F13G3.7	gene-CELE	F13G3.7	F13G3.7	18.7783	18.6851	13.7515	20.2208	25.1706	11.4006
gene-CELE_F13G3.15	gene-CELE	F13G3.15	F13G3.15	0.144449	0.145977	0	0.262608	0.121013	0
gene-CELE_F13G3.11	gene-CELE	F13G3.11	mrpl-13	22.534	27.0058	26.8917	16.2817	27.8329	15.6008
gene-CELE_F13G3.9	gene-CELE	F13G3.9	mif-3	7.94469	4.67127	5.0422	5.25215	7.13975	0
gene-CELE_F13G3.10	gene-CELE	F13G3.10	F13G3.10	48.6793	45.9829	70.2852	64.0763	65.3468	62.4032
gene-CELE_F52A8.3	gene-CELE	F52A8.3	F52A8.3	3.17787	2.77357	0	0	1.33114	0
gene-CELE_F52A8.8	gene-CELE	F52A8.8	linc-149	0.288898	0	0	0	0.242025	0
gene-CELE_F52A8.1	gene-CELE	F52A8.1	F52A8.1	66.7354	63.6461	25.6694	21.0086	38.482	13.8007
gene-CELE_F52A8.2	gene-CELE	F52A8.2	gpb-2	7.22244	6.71496	4.73661	6.56519	13.5534	2.40012
gene-CELE_F52A8.4	gene-CELE	F52A8.4	glb-18	4.33347	2.91955	3.81985	5.51476	6.41367	0
gene-CELE_F52A8.6	gene-CELE	F52A8.6	kbrl-1	19.3561	11.3862	15.4322	17.3321	19.241	0
gene-CELE_F52A8.5	gene-CELE	F52A8.5	gcsh-2	57.4906	54.3036	63.2567	58.0363	75.3909	22.2011
gene-CELE_F07A5.1	gene-CELE	F07A5.1	inx-14	18.6339	17.8092	14.5154	12.08	23.9605	4.20022
gene-CELE_F07A5.3	gene-CELE	F07A5.3	scav-6	2.60008	6.13105	9.62602	10.5043	11.4962	0
gene-CELE_F07A5.4	gene-CELE	F07A5.4	F07A5.4	1.15559	0.729887	0	0	0	0
gene-CELE_F07A5.5	gene-CELE	F07A5.5	sue-1	2.45563	3.64943	0	1.83825	3.50937	0
gene-CELE_F07A5.2	gene-CELE	F07A5.2	spsp-1	63.5575	67.8795	90.1484	85.6101	87.6132	33.6017
gene-CELE_C15A11.1	gene-CELE	C15A11.1	col-35	0	0	0	0	0.121013	0
gene-CELE_C15A11.9	gene-CELE	C15A11.9	21ur-13320	0	0	0	0	0	0
gene-CELE_C15A11.2	gene-CELE	C15A11.2	C15A11.2	10.6892	7.15289	8.55646	6.8278	11.3752	5.40028
gene-CELE_C15A11.10	gene-CELE	C15A11.10	C15A11.10	0	0	0	0	0	0
gene-CELE_C15A11.3	gene-CELE	C15A11.3	sol-1	0.577795	0	0	0	2.17823	0
gene-CELE_C15A11.4	gene-CELE	C15A11.4	C15A11.4	0	0	0	0	2.66228	0
gene-CELE_C15A11.8	gene-CELE	C15A11.8	21ur-15108	0	0	0	0	0	0
gene-CELE_F07A5.7	gene-CELE	F07A5.7	unc-15	1598.62	1742.24	834.102	806.731	1134.01	480.625
gene-CELE_C15A11.5	gene-CELE	C15A11.5	col-7	501.96	398.664	389.93	198.531	187.328	151.208
gene-CELE_C15A11.7	gene-CELE	C15A11.7	C15A11.7	3.90012	4.23334	5.80617	10.2417	8.10785	1.80009
gene-CELE_ZK524.1	gene-CELE	ZK524.1	spe-4	13.4337	14.4518	16.9601	17.3321	24.9286	0
gene-CELE_ZK524.2	gene-CELE	ZK524.2	unc-13	8.23358	10.3644	6.57014	9.19127	23.8395	8.40043
gene-CELE_T28F4.1	gene-CELE	T28F4.1	T28F4.1	13.4337	18.6851	9.16764	5.25215	15.6106	0
gene-CELE_ZK524.3	gene-CELE	ZK524.3	lars-2	19.2117	20.5828	22.9191	29.1495	44.7747	23.4012
gene-CELE_ZK524.4	gene-CELE	ZK524.4	ZK524.4	17.6228	23.5023	11.3068	12.08	24.5656	0
gene-CELE_T28F4.7	gene-CELE	T28F4.7	T28F4.7	0.433347	0	0	0.525215	0.242025	0.600031
gene-CELE_T28F4.2	gene-CELE	T28F4.2	asic-2	1.15559	0	2.29191	2.36347	3.63038	0
gene-CELE_C15A11.6	gene-CELE	C15A11.6	col-62	516.116	411.656	380.61	195.905	178.615	157.208
gene-CELE_T28F4.3	gene-CELE	T28F4.3	T28F4.3	8.81138	12.846	14.6682	9.19127	18.3939	15.0008
gene-CELE_C26C6.6	gene-CELE	C26C6.6	C26C6.6	3.32232	2.18966	2.75029	0	3.02532	0
gene-CELE_C26C6.7	gene-CELE	C26C6.7	glb-8	0	0	0	0.525215	0	0
gene-CELE_C26C6.11	gene-CELE	C26C6.11	21ur-12969	0	0	0	0	0	0
gene-CELE_C26C6.10	gene-CELE	C26C6.10	C26C6.10	0	0	0	0	0	0
gene-CELE_C26C6.9	gene-CELE	C26C6.9	C26C6.9	2.16673	2.33564	1.06956	0	3.26734	0
gene-CELE_C26C6.12	gene-CELE	C26C6.12	C26C6.12	0	0	0	0	0	0
gene-CELE_C26C6.8	gene-CELE	C26C6.8	C26C6.8	0	0	0	0	1.21013	0
gene-CELE_C26C6.1	gene-CELE	C26C6.1	pbrm-1	37.4123	39.1219	23.6831	25.4729	49.8572	11.4006
gene-CELE_C26C6.3	gene-CELE	C26C6.3	nas-36	3.46677	5.83909	3.81985	4.46433	7.6238	0
gene-CELE_C26C6.2	gene-CELE	C26C6.2	goa-1	34.0899	39.4139	16.9601	17.0695	47.0739	13.8007
gene-CELE_T28F4.4	gene-CELE	T28F4.4	T28F4.4	11.7004	15.9115	9.32043	13.6556	19.362	6.00031
gene-CELE_T28F4.8	gene-CELE	T28F4.8	T28F4.8	0	0	0	0	0	0
gene-CELE_T28F4.5	gene-CELE	T28F4.5	T28F4.5	758.645	680.4	518.43	506.57	612.082	420.022
gene-CELE_C26C6.4	gene-CELE	C26C6.4	C26C6.4	0	0	0	0	0	0
gene-CELE_C26C6.5	gene-CELE	C26C6.5	dcp-66	20.9451	27.0058	8.86205	11.2921	26.6228	0
gene-CELE_T25G3.2	gene-CELE	T25G3.2	chs-1	35.39	40.7277	32.3923	36.7651	34.9727	30.6016
gene-CELE_T25G3.1	gene-CELE	T25G3.1	T25G3.1	8.81138	11.0943	15.4322	20.4834	11.4962	10.8006
gene-CELE_T25G3.3	gene-CELE	T25G3.3	T25G3.3	91.2917	89.4841	93.8155	97.9527	146.788	61.8032
gene-CELE_D2030.14	gene-CELE	D2030.14	D2030.14	0	0	0	0	0	0
gene-CELE_T25G3.4	gene-CELE	T25G3.4	gpdh-3	66.8798	71.3829	70.8964	59.0867	109.274	31.2016
gene-CELE_D2030.1	gene-CELE	D2030.1	mans-1	31.6343	26.4219	28.8781	37.8155	36.9089	22.8012
gene-CELE_D2030.5	gene-CELE	D2030.5	mce-1	13.2893	15.9115	11.6123	9.71648	19.362	16.2008
gene-CELE_D2030.2	gene-CELE	D2030.2	D2030.2	39.7234	33.7208	31.4755	29.6747	61.5954	24.6013
gene-CELE_D2030.3	gene-CELE	D2030.3	D2030.3	23.4007	23.9403	23.6831	37.5529	38.9661	12.6006
gene-CELE_D2030.4	gene-CELE	D2030.4	ndub-7	112.815	93.4255	126.208	99.0031	99.8354	48.0025
gene-CELE_D2030.12	gene-CELE	D2030.12	D2030.12	0	0	0	0	0.605063	0
gene-CELE_D2030.6	gene-CELE	D2030.6	prg-1	128.271	136.489	92.1347	91.3875	152.839	63.6033
gene-CELE_D2030.7	gene-CELE	D2030.7	D2030.7	20.0784	17.6633	13.9042	12.08	22.9924	12.6006
gene-CELE_D2030.11	gene-CELE	D2030.11	D2030.11	8.08914	7.15289	8.40367	6.03998	7.38177	7.8004
gene-CELE_D2030.8	gene-CELE	D2030.8	D2030.8	12.1337	15.1816	8.55646	6.30258	8.83392	0
gene-CELE_D2030.9	gene-CELE	D2030.9	wdr-23	50.7015	41.7495	32.2395	45.6937	40.6603	0
gene-CELE_D2030.10	gene-CELE	D2030.10	aex-1	2.45563	2.04368	2.4447	2.88868	3.50937	0
gene-CELE_D2030.13	gene-CELE	D2030.13	21ur-12259	0	0	0	0	0	0
gene-CELE_F29D11.1	gene-CELE	F29D11.1	lrp-1	45.068	62.0404	29.4892	53.3094	110.001	15.6008
gene-CELE_F26A3.10	gene-CELE	F26A3.10	21ur-12960	0	0.145977	0	0	0.121013	0
gene-CELE_F29D11.2	gene-CELE	F29D11.2	capg-1	20.0784	26.7139	13.2931	28.3616	27.4699	16.8009
gene-CELE_F26A3.1	gene-CELE	F26A3.1	F26A3.1	21.234	25.1081	28.1141	25.2103	35.9408	23.4012
gene-CELE_F26A3.2	gene-CELE	F26A3.2	ncbp-2	22.1007	23.9403	27.0445	21.0086	37.5139	9.00046
gene-CELE_F26A3.8	gene-CELE	F26A3.8	rrf-1	8.66693	14.0138	9.47322	7.09041	19.9671	7.20037
gene-CELE_F26A3.3	gene-CELE	F26A3.3	ego-1	29.1787	40.4357	30.406	30.9877	56.6339	18.0009
gene-CELE_F26A3.4	gene-CELE	F26A3.4	F26A3.4	13.1448	16.7874	9.62602	8.92866	16.9418	5.40028
gene-CELE_F26A3.11	gene-CELE	F26A3.11	F26A3.11	0	0	0	0	0	0
gene-CELE_F26A3.6	gene-CELE	F26A3.6	del-3	0.722244	0.583909	0	0	0	0
gene-CELE_F26A3.5	gene-CELE	F26A3.5	F26A3.5	34.9566	30.5093	34.2258	24.6851	29.2851	22.2011
gene-CELE_F26A3.7	gene-CELE	F26A3.7	F26A3.7	13.1448	10.3644	22.9191	22.8469	20.4511	11.4006
gene-CELE_T24B1.1	gene-CELE	T24B1.1	golg-5	30.3343	23.3564	23.6831	40.9668	48.6471	27.0014
gene-CELE_T23G11.7	gene-CELE	T23G11.7	T23G11.7	31.4898	36.6403	18.9464	20.2208	28.438	10.2005
gene-CELE_T23G11.5	gene-CELE	T23G11.5	rlbp-1	10.5448	17.8092	13.4459	18.6451	24.5656	10.2005
gene-CELE_T23G11.6	gene-CELE	T23G11.6	lron-9	11.4115	12.7	5.65338	8.40345	25.8967	13.8007
gene-CELE_T23G11.4	gene-CELE	T23G11.4	T23G11.4	13.2893	14.0138	11.3068	15.7565	20.8142	5.40028
gene-CELE_T23G11.2	gene-CELE	T23G11.2	gna-2	9.38917	9.92646	12.2235	8.14084	8.71291	5.40028
gene-CELE_T23G11.3	gene-CELE	T23G11.3	gld-1	136.36	151.233	52.5611	53.8346	76.238	25.8013
gene-CELE_T23G11.12	gene-CELE	T23G11.12	T23G11.12	2.45563	2.18966	1.37515	1.31304	3.02532	0
gene-CELE_T23G11.11	gene-CELE	T23G11.11	T23G11.11	2.16673	1.75173	2.4447	1.31304	2.42025	3.00015
gene-CELE_T23G11.1	gene-CELE	T23G11.1	T23G11.1	46.3681	44.0852	47.9773	42.0172	39.4501	40.8021
gene-CELE_F27D4.3	gene-CELE	F27D4.3	F27D4.3	2.45563	2.33564	3.97264	7.35301	5.20354	0
gene-CELE_F27D4.7	gene-CELE	F27D4.7	F27D4.7	8.52248	8.02875	3.81985	3.4139	5.80861	0
gene-CELE_F27D4.10	gene-CELE	F27D4.10	F27D4.10	0	0	0	0	0.242025	0
gene-CELE_F27D4.1	gene-CELE	F27D4.1	F27D4.1	208.729	211.667	227.663	192.229	186.723	130.207
gene-CELE_F27D4.2	gene-CELE	F27D4.2	lsy-22	24.4119	35.4725	16.0434	21.2712	19.7251	2.40012
gene-CELE_F27D4.12	gene-CELE	F27D4.12	F27D4.12	0.144449	0.145977	0.152794	0.262608	0.121013	0
gene-CELE_F58H10.1	gene-CELE	F58H10.1	F58H10.1	3.32232	4.08737	1.52794	0	0	0
gene-CELE_F27D4.6	gene-CELE	F27D4.6	F27D4.6	5.34461	5.40116	4.12544	3.15129	7.01873	0
gene-CELE_F27D4.11	gene-CELE	F27D4.11	F27D4.11	0	0	0	0.262608	0	0
gene-CELE_F27D4.9	gene-CELE	F27D4.9	F27D4.9	0	0	0	0	0	0
gene-CELE_F27D4.4	gene-CELE	F27D4.4	F27D4.4	109.492	98.0968	145.154	175.422	209.231	82.2042
gene-CELE_F27D4.5	gene-CELE	F27D4.5	bckd-1B	95.7696	100.286	79.1473	89.8118	97.2942	25.2013
gene-CELE_F27D4.8	gene-CELE	F27D4.8	F27D4.8	2.60008	1.16782	1.37515	0	0.968101	0
gene-CELE_H15N14.2	gene-CELE	H15N14.2	nsf-1	29.3231	30.8012	16.8073	21.0086	47.1949	0
gene-CELE_H15N14.1	gene-CELE	H15N14.1	adr-1	41.0235	45.253	27.3501	41.2294	57.36	14.4007
gene-CELE_H15N14.4	gene-CELE	H15N14.4	H15N14.4	0	0	0	0	0	0
gene-CELE_VH15N14R.1	gene-CELE	VH15N14R.1	VH15N14R.1	0.722244	0	0.916764	1.57565	0.968101	0
gene-CELE_D2005.1	gene-CELE	D2005.1	D2005.1	17.6228	19.415	20.1688	11.2921	20.3301	14.4007
gene-CELE_D2005.2	gene-CELE	D2005.2	nlp-8	8.81138	5.69312	3.97264	6.03998	7.86582	0
gene-CELE_D2005.6	gene-CELE	D2005.6	D2005.6	2.74453	1.89771	1.83353	1.57565	2.66228	0
gene-CELE_D2005.8	gene-CELE	D2005.8	21ur-12756	0	0	0	0	0.121013	0
gene-CELE_D2005.3	gene-CELE	D2005.3	D2005.3	30.7676	25.692	27.8085	32.3007	28.317	34.8018
gene-CELE_D2005.4	gene-CELE	D2005.4	D2005.4	29.4676	27.8817	27.6557	36.5025	39.8132	15.6008
gene-CELE_D2005.7	gene-CELE	D2005.7	D2005.7	14.0115	10.6563	11.9179	8.14084	10.5281	0
gene-CELE_D2005.5	gene-CELE	D2005.5	drh-3	25.8563	34.0127	26.7389	34.6642	56.2709	12.0006
gene-CELE_F30F8.2	gene-CELE	F30F8.2	glna-3	21.5229	18.9771	18.0297	15.7565	28.438	0
gene-CELE_F30F8.1	gene-CELE	F30F8.1	F30F8.1	25.423	26.7139	25.211	8.14084	24.4446	13.2007
gene-CELE_F30F8.3	gene-CELE	F30F8.3	gras-1	18.7783	17.5173	8.55646	7.61562	13.1904	5.40028
gene-CELE_F30F8.9	gene-CELE	F30F8.9	F30F8.9	17.6228	19.7069	12.3763	12.6052	16.9418	0
gene-CELE_F30F8.10	gene-CELE	F30F8.10	F30F8.10	18.345	17.3713	10.6956	11.2921	18.5149	17.4009
gene-CELE_F30F8.T1	gene-CELE	F30F8.T1	F30F8.t1	0.144449	0.145977	0	0	0.121013	0
gene-CELE_F30F8.5	gene-CELE	F30F8.5	F30F8.5	6.2113	7.44484	7.4869	8.92866	8.71291	6.00031
gene-CELE_R11A5.8	gene-CELE	R11A5.8	R11A5.8	0.144449	0	0	0	0	0
gene-CELE_R11A5.1	gene-CELE	R11A5.1	apb-3	24.4119	30.9472	29.0308	41.2294	56.0289	9.60049
gene-CELE_F30F8.8	gene-CELE	F30F8.8	taf-5	18.345	19.415	20.3216	19.6956	33.7625	0
gene-CELE_R11A5.2	gene-CELE	R11A5.2	nud-2	148.927	143.058	121.013	123.688	120.045	51.6027
gene-CELE_R11A5.3	gene-CELE	R11A5.3	R11A5.3	670.676	618.798	597.271	420.96	366.789	331.817
gene-CELE_F55D12.1	gene-CELE	F55D12.1	F55D12.1	1.01114	0	1.52794	0	0.484051	0
gene-CELE_F55D12.9	gene-CELE	F55D12.9	F55D12.9	0	0	0	0	0	0
gene-CELE_F55D12.2	gene-CELE	F55D12.2	F55D12.2	28.4564	31.2391	20.78	22.5843	26.9858	9.60049
gene-CELE_F55D12.4	gene-CELE	F55D12.4	unc-55	0	0	0	0	0	0
gene-CELE_F55D12.6	gene-CELE	F55D12.6	F55D12.6	18.0561	15.4736	14.5154	19.433	13.6744	15.6008
gene-CELE_R11A5.6	gene-CELE	R11A5.6	R11A5.6	0	0.291955	0.611176	0.525215	0.242025	0
gene-CELE_R11A5.4	gene-CELE	R11A5.4	pck-2	524.638	528.876	407.349	332.724	526.889	277.214
gene-CELE_R11A5.7	gene-CELE	R11A5.7	suro-1	18.6339	24.8161	16.9601	22.059	31.2213	8.40043
gene-CELE_F55D12.5	gene-CELE	F55D12.5	F55D12.5	36.1122	39.4139	23.2247	27.5738	27.5909	20.401
gene-CELE_F20G4.2	gene-CELE	F20G4.2	F20G4.2	1.44449	2.18966	2.13911	1.31304	1.57316	0
gene-CELE_F20G4.1	gene-CELE	F20G4.1	smgl-1	23.6896	36.4943	26.2806	40.4416	54.6977	18.0009
gene-CELE_F20G4.3	gene-CELE	F20G4.3	nmy-2	155.427	180.72	154.475	196.168	253.158	110.406
gene-CELE_T22C1.1	gene-CELE	T22C1.1	T22C1.1	26.2897	25.2541	22.6135	20.746	36.7878	22.2011
gene-CELE_T22C1.2	gene-CELE	T22C1.2	glb-26	0.577795	1.02184	1.52794	1.31304	0.121013	0
gene-CELE_T22C1.3	gene-CELE	T22C1.3	pigu-1	8.95583	8.17473	4.27823	6.30258	12.1013	0
gene-CELE_T22C1.4	gene-CELE	T22C1.4	ctf-8	4.76681	2.04368	3.51426	3.93911	2.54127	0
gene-CELE_T22C1.5	gene-CELE	T22C1.5	T22C1.5	10.1114	9.34255	8.09808	6.30258	8.5919	1.80009
gene-CELE_T22C1.6	gene-CELE	T22C1.6	T22C1.6	39.2901	39.2679	54.089	48.3198	67.8881	32.4017
gene-CELE_T22C1.14	gene-CELE	T22C1.14	T22C1.14	0.288898	0	0	0	0	0
gene-CELE_T22C1.7	gene-CELE	T22C1.7	jph-1	20.8006	25.2541	15.7378	18.6451	29.5271	0
gene-CELE_T22C1.8	gene-CELE	T22C1.8	T22C1.8	22.6785	23.0644	24.9054	29.4121	43.4435	19.801
gene-CELE_T22C1.9	gene-CELE	T22C1.9	T22C1.9	10.8337	9.05059	14.057	18.1199	17.9099	16.8009
gene-CELE_T22C1.T1	gene-CELE	T22C1.T1	T22C1.t1	0	0	0	0	0	0
gene-CELE_T22C1.12	gene-CELE	T22C1.12	T22C1.12	0.288898	0	0	0	0.242025	0
gene-CELE_H05L14.3	gene-CELE	H05L14.3	H05L14.3	0	0	0	0	0	0
gene-CELE_T22C1.10	gene-CELE	T22C1.10	rbg-2	21.8118	22.3345	23.8359	29.6747	43.8066	7.8004
gene-CELE_T22C1.17	gene-CELE	T22C1.17	T22C1.17	0	0	0.152794	0	0.242025	0
gene-CELE_T22C1.11	gene-CELE	T22C1.11	T22C1.11	3.75567	3.64943	2.90308	4.46433	7.74481	0
gene-CELE_H05L14.1	gene-CELE	H05L14.1	H05L14.1	17.3339	19.561	32.0867	26.2608	29.1641	28.2014
gene-CELE_H05L14.2	gene-CELE	H05L14.2	H05L14.2	18.0561	19.9989	18.9464	21.2712	24.4446	15.0008
gene-CELE_C54G4.14	gene-CELE	C54G4.14	C54G4.14	0	0	0	0	0	0
gene-CELE_C54G4.5	gene-CELE	C54G4.5	C54G4.5	2.16673	1.60575	0	2.10086	0	0
gene-CELE_C54G4.4	gene-CELE	C54G4.4	C54G4.4	4.04457	4.81725	1.83353	2.62608	3.38835	0
gene-CELE_C54G4.10	gene-CELE	C54G4.10	21ur-14108	0.144449	0.145977	0	0	0.121013	0
gene-CELE_C54G4.3	gene-CELE	C54G4.3	C54G4.3	20.5117	16.3495	23.8359	29.1495	26.0177	22.2011
gene-CELE_C54G4.2	gene-CELE	C54G4.2	C54G4.2	7.94469	6.27702	12.5291	12.6052	10.6491	0
gene-CELE_C54G4.1	gene-CELE	C54G4.1	rskn-2	36.1122	39.2679	25.6694	26.2608	40.9023	11.4006
gene-CELE_C54G4.7	gene-CELE	C54G4.7	C54G4.7	42.3235	46.8587	30.8644	46.2189	54.2137	30.0015
gene-CELE_C54G4.6	gene-CELE	C54G4.6	dod-18	3.61122	2.33564	4.27823	3.93911	9.31798	0
gene-CELE_C54G4.8	gene-CELE	C54G4.8	cyc-1	342.055	348.302	294.281	262.608	306.162	143.407
gene-CELE_C54G4.9	gene-CELE	C54G4.9	C54G4.9	9.10028	10.6563	5.80617	6.56519	11.9803	8.40043
gene-CELE_K04G2.1	gene-CELE	K04G2.1	eif-2beta	181.717	195.61	228.885	196.693	241.783	146.408
gene-CELE_K04G2.2	gene-CELE	K04G2.2	aho-3	29.4676	24.5242	14.821	13.393	23.3554	6.60034
gene-CELE_K04G2.3	gene-CELE	K04G2.3	cdc-48.3	15.0227	15.4736	21.3911	18.1199	27.3489	4.20022
gene-CELE_K04G2.12	gene-CELE	K04G2.12	K04G2.12	0	0	0	0	0.847089	0
gene-CELE_K04G2.6	gene-CELE	K04G2.6	vacl-14	13.7226	18.8311	10.6956	11.5547	22.2663	8.40043
gene-CELE_K04G2.7	gene-CELE	K04G2.7	K04G2.7	0	0	0	1.31304	0	0
gene-CELE_K04G2.5	gene-CELE	K04G2.5	ath-1	46.8014	50.2162	23.6831	30.1999	30.6162	7.8004
gene-CELE_K04G2.4	gene-CELE	K04G2.4	K04G2.4	22.9674	24.3782	22.6135	34.9268	27.9539	23.4012
gene-CELE_K04G2.11	gene-CELE	K04G2.11	scbp-2	2.60008	0	2.29191	4.46433	5.56658	0
gene-CELE_K04G2.10	gene-CELE	K04G2.10	K04G2.10	0.288898	0	1.06956	1.31304	0.363038	0
gene-CELE_F18C12.4	gene-CELE	F18C12.4	F18C12.4	2.60008	3.50346	3.66705	2.88868	4.23544	3.60019
gene-CELE_K04G2.8	gene-CELE	K04G2.8	apr-1	16.0338	18.2472	11.9179	8.14084	15.9737	0
gene-CELE_K04G2.9	gene-CELE	K04G2.9	K04G2.9	12.7115	13.8678	11.154	11.0295	15.6106	20.401
gene-CELE_F18C12.1	gene-CELE	F18C12.1	che-3	0	0	0	0	1.9362	0
gene-CELE_F18C12.5	gene-CELE	F18C12.5	21ur-14242	0	0	0	0	0	0
gene-CELE_F18C12.2	gene-CELE	F18C12.2	rme-8	31.6343	34.0127	14.2098	25.7356	57.36	17.4009
gene-CELE_F18C12.3	gene-CELE	F18C12.3	F18C12.3	14.5893	19.9989	21.5439	26.786	33.3995	28.2014
gene-CELE_C09H6.1	gene-CELE	C09H6.1	spr-4	20.2228	23.3564	11.4595	14.1808	28.196	0
gene-CELE_C09H6.2	gene-CELE	C09H6.2	lin-10	16.1783	16.6414	12.2235	15.7565	21.6613	13.2007
gene-CELE_C09H6.3	gene-CELE	C09H6.3	mau-2	9.96697	14.0138	8.25087	3.93911	16.9418	0
gene-CELE_T28B8.8	gene-CELE	T28B8.8	21ur-14822	0.144449	0	0	0	0	0
gene-CELE_T28B8.5	gene-CELE	T28B8.5	del-4	0	0	0	0	0.605063	0
gene-CELE_T28B8.1	gene-CELE	T28B8.1	T28B8.1	49.2571	58.6829	23.2247	20.2208	23.4765	15.0008
gene-CELE_T28B8.2	gene-CELE	T28B8.2	ins-18	2.88898	4.23334	2.90308	0.787823	1.81519	0
gene-CELE_T28B8.6	gene-CELE	T28B8.6	osp-1	7.80024	7.29887	9.62602	8.40345	11.2542	10.8006
gene-CELE_T28B8.3	gene-CELE	T28B8.3	T28B8.3	0	0	0	0	0.968101	0
gene-CELE_H31B20.2	gene-CELE	H31B20.2	H31B20.2	0	0	0	0	0	0
gene-CELE_T28B8.9	gene-CELE	T28B8.9	T28B8.9	0	0	0	0	0	0
gene-CELE_T28B8.10	gene-CELE	T28B8.10	T28B8.10	0	0	0	0	0	0
gene-CELE_T28B8.4	gene-CELE	T28B8.4	T28B8.4	9.10028	6.423	6.57014	9.71648	10.0441	4.80025
gene-CELE_F08A10.1	gene-CELE	F08A10.1	kcnl-2	2.02228	1.89771	1.37515	2.36347	2.29924	0
gene-CELE_F08A10.2	gene-CELE	F08A10.2	srz-3	0	0	0	0	0	0
gene-CELE_T02E1.7	gene-CELE	T02E1.7	T02E1.7	9.82252	10.3644	9.01484	11.0295	13.9165	12.0006
gene-CELE_T02E1.10	gene-CELE	T02E1.10	T02E1.10	0	0	0	0	0	0
gene-CELE_T02E1.11	gene-CELE	T02E1.11	T02E1.11	0	0	0	0	0	0
gene-CELE_T02E1.9	gene-CELE	T02E1.9	T02E1.9	1.15559	0.145977	0.916764	0	0	0
gene-CELE_T02E1.1	gene-CELE	T02E1.1	spe-12	4.91126	4.08737	3.51426	4.72694	3.75139	8.40043
gene-CELE_T02E1.2	gene-CELE	T02E1.2	T02E1.2	19.0672	14.7437	15.7378	15.7565	23.5975	0
gene-CELE_ZK265.1	gene-CELE	ZK265.1	kri-1	0	2.33564	0.76397	0	2.05722	0
gene-CELE_T02E1.8	gene-CELE	T02E1.8	T02E1.8	1.30004	0	0	0	2.05722	0
gene-CELE_T02E1.3	gene-CELE	T02E1.3	gla-3	37.7011	33.1369	17.4185	15.2312	28.559	12.0006
gene-CELE_T02E1.6	gene-CELE	T02E1.6	T02E1.6	23.5452	20.4368	21.2384	15.2312	26.8648	16.8009
gene-CELE_T02E1.5	gene-CELE	T02E1.5	dhs-3	44.7791	46.1288	46.9077	60.1372	93.0587	48.0025
gene-CELE_ZK265.4	gene-CELE	ZK265.4	ceh-8	0.433347	0.437932	0	0	0	0
gene-CELE_ZK265.11	gene-CELE	ZK265.11	ZK265.11	0.433347	0.583909	0.305588	0	0	0
gene-CELE_ZK265.9	gene-CELE	ZK265.9	fitm-2	38.4234	32.407	24.5998	21.2712	32.7944	9.00046
gene-CELE_ZK265.5	gene-CELE	ZK265.5	sre-23	0	0	0	0	1.08911	0
gene-CELE_ZK265.6	gene-CELE	ZK265.6	nol-16	46.8014	49.6323	55.0058	56.198	50.4623	60.0031
gene-CELE_ZK265.13	gene-CELE	ZK265.13	ZK265.13	0	0	0	0	0	0
gene-CELE_ZK265.7	gene-CELE	ZK265.7	ZK265.7	5.05571	2.91955	6.87573	6.56519	12.7063	10.2005
gene-CELE_ZK265.12	gene-CELE	ZK265.12	21ur-13146	0.144449	0.145977	0	0.262608	0.121013	0
gene-CELE_ZK265.3	gene-CELE	ZK265.3	nsph-2	57.2017	47.7346	48.4357	55.1476	57.118	43.8023
gene-CELE_ZK265.2	gene-CELE	ZK265.2	col-63	765.001	828.713	833.185	478.209	1451.18	276.014
gene-CELE_ZK265.8	gene-CELE	ZK265.8	cutl-8	1.30004	0	0	0	7.01873	0
gene-CELE_T01G9.2	gene-CELE	T01G9.2	T01G9.2	18.6339	14.0138	14.3626	15.2312	26.0177	10.8006
gene-CELE_T01G9.3	gene-CELE	T01G9.3	dma-1	1.30004	1.02184	0	0	0	0
gene-CELE_T01G9.6	gene-CELE	T01G9.6	kin-10	114.981	116.052	97.4825	99.0031	105.886	43.8023
gene-CELE_T01G9.4	gene-CELE	T01G9.4	npp-2	37.2678	42.1874	42.9351	49.3702	67.4041	26.4014
gene-CELE_F52B5.7	gene-CELE	F52B5.7	F52B5.7	1.44449	1.16782	0.458382	0	3.14633	0
gene-CELE_F52B5.2	gene-CELE	F52B5.2	F52B5.2	15.6005	17.8092	14.821	18.9078	20.9352	0
gene-CELE_F52B5.1	gene-CELE	F52B5.1	abts-1	41.1679	51.822	30.8644	35.452	66.3149	6.00031
gene-CELE_F52B5.9	gene-CELE	F52B5.9	F52B5.9	0	0	0	0	0	0
gene-CELE_T01G9.5	gene-CELE	T01G9.5	mei-1	22.534	29.7794	23.9886	19.9582	25.1706	15.0008
gene-CELE_F52B5.3	gene-CELE	F52B5.3	F52B5.3	13.1448	25.692	12.8347	17.8573	23.9605	0
gene-CELE_C34B7.1	gene-CELE	C34B7.1	C34B7.1	1.44449	1.3138	1.52794	0	3.02532	0
gene-CELE_C34B7.4	gene-CELE	C34B7.4	mys-4	6.93354	8.32071	8.09808	11.8173	14.7635	12.6006
gene-CELE_C34B7.2	gene-CELE	C34B7.2	figo-1	16.7561	13.5759	11.7651	13.393	26.3808	9.00046
gene-CELE_C34B7.3	gene-CELE	C34B7.3	cyp-36A1	4.47791	7.15289	6.41734	6.03998	6.41367	0
gene-CELE_F16D3.1	gene-CELE	F16D3.1	tba-5	3.03343	1.89771	1.52794	0	3.50937	0
gene-CELE_F16D3.2	gene-CELE	F16D3.2	rsd-6	28.6009	31.0932	25.5166	32.3007	48.5261	25.8013
gene-CELE_F16D3.4	gene-CELE	F16D3.4	tbcd-1	14.156	24.8161	21.2384	16.8069	36.0618	10.2005
gene-CELE_F16D3.6	gene-CELE	F16D3.6	F16D3.6	0	0	0	0	0	0
gene-CELE_T19A6.1	gene-CELE	T19A6.1	T19A6.1	8.37803	8.75864	8.25087	9.71648	12.7063	6.00031
gene-CELE_F16D3.8	gene-CELE	F16D3.8	F16D3.8	0	0	0	0.525215	0.121013	0
gene-CELE_F16D3.7	gene-CELE	F16D3.7	ser-5	0	0	0	0	1.81519	0
gene-CELE_T19A6.6	gene-CELE	T19A6.6	T19A6.6	0	0	0	0	0	0
gene-CELE_T19A6.5	gene-CELE	T19A6.5	T19A6.5	0	0	0	0	0	0
gene-CELE_F52B5.5	gene-CELE	F52B5.5	cep-1	12.567	20.1449	17.5713	17.3321	25.1706	13.8007
gene-CELE_F52B5.6	gene-CELE	F52B5.6	rpl-25.2	1650.76	1522.54	1051.68	778.107	976.33	532.827
gene-CELE_T19A6.3	gene-CELE	T19A6.3	nepr-1	19.3561	17.9552	17.5713	11.5547	22.8714	6.60034
gene-CELE_T19A6.2	gene-CELE	T19A6.2	ngp-1	145.46	147.145	183.047	201.42	242.993	122.406
gene-CELE_T19A6.4	gene-CELE	T19A6.4	T19A6.4	0	3.64943	1.22235	0	1.57316	0
gene-CELE_F02E9.3	gene-CELE	F02E9.3	F02E9.3	7.94469	12.554	13.4459	19.6956	18.999	11.4006
gene-CELE_F02E9.2	gene-CELE	F02E9.2	lin-28	15.3116	11.0943	11.3068	12.6052	19.8461	8.40043
gene-CELE_F02E9.1	gene-CELE	F02E9.1	F02E9.1	12.2782	13.8678	15.2794	22.3217	13.4324	12.6006
gene-CELE_F02E9.7	gene-CELE	F02E9.7	F02E9.7	9.67807	9.34255	12.0707	8.92866	13.4324	0
gene-CELE_F02E9.4	gene-CELE	F02E9.4	sin-3	29.612	35.7644	51.186	51.7337	66.92	44.4023
gene-CELE_F02E9.5	gene-CELE	F02E9.5	F02E9.5	38.7123	37.9541	40.9488	37.5529	35.0937	26.4014
gene-CELE_F10D11.3	gene-CELE	F10D11.3	F10D11.3	5.9224	6.27702	11.4595	10.5043	11.1332	22.2011
gene-CELE_F10D11.4	gene-CELE	F10D11.4	F10D11.4	3.32232	2.18966	6.11176	4.98955	3.02532	0
gene-CELE_F10D11.5	gene-CELE	F10D11.5	F10D11.5	10.1114	6.56898	5.34779	7.87823	6.29266	0
gene-CELE_F02E9.10	gene-CELE	F02E9.10	F02E9.10	23.5452	22.9184	20.6272	21.5338	22.8714	15.0008
gene-CELE_F02E9.9	gene-CELE	F02E9.9	dpt-1	70.7799	87.1485	75.4802	79.8327	113.873	35.4018
gene-CELE_F02E9.8	gene-CELE	F02E9.8	F02E9.8	0.577795	0.291955	0.305588	0	0.484051	0
gene-CELE_F10D11.1	gene-CELE	F10D11.1	sod-2	90.1361	76.4921	64.0207	57.7737	72.9706	52.8027
gene-CELE_F10D11.2	gene-CELE	F10D11.2	F10D11.2	8.08914	9.05059	4.43102	4.98955	7.26076	0
gene-CELE_F10D11.6	gene-CELE	F10D11.6	F10D11.6	33.3677	39.5599	26.5861	18.9078	55.4238	0
gene-CELE_F10D11.8	gene-CELE	F10D11.8	F10D11.8	0.433347	0.145977	0	0	0.484051	0
gene-CELE_D1081.2	gene-CELE	D1081.2	unc-120	7.94469	9.05059	4.88941	9.97909	8.34987	0
gene-CELE_D1081.17	gene-CELE	D1081.17	D1081.17	0.288898	0.583909	0.152794	0.262608	0.121013	0
gene-CELE_D1081.3	gene-CELE	D1081.3	D1081.3	0	0	0	0	0	0
gene-CELE_D1081.19	gene-CELE	D1081.19	D1081.19	5.05571	6.71496	8.25087	5.77737	7.50279	0
gene-CELE_D1081.10	gene-CELE	D1081.10	D1081.10	2.88898	2.91955	3.81985	4.20172	4.35646	0
gene-CELE_D1081.11	gene-CELE	D1081.11	D1081.11	1.44449	2.04368	1.06956	0	2.66228	0
gene-CELE_D1081.4	gene-CELE	D1081.4	D1081.4	0	0	0	1.57565	0	0
gene-CELE_D1081.12	gene-CELE	D1081.12	D1081.12	6.5002	3.50346	3.66705	2.36347	2.29924	8.40043
gene-CELE_D1081.5	gene-CELE	D1081.5	D1081.5	26.5786	21.1667	31.0172	24.1599	30.0111	24.6013
gene-CELE_D1081.6	gene-CELE	D1081.6	D1081.6	5.20016	4.96323	3.51426	6.30258	4.96152	0
gene-CELE_D1081.9	gene-CELE	D1081.9	zhp-2	10.6892	8.61266	6.26455	3.15129	10.7701	1.80009
gene-CELE_D1081.7	gene-CELE	D1081.7	lotr-1	53.4461	73.8645	58.9785	53.572	75.1489	20.401
gene-CELE_K02B12.1	gene-CELE	K02B12.1	ceh-6	2.16673	1.89771	1.52794	0	2.42025	0
gene-CELE_D1081.8	gene-CELE	D1081.8	cdc-5L	77.1357	76.0542	83.2727	116.598	140.859	75.0039
gene-CELE_K02B12.2	gene-CELE	K02B12.2	K02B12.2	0	0	0	0	0	0
gene-CELE_K02B12.3	gene-CELE	K02B12.3	sec-12	33.3677	31.8231	22.3079	32.826	34.8516	21.0011
gene-CELE_K02B12.4	gene-CELE	K02B12.4	axl-1	0	0	0	0	1.9362	0
gene-CELE_K02B12.12	gene-CELE	K02B12.12	K02B12.12	0	0	0	0	0	0
gene-CELE_K02B12.5	gene-CELE	K02B12.5	tnsl-1	4.47791	10.2184	6.57014	8.92866	10.2861	0
gene-CELE_K02B12.6	gene-CELE	K02B12.6	K02B12.6	5.34461	3.06552	1.22235	0	3.26734	0
gene-CELE_K02B12.9	gene-CELE	K02B12.9	K02B12.9	2.02228	2.18966	1.37515	0	4.35646	0
gene-CELE_K02B12.7	gene-CELE	K02B12.7	K02B12.7	33.3677	35.4725	23.6831	37.2903	44.0486	7.8004
gene-CELE_M04C7.1	gene-CELE	M04C7.1	gpa-15	0	0	0	2.88868	0	0
gene-CELE_M04C7.3	gene-CELE	M04C7.3	M04C7.3	0.288898	0.437932	0.611176	0	0.242025	0
gene-CELE_K02B12.11	gene-CELE	K02B12.11	K02B12.11	0	0	0	0	0	0
gene-CELE_K02B12.T1	gene-CELE	K02B12.T1	K02B12.t1	0	0	0	0	0	0
gene-CELE_K02B12.8	gene-CELE	K02B12.8	zhp-3	12.1337	8.32071	8.09808	3.67651	8.22886	1.80009
gene-CELE_T01H8.2	gene-CELE	T01H8.2	serr-1	4.62236	6.13105	4.27823	3.15129	6.17165	0
gene-CELE_T01H8.5	gene-CELE	T01H8.5	gon-2	13.1448	14.0138	5.0422	10.2417	23.7185	0
gene-CELE_T01H8.7	gene-CELE	T01H8.7	T01H8.7	0	0	0	0	0	0
gene-CELE_T01H8.6	gene-CELE	T01H8.6	T01H8.6	0	0	0	0	0	0
gene-CELE_R05D11.1	gene-CELE	R05D11.1	daf-8	4.62236	5.25518	3.81985	6.03998	11.3752	0
gene-CELE_T01H8.1	gene-CELE	T01H8.1	rskn-1	18.6339	20.5828	17.7241	15.7565	21.1772	0
gene-CELE_R05D11.3	gene-CELE	R05D11.3	ran-4	60.0907	49.0484	25.8222	35.452	38.24	6.60034
gene-CELE_R05D11.5	gene-CELE	R05D11.5	tmem-208	23.8341	18.5391	16.1962	16.0191	23.5975	12.6006
gene-CELE_R05D11.9	gene-CELE	R05D11.9	R05D11.9	21.0895	21.6046	16.3489	18.6451	23.4765	0
gene-CELE_R05D11.6	gene-CELE	R05D11.6	paxt-1	22.3896	21.3127	16.3489	11.8173	25.2916	0
gene-CELE_R05D11.4	gene-CELE	R05D11.4	ddx-52	23.2563	22.3345	25.5166	32.5634	39.0871	11.4006
gene-CELE_R05D11.7	gene-CELE	R05D11.7	snrp-27	28.8898	23.3564	27.1973	39.3911	37.6349	27.6014
gene-CELE_R05D11.8	gene-CELE	R05D11.8	edc-3	24.7008	22.1886	14.2098	11.5547	23.8395	0
gene-CELE_F43G9.13	gene-CELE	F43G9.13	F43G9.13	5.20016	6.13105	5.0422	5.77737	8.95494	0
gene-CELE_F43G9.1	gene-CELE	F43G9.1	idha-1	229.963	254.584	197.868	179.886	222.784	136.207
gene-CELE_F43G9.6	gene-CELE	F43G9.6	fer-1	21.0895	16.0575	20.016	16.8069	35.4567	0
gene-CELE_F43G9.15	gene-CELE	F43G9.15	F43G9.15	0	0	0	0	0	0
gene-CELE_F43G9.18	gene-CELE	F43G9.18	F43G9.18	0	0	0	0	0	0
gene-CELE_F43G9.21	gene-CELE	F43G9.21	F43G9.21	0	0.583909	0.611176	0	0.968101	0
gene-CELE_F43G9.2	gene-CELE	F43G9.2	lmd-1	16.3227	14.1598	9.16764	14.4434	13.4324	7.20037
gene-CELE_F43G9.4	gene-CELE	F43G9.4	F43G9.4	12.2782	13.138	11.0012	6.30258	13.0694	0
gene-CELE_F43G9.3	gene-CELE	F43G9.3	slc-25A42	23.9785	25.4001	27.6557	23.8973	28.922	7.8004
gene-CELE_F43G9.5	gene-CELE	F43G9.5	cfim-1	29.4676	29.1955	26.8917	33.3512	31.9473	18.0009
gene-CELE_F43G9.8	gene-CELE	F43G9.8	F43G9.8	3.90012	2.18966	2.5975	0	2.9043	0
gene-CELE_F43G9.11	gene-CELE	F43G9.11	ces-1	0	0	0	0	0	0
gene-CELE_F43G9.9	gene-CELE	F43G9.9	cpn-1	128.415	124.811	116.123	95.064	143.642	67.2035
gene-CELE_F43G9.10	gene-CELE	F43G9.10	mfap-1	67.1687	49.7783	76.8553	99.5283	127.789	66.6034
gene-CELE_F39H2.1	gene-CELE	F39H2.1	flp-22	10.1114	12.4081	11.9179	10.5043	16.0947	18.601
gene-CELE_F43G9.12	gene-CELE	F43G9.12	mog-7	31.0565	21.3127	35.1426	38.3407	45.2587	19.201
gene-CELE_VF39H2L.1	gene-CELE	VF39H2L.1	syx-17	12.567	8.61266	24.9054	22.3217	25.8967	25.2013
gene-CELE_F39H2.2	gene-CELE	F39H2.2	sig-7	15.456	17.8092	16.6545	18.9078	21.1772	7.20037
gene-CELE_F39H2.5	gene-CELE	F39H2.5	mrt-1	8.08914	10.0724	11.4595	10.7669	15.1266	0
gene-CELE_F39H2.4	gene-CELE	F39H2.4	syp-3	19.9339	11.3862	16.0434	17.3321	18.5149	8.40043
gene-CELE_F39H2.3	gene-CELE	F39H2.3	F39H2.3	14.5893	16.7874	24.1414	24.1599	29.6481	18.601
gene-CELE_K07A12.1	gene-CELE	K07A12.1	K07A12.1	37.7011	42.6254	57.4505	59.8745	81.0785	47.4024
gene-CELE_K07A12.6	gene-CELE	K07A12.6	hot-5	0	1.3138	0	0	1.45215	0
gene-CELE_K07A12.9	gene-CELE	K07A12.9	K07A12.9	0	0	0	0	0	0
gene-CELE_K07A12.2	gene-CELE	K07A12.2	egg-6	22.8229	27.8817	16.5017	19.433	24.4446	7.20037
gene-CELE_K07A12.4	gene-CELE	K07A12.4	hbs-1	15.3116	23.3564	13.9042	16.5443	21.6613	0
gene-CELE_K07A12.7	gene-CELE	K07A12.7	mrps-15	33.6566	27.2978	31.4755	35.1894	46.4689	27.0014
gene-CELE_K07A12.5	gene-CELE	K07A12.5	K07A12.5	11.9893	14.1598	14.5154	19.6956	12.7063	22.8012
gene-CELE_K07A12.3	gene-CELE	K07A12.3	asg-1	154.994	150.357	175.713	143.121	162.52	129.007
gene-CELE_F39H11.5	gene-CELE	F39H11.5	pbs-7	129.86	104.958	120.86	95.064	136.744	95.4049
gene-CELE_F39H11.2	gene-CELE	F39H11.2	tlf-1	14.3004	23.0644	7.33411	14.706	18.0309	0
gene-CELE_C36B1.1	gene-CELE	C36B1.1	cle-1	34.2344	23.9403	32.3923	28.6242	39.9342	16.8009
gene-CELE_C36B1.15	gene-CELE	C36B1.15	C36B1.15	0	0	0	0	0	0
gene-CELE_F39H11.1	gene-CELE	F39H11.1	F39H11.1	23.5452	20.7288	22.7663	24.9477	26.6228	18.601
gene-CELE_F39H11.3	gene-CELE	F39H11.3	cdk-8	17.1894	21.7506	8.86205	4.98955	16.2157	0
gene-CELE_C36B1.4	gene-CELE	C36B1.4	pas-4	133.471	128.606	116.276	90.0744	149.572	97.805
gene-CELE_C36B1.13	gene-CELE	C36B1.13	C36B1.13	0	0	0	0	0	0
gene-CELE_C36B1.3	gene-CELE	C36B1.3	rpb-3	45.068	45.107	50.2692	51.7337	57.118	48.6025
gene-CELE_C36B1.14	gene-CELE	C36B1.14	C36B1.14	8.95583	8.75864	7.6397	6.8278	11.8592	7.20037
gene-CELE_C36B1.6	gene-CELE	C36B1.6	C36B1.6	0.722244	0.729887	1.68073	1.05043	1.81519	0
gene-CELE_C36B1.5	gene-CELE	C36B1.5	prp-4	29.0342	26.1299	18.4881	22.8469	33.7625	27.6014
gene-CELE_C36B1.9	gene-CELE	C36B1.9	C36B1.9	5.34461	5.69312	3.20867	5.51476	11.2542	0
gene-CELE_C36B1.8	gene-CELE	C36B1.8	gls-1	22.534	36.4943	9.9316	16.0191	22.8714	10.8006
gene-CELE_C36B1.7	gene-CELE	C36B1.7	dhfr-1	16.3227	15.1816	21.0856	23.8973	28.438	16.8009
gene-CELE_C36B1.10	gene-CELE	C36B1.10	gskl-2	46.9459	51.384	54.5474	43.8555	58.5701	43.2022
gene-CELE_C36B1.12	gene-CELE	C36B1.12	imp-1	11.8448	15.9115	10.5428	7.87823	18.2729	0
gene-CELE_C36B1.11	gene-CELE	C36B1.11	C36B1.11	18.345	18.3931	10.0844	10.5043	16.6997	0
gene-CELE_DY3.8	gene-CELE	DY3.8	DY3.8	7.22244	4.96323	2.4447	3.93911	2.05722	0
gene-CELE_DY3.1	gene-CELE	DY3.1	tin-13	70.3466	57.953	64.3262	53.3094	59.6592	36.6019
gene-CELE_DY3.T2	gene-CELE	DY3.T2	DY3.t2	0	0	0	0	0	0
gene-CELE_DY3.9	gene-CELE	DY3.9	DY3.9	0	0	0	0	0	0
gene-CELE_DY3.6	gene-CELE	DY3.6	mfb-1	5.34461	2.04368	2.90308	2.62608	8.34987	0
gene-CELE_DY3.4	gene-CELE	DY3.4	trt-1	5.9224	8.61266	5.80617	9.71648	10.5281	0
gene-CELE_DY3.5	gene-CELE	DY3.5	pqn-26	8.95583	14.0138	2.90308	5.25215	9.92304	0
gene-CELE_DY3.2	gene-CELE	DY3.2	lmn-1	137.226	161.597	126.361	128.94	184.665	82.8043
gene-CELE_DY3.7	gene-CELE	DY3.7	sup-17	20.2228	21.6046	7.4869	9.45388	23.1134	15.0008
gene-CELE_F36A2.3	gene-CELE	F36A2.3	F36A2.3	74.1023	63.6461	74.4106	60.1372	79.3843	34.8018
gene-CELE_F36A2.2	gene-CELE	F36A2.2	F36A2.2	25.423	21.0207	40.796	33.0886	49.9782	19.801
gene-CELE_F36A2.1	gene-CELE	F36A2.1	cids-2	27.1564	30.5093	11.154	14.706	25.1706	9.60049
gene-CELE_F36A2.4	gene-CELE	F36A2.4	twk-30	0	1.75173	0	1.31304	2.29924	0
gene-CELE_F36A2.8	gene-CELE	F36A2.8	phip-1	12.2782	11.5322	14.3626	15.2312	13.9165	0
gene-CELE_F36A2.7	gene-CELE	F36A2.7	F36A2.7	558.873	490.63	665.876	609.25	503.05	524.427
gene-CELE_F36A2.11	gene-CELE	F36A2.11	F36A2.11	14.156	11.8242	15.585	16.0191	21.9033	23.4012
gene-CELE_F36A2.9	gene-CELE	F36A2.9	F36A2.9	19.0672	23.3564	17.7241	27.8364	39.2081	15.0008
gene-CELE_F36A2.10	gene-CELE	F36A2.10	F36A2.10	44.4902	42.3334	53.1723	38.3407	37.6349	60.0031
gene-CELE_F36A2.14	gene-CELE	F36A2.14	F36A2.14	20.6562	22.6265	29.7948	33.8764	43.9276	28.8015
gene-CELE_F36A2.12	gene-CELE	F36A2.12	F36A2.12	13.5782	9.34255	18.4881	18.9078	18.757	18.601
gene-CELE_F29D10.1	gene-CELE	F29D10.1	F29D10.1	4.76681	5.98507	7.33411	7.09041	7.01873	18.0009
gene-CELE_F29D10.3	gene-CELE	F29D10.3	F29D10.3	0	0	0	0	0	0
gene-CELE_F29D10.2	gene-CELE	F29D10.2	F29D10.2	2.88898	2.77357	2.90308	3.67651	3.63038	0
gene-CELE_F36A2.13	gene-CELE	F36A2.13	ubr-5	39.0012	47.0047	32.2395	41.2294	68.0091	15.6008
gene-CELE_F55H12.6	gene-CELE	F55H12.6	ztf-26	2.45563	2.18966	0	0	1.81519	0
[truncated: 45,200 more rows]

## Sheet: TPM
gene_id_original	gene	gene-locus	Test_Rep1	Test_Rep2	Test_Rep3	Control_Rep1	Control_Rep2	Control_Rep3
gene-CELE_Y74C9A.6	gene-CELE	Y74C9A.6	25.1967	11.3998	6.68607	10.8451	11.1549	0
gene-CELE_Y74C9A.3	gene-CELE	Y74C9A.3	3.95012	3.44344	5.46237	6.09198	5.37394	3.56504
gene-CELE_Y74C9A.2	gene-CELE	Y74C9A.2	11.7482	11.2355	15.9505	14.4709	15.1919	7.31044
gene-CELE_Y74C9A.4	gene-CELE	Y74C9A.4	1.88427	1.8871	1.6699	2.15432	3.56941	3.80979
gene-CELE_Y74C9A.9	gene-CELE	Y74C9A.9	6.15881	3.60095	5.27995	6.36205	6.63532	3.79469
gene-CELE_Y74C9A.7	gene-CELE	Y74C9A.7	0	0	0	0	0	0
gene-CELE_Y74C9A.8	gene-CELE	Y74C9A.8	0	0	0	0	0	0
gene-CELE_Y74C9A.5	gene-CELE	Y74C9A.5	1.47536	2.45889	2.14866	1.70126	2.38617	0
gene-CELE_Y48G1C.4	gene-CELE	Y48G1C.4	2.86924	2.86957	2.36424	2.33994	3.20905	2.01597
gene-CELE_Y48G1C.12	gene-CELE	Y48G1C.12	1.63059	0.84679	1.88124	2.63645	2.39677	0
gene-CELE_Y48G1C.5	gene-CELE	Y48G1C.5	0.697914	1.01043	1.04944	2.20289	1.36698	0
gene-CELE_Y48G1C.2	gene-CELE	Y48G1C.2	2.11803	3.25811	1.76103	2.62551	3.22221	0
gene-CELE_Y48G1C.10	gene-CELE	Y48G1C.10	1.01006	1.37096	0.536051	0.452138	1.59354	0
gene-CELE_Y48G1C.6	gene-CELE	Y48G1C.6	0.813062	1.52493	1.49064	1.06895	2.35606	0
gene-CELE_Y48G1C.9	gene-CELE	Y48G1C.9	8.91745	12.0686	10.4254	12.2823	9.36254	8.97153
gene-CELE_Y48G1C.13	gene-CELE	Y48G1C.13	0	0	5.23258	0	0	0
gene-CELE_Y48G1C.1	gene-CELE	Y48G1C.1	10.3216	8.62885	7.27137	10.9453	11.4697	2.92652
gene-CELE_Y48G1C.8	gene-CELE	Y48G1C.8	4.13484	5.65146	4.18931	5.58553	6.35397	5.09528
gene-CELE_F53G12.1	gene-CELE	F53G12.1	226.482	253.444	138.774	143.874	218.405	95.1128
gene-CELE_F53G12.15	gene-CELE	F53G12.15	0	0	0	0	1.11001	0
gene-CELE_F53G12.16	gene-CELE	F53G12.16	0.773081	0.839442	0	0	0.746734	0
gene-CELE_F53G12.7	gene-CELE	F53G12.7	0	0	1.0965	0	0.453566	0
gene-CELE_F53G12.6	gene-CELE	F53G12.6	3.69471	3.81456	3.85735	5.25569	5.96749	0
gene-CELE_F53G12.5	gene-CELE	F53G12.5	4.8698	7.32364	4.4711	4.77898	4.6568	4.81077
gene-CELE_F53G12.4	gene-CELE	F53G12.4	0	0.313544	0.367791	0	0.278916	0
gene-CELE_F53G12.3	gene-CELE	F53G12.3	0	0	0	0	0	0
gene-CELE_F53G12.18	gene-CELE	F53G12.18	0	0	0	0	0	0
gene-CELE_F56C11.1	gene-CELE	F56C11.1	1.32095	2.05221	1.25109	2.35122	3.92595	0
gene-CELE_F56C11.2	gene-CELE	F56C11.2	0.923639	0.891488	0.762509	0.212026	1.88345	0
gene-CELE_F56C11.6	gene-CELE	F56C11.6	3.25595	2.58207	2.71815	3.09886	6.46666	3.321
gene-CELE_Y48G1BL.7	gene-CELE	Y48G1BL.7	0	0	0	0	0	0
gene-CELE_Y48G1BL.2	gene-CELE	Y48G1BL.2	0.598195	0.487158	0.548354	0.660068	0.899543	0.145195
gene-CELE_F56C11.T1	gene-CELE	F56C11.T1	2.29835	2.49564	0	0	2.22002	0
gene-CELE_Y48G1BL.3	gene-CELE	Y48G1BL.3	2.36584	3.02562	1.6183	2.17237	2.23443	2.52666
gene-CELE_Y48G1BL.1	gene-CELE	Y48G1BL.1	3.14312	3.41293	2.03877	1.44304	4.21667	0
gene-CELE_Y48G1BL.8	gene-CELE	Y48G1BL.8	1.40676	1.83303	0.44795	2.03446	1.22294	0
gene-CELE_Y48G1BL.5	gene-CELE	Y48G1BL.5	1.29407	2.5092	1.17733	0.763871	0.892834	0
gene-CELE_Y48G1BM.6	gene-CELE	Y48G1BM.6	0.290793	0.592041	0.385817	0	0.561766	0
gene-CELE_Y48G1BM.10	gene-CELE	Y48G1BM.10	0.358184	0	0.190092	0	0.461303	0
gene-CELE_Y48G1BM.8	gene-CELE	Y48G1BM.8	0.517828	0.437328	0.305352	0.713222	0.389029	0
gene-CELE_F53G12.17	gene-CELE	F53G12.17	0	0	0	0	0	0
gene-CELE_F53G12.10	gene-CELE	F53G12.10	3665.22	3506.92	2491.93	2328.97	2648.21	1541.14
gene-CELE_F53G12.12	gene-CELE	F53G12.12	5.11512	0	0	0	0	0
gene-CELE_F53G12.9	gene-CELE	F53G12.9	0.812104	2.14155	1.35455	0.958747	0.560305	0.619506
gene-CELE_F53G12.8	gene-CELE	F53G12.8	18.1215	16.1926	36.0647	25.7393	25.8912	38.3035
gene-CELE_F56C11.5	gene-CELE	F56C11.5	2.38492	2.64042	1.38979	0.579677	1.35508	0
gene-CELE_F56C11.3	gene-CELE	F56C11.3	8.69716	4.19721	11.7956	3.99296	10.7343	20.6408
gene-CELE_Y48G1BM.1	gene-CELE	Y48G1BM.1	3.49954	3.88439	2.55887	2.73135	5.10797	0
gene-CELE_Y48G1BR.1	gene-CELE	Y48G1BR.1	8.60275	9.15288	5.48604	4.58665	8.84567	0
gene-CELE_C53D5.4	gene-CELE	C53D5.4	2.59578	1.76163	0.861005	1.11727	2.55955	0
gene-CELE_C53D5.2	gene-CELE	C53D5.2	0.198457	0	0	0	0.410772	0
gene-CELE_C53D5.1	gene-CELE	C53D5.1	0.787397	0.790216	0.569836	0.59155	0.979512	0
gene-CELE_Y48G1A.7	gene-CELE	Y48G1A.7	2.4959	2.58109	2.01844	4.41988	5.51049	0
gene-CELE_C53D5.5	gene-CELE	C53D5.5	2.35697	1.78038	1.74034	1.12916	3.53045	2.91848
gene-CELE_C53D5.6	gene-CELE	C53D5.6	74.6	92.2465	70.7593	73.9057	101.61	56.1957
gene-CELE_Y48G1A.5	gene-CELE	Y48G1A.5	8.71104	12.9578	7.59231	7.53534	10.1244	6.23994
gene-CELE_Y48G1A.4	gene-CELE	Y48G1A.4	7.77417	9.60674	9.28944	11.0853	12.6689	5.603
gene-CELE_Y48G1A.3	gene-CELE	Y48G1A.3	2.59611	2.8542	3.20334	1.87725	5.29738	0
gene-CELE_Y48G1A.6	gene-CELE	Y48G1A.6	1.65155	2.48306	2.3935	2.09975	2.36222	1.18718
gene-CELE_Y48G1A.2	gene-CELE	Y48G1A.2	6.12893	4.99128	0	4.74839	4.44004	0
gene-CELE_Y48G1A.1	gene-CELE	Y48G1A.1	1.06589	0.925912	1.29592	2.20214	1.96554	1.24183
gene-CELE_R119.1	gene-CELE	R119.1	0.434067	1.13673	0.487829	0.580271	1.23316	0.409036
gene-CELE_R119.5	gene-CELE	R119.5	0.429128	0	0.42512	0	0.884274	0
gene-CELE_R119.6	gene-CELE	R119.6	7.52872	7.66002	5.60008	3.61301	5.66883	6.9642
gene-CELE_C07F11.2	gene-CELE	C07F11.2	0.426566	0	0	0	0.52975	0
gene-CELE_Y50C1A.1	gene-CELE	Y50C1A.1	2.97063	4.00242	2.2136	2.55513	3.91174	1.42442
gene-CELE_Y50C1A.2	gene-CELE	Y50C1A.2	0.409333	0	0	0	0	0
gene-CELE_C07F11.1	gene-CELE	C07F11.1	0.550758	0.870822	0.533306	0.678727	1.09197	1.3931
gene-CELE_R119.2	gene-CELE	R119.2	4.35425	4.23034	4.41319	3.58483	6.41947	1.92303
gene-CELE_R119.7	gene-CELE	R119.7	11.6618	12.9351	6.25556	6.30396	7.63067	7.81195
gene-CELE_R119.3	gene-CELE	R119.3	12.3648	11.513	10.8275	10.8569	13.496	10.7293
gene-CELE_R119.4	gene-CELE	R119.4	175.965	182.72	127.789	150.929	134.802	101.374
gene-CELE_W04C9.5	gene-CELE	W04C9.5	0	0	0	0	0	0
gene-CELE_W04C9.7	gene-CELE	W04C9.7	0	0	0	0	0	0
gene-CELE_W04C9.4	gene-CELE	W04C9.4	106.817	95.1538	163.462	126.947	131.726	123.216
gene-CELE_W04C9.8	gene-CELE	W04C9.8	0.246937	0.737368	0	0	0.596303	0
gene-CELE_W04C9.3	gene-CELE	W04C9.3	0	0	0	0	0	0
gene-CELE_W04C9.9	gene-CELE	W04C9.9	0	0	0	0	0	0
gene-CELE_W04C9.2	gene-CELE	W04C9.2	38.6541	36.4233	42.6971	44.667	40.3743	45.4797
gene-CELE_W04C9.1	gene-CELE	W04C9.1	11.0197	12.3238	10.8799	15.1589	13.6702	7.48392
gene-CELE_Y65B4BL.3	gene-CELE	Y65B4BL.3	0.634404	1.44034	0.734584	0.95322	1.03059	0
gene-CELE_Y65B4BL.4	gene-CELE	Y65B4BL.4	3.44308	4.28843	2.52594	1.2553	2.15195	0
gene-CELE_Y65B4BL.6	gene-CELE	Y65B4BL.6	9.41607	8.8185	10.8689	8.02461	11.2553	2.51404
gene-CELE_Y65B4BL.7	gene-CELE	Y65B4BL.7	1.18832	3.2258	1.89195	2.6085	2.43911	1.58637
gene-CELE_Y65B4BL.5	gene-CELE	Y65B4BL.5	8.24488	9.81138	5.75024	8.29229	9.18616	3.69528
gene-CELE_Y65B4BL.10	gene-CELE	Y65B4BL.10	0	0	0	0	0	0
gene-CELE_Y65B4BL.9	gene-CELE	Y65B4BL.9	0	0	0	0	0	0
gene-CELE_Y65B4BL.2	gene-CELE	Y65B4BL.2	22.9141	24.0946	17.9615	13.7396	23.278	13.361
gene-CELE_Y65B4BL.11	gene-CELE	Y65B4BL.11	0	9.98256	0	0	4.44004	0
gene-CELE_Y65B4BL.12	gene-CELE	Y65B4BL.12	2.95274	4.48868	1.88046	2.44014	2.28169	0
gene-CELE_Y65B4BL.1	gene-CELE	Y65B4BL.1	13.2635	9.68632	9.21931	11.1549	14.3987	0
gene-CELE_Y65B4BM.3	gene-CELE	Y65B4BM.3	43.6771	41.583	24.8403	24.563	41.1006	22.0533
gene-CELE_Y65B4BM.2	gene-CELE	Y65B4BM.2	2.39546	2.60109	2.54259	4.94902	2.31382	12.7915
gene-CELE_Y65B4BR.8	gene-CELE	Y65B4BR.8	20.6619	15.1647	21.1187	18.5769	23.0992	14.3023
gene-CELE_Y65B4BR.5	gene-CELE	Y65B4BR.5	2021.06	1904.31	1985.99	1912.73	1995.52	1557.4
gene-CELE_Y65B4BR.4	gene-CELE	Y65B4BR.4	15.7294	22.3851	13.7471	13.9667	19.7189	10.1864
gene-CELE_Y65B4BR.12	gene-CELE	Y65B4BR.12	0	0	1.1572	0	0	0
gene-CELE_Y65B4BR.11	gene-CELE	Y65B4BR.11	0	0	0	0	0	0
gene-CELE_Y65B4BR.3	gene-CELE	Y65B4BR.3	3.25278	2.88702	1.29096	2.98028	3.44245	1.9635
gene-CELE_Y65B4BR.2	gene-CELE	Y65B4BR.2	0.752206	0.773787	0.546278	2.94453	1.45314	0
gene-CELE_Y65B4BR.1	gene-CELE	Y65B4BR.1	0	0.45264	0	0	0	0
gene-CELE_Y65B4BR.9	gene-CELE	Y65B4BR.9	0	0	0	0	0	0
gene-CELE_F56A6.5	gene-CELE	F56A6.5	0	0	0	0	0	0
gene-CELE_F56A6.7	gene-CELE	F56A6.7	1.91099	2.07503	2.02836	0	1.84586	10.2044
gene-CELE_F56A6.6	gene-CELE	F56A6.6	1.91099	2.07503	2.02836	0	1.84586	10.2044
gene-CELE_F56A6.2	gene-CELE	F56A6.2	0.273512	0.246078	0.207365	0.242176	0.249094	0
gene-CELE_Y65B4BR.6	gene-CELE	Y65B4BR.6	149.705	193.325	192.408	183.858	228.779	217.881
gene-CELE_F56A6.4	gene-CELE	F56A6.4	1.18421	1.43567	1.75728	1.30642	1.71022	2.8241
gene-CELE_Y65B4A.4	gene-CELE	Y65B4A.4	0	0	0.918113	0	0.522191	0
gene-CELE_Y65B4A.10	gene-CELE	Y65B4A.10	0	0.871119	0.851528	1.65746	0.774912	0
gene-CELE_F56A6.1	gene-CELE	F56A6.1	6.02678	7.04325	4.87903	5.90911	5.96939	1.36366
gene-CELE_Y65B4A.6	gene-CELE	Y65B4A.6	6.00711	6.87171	4.85421	4.59655	7.3067	4.62018
gene-CELE_Y65B4A.11	gene-CELE	Y65B4A.11	1.56035	1.69429	1.65618	3.22368	1.50717	8.33207
gene-CELE_Y65B4A.3	gene-CELE	Y65B4A.3	60.0466	43.7023	64.4236	59.6811	96.2489	47.6629
gene-CELE_Y65B4A.9	gene-CELE	Y65B4A.9	9.26468	8.2242	11.2693	10.8977	10.9739	18.0556
gene-CELE_Y65B4A.2	gene-CELE	Y65B4A.2	1.04026	1.71181	1.11554	1.70605	1.72993	0
gene-CELE_Y65B4A.7	gene-CELE	Y65B4A.7	2.31542	1.48565	1.89908	0	2.33816	0
gene-CELE_Y65B4A.1	gene-CELE	Y65B4A.1	5.53929	4.40188	8.44153	6.84093	10.7309	11.0715
gene-CELE_Y65B4A.8	gene-CELE	Y65B4A.8	5.00353	4.06336	7.67617	6.16762	9.09741	5.38855
gene-CELE_Y18H1A.14	gene-CELE	Y18H1A.14	0.0494916	0	0	0	0	0
gene-CELE_Y18H1A.11	gene-CELE	Y18H1A.11	1.3531	1.30799	0.998338	2.04549	1.94454	1.76229
gene-CELE_Y18H1A.10	gene-CELE	Y18H1A.10	3.60861	4.49649	5.83956	3.29992	6.91411	8.84503
gene-CELE_Y18H1A.1	gene-CELE	Y18H1A.1	3.927	3.84369	3.69854	5.3707	5.87673	5.02092
gene-CELE_Y18H1A.4	gene-CELE	Y18H1A.4	8.73023	5.82822	7.20723	8.81792	7.12094	7.94239
gene-CELE_Y18H1A.2	gene-CELE	Y18H1A.2	6.70558	4.96444	12.6173	10.8101	11.3348	12.7495
gene-CELE_Y18H1A.3	gene-CELE	Y18H1A.3	1.39578	1.20774	1.18058	0.72092	1.55887	0
gene-CELE_Y18H1A.6	gene-CELE	Y18H1A.6	1.17463	1.50737	0.825789	0.819437	1.01672	1.46628
gene-CELE_Y18H1A.7	gene-CELE	Y18H1A.7	6.29305	8.72137	7.2069	5.30321	7.35827	2.2108
gene-CELE_Y18H1A.15	gene-CELE	Y18H1A.15	1.86798	1.19704	1.52766	1.51839	2.01137	0
gene-CELE_Y18H1A.16	gene-CELE	Y18H1A.16	0	0	0	0	0	0
gene-CELE_Y18H1A.8	gene-CELE	Y18H1A.8	0.486091	0.527817	0.630601	0.22317	1.56508	4.0377
gene-CELE_T06A4.2	gene-CELE	T06A4.2	7.98567	10.5161	7.39409	11.584	7.71351	9.07288
gene-CELE_T06A4.3	gene-CELE	T06A4.3	2.09016	1.88706	2.89157	1.89227	3.56147	0
gene-CELE_T06A4.1	gene-CELE	T06A4.1	1.27318	1.71965	2.0765	2.63038	2.93949	0.497459
gene-CELE_T06A4.5	gene-CELE	T06A4.5	0	0	0	0	0	0
gene-CELE_T06A4.4	gene-CELE	T06A4.4	0	0	0	0	0	0
gene-CELE_Y18H1A.18	gene-CELE	Y18H1A.18	0	0	0	0	0	0
gene-CELE_Y18H1A.17	gene-CELE	Y18H1A.17	0	0	0	0	0	0
gene-CELE_Y18H1A.12	gene-CELE	Y18H1A.12	0.425195	0	0.300873	0	0.410704	0
gene-CELE_Y18H1A.T1	gene-CELE	Y18H1A.T1	0	0	2.17499	0	0	0
gene-CELE_Y18H1A.13	gene-CELE	Y18H1A.13	4.46315	3.73855	2.91004	4.93975	3.87994	2.21303
gene-CELE_Y18H1A.9	gene-CELE	Y18H1A.9	1.50751	1.97269	1.14879	1.4774	1.81083	0
gene-CELE_ZC123.T1	gene-CELE	ZC123.T1	0	7.69489	0	0	0	0
gene-CELE_ZC123.8	gene-CELE	ZC123.8	0	0	0	4.39226	0	0
gene-CELE_ZC123.10	gene-CELE	ZC123.10	0	0	0	0	0	0
gene-CELE_ZC123.11	gene-CELE	ZC123.11	0	0	0	0	0	0
gene-CELE_ZC123.7	gene-CELE	ZC123.7	0	0	0	0	0	0
gene-CELE_ZC123.3	gene-CELE	ZC123.3	0.325021	0.594082	0.252988	0.212639	0.528472	0.202483
gene-CELE_ZC123.5	gene-CELE	ZC123.5	0	0	0	0	0	0
gene-CELE_ZC123.9	gene-CELE	ZC123.9	0	0	0	0	0	0
gene-CELE_ZC123.6	gene-CELE	ZC123.6	0	0	0	0	0	0
gene-CELE_ZC123.4	gene-CELE	ZC123.4	0.541973	0.551715	0	0.699822	1.43963	1.26616
gene-CELE_Y95B8A.17	gene-CELE	Y95B8A.17	0	0	0	0	0	0
gene-CELE_ZC123.1	gene-CELE	ZC123.1	10.25	6.89462	7.17282	7.12132	44.1589	2.66404
gene-CELE_Y95B8A.10	gene-CELE	Y95B8A.10	1.16141	1.57638	0.815784	1.0233	1.08883	0.820823
gene-CELE_Y95B8A.8	gene-CELE	Y95B8A.8	1.106	1.6775	0.996907	0.943012	1.69572	1.64053
gene-CELE_Y95B8A.6	gene-CELE	Y95B8A.6	0.583337	0.430719	0.693466	0.771312	0.563457	0
gene-CELE_Y95B8A.11	gene-CELE	Y95B8A.11	3.25355	2.59767	2.81011	1.84521	2.80375	4.93955
gene-CELE_Y95B8A.12	gene-CELE	Y95B8A.12	0.174929	0	0	0	0.236554	0
gene-CELE_Y95B8A.16	gene-CELE	Y95B8A.16	0	0	0	0	0	0
gene-CELE_Y95B8A.18	gene-CELE	Y95B8A.18	0	0	0	0	0	0
gene-CELE_Y95B8A.5	gene-CELE	Y95B8A.5	2.142	2.67383	1.18153	1.11505	2.37853	1.17082
gene-CELE_Y95B8A.4	gene-CELE	Y95B8A.4	2.50048	2.46829	3.4744	2.34817	2.8544	2.42768
gene-CELE_Y34D9B.1	gene-CELE	Y34D9B.1	0.688962	0.457173	0.426579	0.790775	1.07216	0
gene-CELE_Y95B8A.15	gene-CELE	Y95B8A.15	0	0	0	0	0	0
gene-CELE_Y95B8A.14	gene-CELE	Y95B8A.14	0	0	0	0	0	0
gene-CELE_Y95B8A.13	gene-CELE	Y95B8A.13	0	0	2.00582	0	0	0
gene-CELE_Y95B8A.T1	gene-CELE	Y95B8A.T1	0	0	2.54259	0	0	0
gene-CELE_Y95B8A.1	gene-CELE	Y95B8A.1	14.4327	15.7917	15.9453	11.9577	9.22269	9.1538
gene-CELE_F54A5.1	gene-CELE	F54A5.1	1.96739	2.5046	0.864096	1.54176	0	0
gene-CELE_C54G6.6	gene-CELE	C54G6.6	0	0	0	0	0	0
gene-CELE_C54G6.7	gene-CELE	C54G6.7	0	0	0	0	0	0
gene-CELE_C54G6.3	gene-CELE	C54G6.3	0.034502	0.0561955	0.0549317	0.106922	0.0833155	0
gene-CELE_F54A5.3	gene-CELE	F54A5.3	0.751147	0.716761	0.821442	1.08161	1.18726	0
gene-CELE_F54A5.2	gene-CELE	F54A5.2	2.1245	2.01851	1.75388	0.914419	1.88109	0
gene-CELE_C54G6.2	gene-CELE	C54G6.2	0	0	0	0	0	0
gene-CELE_C54G6.1	gene-CELE	C54G6.1	2.92287	1.91624	4.97553	4.44353	3.30267	1.76692
gene-CELE_C54G6.8	gene-CELE	C54G6.8	2.48743	0	0	0	2.40265	0
gene-CELE_Y34D9A.11	gene-CELE	Y34D9A.11	31.9573	32.9361	48.868	77.2142	52.3189	75.2009
gene-CELE_C54G6.5	gene-CELE	C54G6.5	472.733	472.831	644.126	704.584	801.804	571.303
gene-CELE_Y34D9A.1	gene-CELE	Y34D9A.1	7.16881	6.9966	8.21784	8.9213	8.0487	6.21496
gene-CELE_Y34D9A.4	gene-CELE	Y34D9A.4	11.2253	11.9912	12.5587	11.533	13.1284	6.80417
gene-CELE_Y34D9A.3	gene-CELE	Y34D9A.3	2.3951	3.13202	2.26885	3.45847	3.98017	1.10018
gene-CELE_R06A10.2	gene-CELE	R06A10.2	1.27725	0.756487	0.43136	1.25943	1.45804	0.775043
gene-CELE_ZK993.1	gene-CELE	ZK993.1	0	0.536697	0.419701	0	0	0
gene-CELE_R06A10.1	gene-CELE	R06A10.1	0.060938	0	0	0	0.0735764	0
gene-CELE_R06A10.5	gene-CELE	R06A10.5	1.939	1.05272	2.79312	1.14456	2.40803	1.47915
gene-CELE_R06A10.6	gene-CELE	R06A10.6	0	0	0	0	0	0
gene-CELE_R06A10.4	gene-CELE	R06A10.4	0.91291	0.901158	0.880891	0.114307	0.96196	0
gene-CELE_Y34D9A.7	gene-CELE	Y34D9A.7	1.96694	1.79497	1.91007	2.55062	2.46584	1.00563
gene-CELE_Y34D9A.6	gene-CELE	Y34D9A.6	75.6403	82.1332	80.4457	78.2917	62.7494	99.5722
gene-CELE_Y34D9A.8	gene-CELE	Y34D9A.8	0.749949	1.45415	1.7626	3.09879	1.91446	2.00232
gene-CELE_Y34D9A.10	gene-CELE	Y34D9A.10	2.41941	3.29451	2.63741	2.40468	3.84018	1.67602
gene-CELE_Y34D9A.2	gene-CELE	Y34D9A.2	1.86836	1.59841	0.781229	0.818797	1.14844	0
gene-CELE_Y48G8AL.10	gene-CELE	Y48G8AL.10	0.670044	0.840281	0.631063	0.58492	0.692786	0.251968
gene-CELE_Y48G8AL.14	gene-CELE	Y48G8AL.14	19.1987	14.2248	22.6554	20.0656	24.435	16.2824
gene-CELE_Y48G8AL.6	gene-CELE	Y48G8AL.6	1.2558	2.13544	0.905386	1.93362	2.65487	1.32851
gene-CELE_Y48G8AL.20	gene-CELE	Y48G8AL.20	0.79106	0	0.839646	0.408582	0.191025	2.11208
gene-CELE_Y48G8AL.11	gene-CELE	Y48G8AL.11	1.40756	1.55695	1.03324	1.00558	1.27064	0.983427
gene-CELE_Y48G8AL.8	gene-CELE	Y48G8AL.8	3628.95	3349.41	2762.33	2180.65	2047.55	2145.46
gene-CELE_Y48G8AL.7	gene-CELE	Y48G8AL.7	1.14402	1.31124	1.95635	1.96962	1.84172	2.54539
gene-CELE_Y48G8AR.3	gene-CELE	Y48G8AR.3	0	0	0	0	0	0
gene-CELE_Y48G8AR.2	gene-CELE	Y48G8AR.2	0	0	0	0	0	0
gene-CELE_K12C11.5	gene-CELE	K12C11.5	5.18004	3.21411	6.80729	7.64425	8.1009	0
gene-CELE_K12C11.8	gene-CELE	K12C11.8	0	0	0	0	0	0
gene-CELE_K12C11.4	gene-CELE	K12C11.4	0.427294	0.527969	0.336244	0.350072	1.07453	0.511415
gene-CELE_K12C11.7	gene-CELE	K12C11.7	5.15908	5.22848	3.28557	3.55289	6.31213	0
gene-CELE_K12C11.3	gene-CELE	K12C11.3	1.54016	1.67237	0	2.50012	1.7002	0
gene-CELE_K12C11.6	gene-CELE	K12C11.6	12.0472	9.38776	4.66354	6.14916	8.21407	0
gene-CELE_Y48G8AL.19	gene-CELE	Y48G8AL.19	0	0	0	0	0	0
gene-CELE_Y48G8AR.1	gene-CELE	Y48G8AR.1	2.68256	2.56032	1.55968	2.40043	2.93772	1.09487
gene-CELE_Y48G8AL.5	gene-CELE	Y48G8AL.5	4.85457	5.03813	5.46982	6.57706	8.46746	3.63916
gene-CELE_Y48G8AL.1	gene-CELE	Y48G8AL.1	0.790712	0.730439	0.601273	0.536409	0.83976	0
gene-CELE_Y48G8AL.16	gene-CELE	Y48G8AL.16	28.0725	32.4989	30.934	20.5132	27.5297	33.5662
gene-CELE_Y48G8AL.12	gene-CELE	Y48G8AL.12	650.437	971.242	1141.54	678.318	722.553	652.321
gene-CELE_Y48G8AL.13	gene-CELE	Y48G8AL.13	51.5424	48.1288	59.9636	64.4588	49.7281	45.8717
gene-CELE_Y48G8AL.15	gene-CELE	Y48G8AL.15	1.6012	1.95598	1.27466	0.930399	1.54663	1.87036
gene-CELE_K12C11.2	gene-CELE	K12C11.2	243.962	218.026	177.449	166.412	187.51	165.548
gene-CELE_K12C11.1	gene-CELE	K12C11.1	20.9862	25.0556	26.8147	18.0828	20.7513	11.6844
gene-CELE_Y92H12BL.1	gene-CELE	Y92H12BL.1	1.69467	2.00592	3.27342	2.08179	3.31807	1.05983
gene-CELE_Y92H12BL.7	gene-CELE	Y92H12BL.7	0.354477	0.923771	0.827746	0	0	0
gene-CELE_Y92H12BL.4	gene-CELE	Y92H12BL.4	0.533159	1.50521	0.905449	1.98271	2.67794	0
gene-CELE_Y92H12BL.5	gene-CELE	Y92H12BL.5	1.37826	1.13075	1.43041	1.74014	1.99694	3.02568
gene-CELE_Y92H12BL.6	gene-CELE	Y92H12BL.6	2.74319	2.97867	2.91168	5.66743	2.6497	0
gene-CELE_Y92H12BM.1	gene-CELE	Y92H12BM.1	0	0	0	0	0.701857	0
gene-CELE_Y92H12BR.7	gene-CELE	Y92H12BR.7	0.465357	0.571212	0.386561	0.627018	0.840364	0
gene-CELE_Y92H12BR.6	gene-CELE	Y92H12BR.6	2.18383	1.90734	2.87226	3.38385	3.82903	3.67588
gene-CELE_Y92H12BR.2	gene-CELE	Y92H12BR.2	12.5084	9.38043	7.92777	6.69297	9.7352	0
gene-CELE_Y92H12BR.4	gene-CELE	Y92H12BR.4	0	0	0	0	0	0
gene-CELE_Y92H12BR.3	gene-CELE	Y92H12BR.3	7.36037	8.59213	7.28882	7.78672	13.571	3.688
gene-CELE_Y92H12BR.8	gene-CELE	Y92H12BR.8	11.3722	11.3619	15.3919	12.8596	12.6745	9.1628
gene-CELE_F37F2.2	gene-CELE	F37F2.2	19.0369	20.671	30.6116	22.8445	24.5541	19.4787
gene-CELE_F47G6.3	gene-CELE	F47G6.3	2.29835	2.91158	2.75575	1.93453	3.82337	2.72731
gene-CELE_F47G6.2	gene-CELE	F47G6.2	1.384	1.25233	1.04054	1.35024	2.00524	0
gene-CELE_F47G6.6	gene-CELE	F47G6.6	0	0	0	0	0	0
gene-CELE_F47G6.T1	gene-CELE	F47G6.T1	0	0	0	0	0	0
gene-CELE_F37F2.3	gene-CELE	F37F2.3	0	0.185699	0	0	0	0
gene-CELE_F47G6.4	gene-CELE	F47G6.4	4.48166	5.15032	4.70907	5.06736	7.24681	3.70771
gene-CELE_F47G6.1	gene-CELE	F47G6.1	0.871606	0.448306	0.46257	0.995144	0.75328	0
gene-CELE_F47G6.5	gene-CELE	F47G6.5	0	0	0	0	0	0
gene-CELE_Y92H12A.5	gene-CELE	Y92H12A.5	1.15579	1.38589	1.03109	1.04011	1.75336	0.64368
gene-CELE_Y92H12A.4	gene-CELE	Y92H12A.4	0.65637	0.910296	0.565625	0.778728	1.11735	0
gene-CELE_Y92H12A.2	gene-CELE	Y92H12A.2	3.34223	3.96435	2.55022	3.38319	4.91379	3.4404
gene-CELE_Y73E7A.3	gene-CELE	Y73E7A.3	0	0	0	0.286141	0.374583	0
gene-CELE_Y92H12A.1	gene-CELE	Y92H12A.1	1.28172	1.33315	0.959472	1.72819	1.88964	0
gene-CELE_Y92H12A.8	gene-CELE	Y92H12A.8	0	0	0	0	0	0
gene-CELE_Y92H12A.T1	gene-CELE	Y92H12A.T1	0	0	0	0	0	0
gene-CELE_Y73E7A.4	gene-CELE	Y73E7A.4	2.93051	2.59279	3.57131	6.5029	7.54835	8.69364
gene-CELE_Y73E7A.2	gene-CELE	Y73E7A.2	6.16339	5.38828	7.44775	7.83603	8.39572	6.41357
gene-CELE_Y73E7A.6	gene-CELE	Y73E7A.6	3.49475	2.92511	2.39565	1.05294	1.75815	0
gene-CELE_Y73E7A.9	gene-CELE	Y73E7A.9	0.776966	1.40048	0.824687	0.770501	2.10136	0.746803
gene-CELE_Y73E7A.7	gene-CELE	Y73E7A.7	0.948566	1.64798	1.18302	1.71477	1.94701	1.77283
gene-CELE_Y73E7A.8	gene-CELE	Y73E7A.8	1.4966	0.967302	0.605151	1.5828	0.688378	0
gene-CELE_Y71G12B.20	gene-CELE	Y71G12B.20	0.693286	0.752797	0.446776	0	1.36323	0
gene-CELE_Y73E7A.1	gene-CELE	Y73E7A.1	20.1672	19.3511	29.1569	23.5296	28.5802	32.9334
gene-CELE_Y71G12B.34	gene-CELE	Y71G12B.34	0	0	0	0	0	0
gene-CELE_Y71G12B.21	gene-CELE	Y71G12B.21	0	2.41513	0	0	2.57809	0
gene-CELE_Y71G12B.18	gene-CELE	Y71G12B.18	4.60916	4.28983	3.70413	4.35315	13.1654	0
gene-CELE_Y71G12B.35	gene-CELE	Y71G12B.35	0	0.360597	0.604264	0.588085	0.641545	0
gene-CELE_Y71G12B.23	gene-CELE	Y71G12B.23	2.19739	0	1.59933	1.29709	0.545786	0
gene-CELE_Y71G12B.16	gene-CELE	Y71G12B.16	0.607804	0.504689	0.265644	0.664794	1.03604	0
gene-CELE_Y71G12B.33	gene-CELE	Y71G12B.33	0.847758	0.825302	0.496456	0.66435	0.988286	0
gene-CELE_Y71G12B.22	gene-CELE	Y71G12B.22	2.27855	3.18104	2.59125	2.85812	3.73367	4.34543
gene-CELE_Y71G12B.17	gene-CELE	Y71G12B.17	7.49797	8.54465	10.3224	13.8037	16.6361	15.0639
gene-CELE_Y71G12B.31	gene-CELE	Y71G12B.31	0.140929	0.280548	0.224377	0	0	0
gene-CELE_Y71G12B.37	gene-CELE	Y71G12B.37	0	0	0	0	0	0
gene-CELE_Y71G12B.44	gene-CELE	Y71G12B.44	0.642773	0.558359	0	0.796782	0	0
gene-CELE_Y71G12B.41	gene-CELE	Y71G12B.41	0.636996	0.691675	0	0	0	0
gene-CELE_Y71G12B.15	gene-CELE	Y71G12B.15	29.3153	28.5755	19.4231	22.2537	22.7003	9.15058
gene-CELE_Y71G12B.14	gene-CELE	Y71G12B.14	44.1365	38.0096	32.7124	33.0156	29.4016	6.09527
gene-CELE_Y71G12B.13	gene-CELE	Y71G12B.13	4.40493	3.8379	3.86357	4.35956	5.45227	1.26764
gene-CELE_Y71G12B.12	gene-CELE	Y71G12B.12	4.35367	4.29482	3.35255	1.82245	4.89244	0
gene-CELE_Y71G12B.10	gene-CELE	Y71G12B.10	19.2201	17.213	19.7227	19.1946	24.7348	30.6969
gene-CELE_Y71G12B.11	gene-CELE	Y71G12B.11	7.73729	10.0643	6.72878	6.12553	8.41102	2.85267
gene-CELE_Y71G12B.36	gene-CELE	Y71G12B.36	0	0	0	0	0	0
gene-CELE_Y71G12B.29	gene-CELE	Y71G12B.29	0	0	0	0	0	0
rna-NR_000173.3	rna-NR	173.3	0	0	0	0	0	0
gene-CELE_Y71G12B.24	gene-CELE	Y71G12B.24	4.36055	5.65701	5.80714	5.1624	5.17422	3.8372
gene-CELE_Y71G12B.9	gene-CELE	Y71G12B.9	2.44263	2.18523	1.66321	1.36477	2.73036	0
gene-CELE_Y71G12B.6	gene-CELE	Y71G12B.6	7.08211	7.63177	4.38497	7.42666	5.49332	4.29745
gene-CELE_Y71G12B.8	gene-CELE	Y71G12B.8	2.68825	2.76145	3.74504	3.8341	5.03098	3.79264
gene-CELE_Y71G12B.25	gene-CELE	Y71G12B.25	4.76784	5.74336	2.84663	1.84694	9.93028	0
gene-CELE_Y71G12B.26	gene-CELE	Y71G12B.26	2.15592	1.30054	1.65268	2.72196	0.809838	0
gene-CELE_Y71G12B.27	gene-CELE	Y71G12B.27	16.5188	13.919	19.2166	24.8451	20.2958	28.2267
gene-CELE_Y71G12B.4	gene-CELE	Y71G12B.4	12.9046	13.223	12.7327	18.4937	18.4778	10.9187
gene-CELE_Y71G12B.3	gene-CELE	Y71G12B.3	30.6091	25.4635	28.0349	21.4194	26.7047	31.6352
gene-CELE_Y71G12B.32	gene-CELE	Y71G12B.32	0	0	0	0	0	0
gene-CELE_Y71G12B.2	gene-CELE	Y71G12B.2	0	0	0	0	0	0
gene-CELE_Y71G12B.39	gene-CELE	Y71G12B.39	0	0	0	0	0	0
gene-CELE_Y71G12B.30	gene-CELE	Y71G12B.30	3.09998	3.44919	2.68105	3.16274	3.51187	4.29165
gene-CELE_Y71G12B.1	gene-CELE	Y71G12B.1	12.5534	13.4111	14.184	12.4099	12.5819	14.0554
gene-CELE_Y71G12B.28	gene-CELE	Y71G12B.28	0	0	0	0	0	0
gene-CELE_C53H9.3	gene-CELE	C53H9.3	89.7261	80.7054	73.9153	105.138	58.8567	117.994
gene-CELE_M01D7.4	gene-CELE	M01D7.4	0.894642	1.04083	0.949591	2.04637	1.91348	1.36494
gene-CELE_M01D7.6	gene-CELE	M01D7.6	36.9734	40.8557	26.5476	29.6562	32.7723	0
gene-CELE_M01D7.5	gene-CELE	M01D7.5	26.6209	14.1318	25.7443	18.944	17.7138	25.2715
gene-CELE_M01D7.2	gene-CELE	M01D7.2	4.83983	5.46473	2.15907	2.7896	2.52376	2.90278
gene-CELE_Y71G12A.3	gene-CELE	Y71G12A.3	3.5725	4.1692	2.33894	2.86264	3.62812	2.8526
gene-CELE_Y71G12A.5	gene-CELE	Y71G12A.5	5.86475	6.36818	0	0	0	0
gene-CELE_Y71G12A.4	gene-CELE	Y71G12A.4	0.662935	0.833501	0.944376	1.0092	1.17958	0
gene-CELE_Y71G12A.2	gene-CELE	Y71G12A.2	0.466398	0.466971	0.308599	0.412962	0.555815	0.194066
gene-CELE_Y51F10.14	gene-CELE	Y51F10.14	0	0	0	0	0	0
gene-CELE_Y51F10.7	gene-CELE	Y51F10.7	24.1025	18.3775	15.7187	28.5663	32.6227	30.2597
gene-CELE_Y51F10.4	gene-CELE	Y51F10.4	1.99485	1.79312	1.72475	2.04704	2.48834	0
gene-CELE_Y51F10.5	gene-CELE	Y51F10.5	1.43156	1.32244	1.54216	1.50087	1.40341	1.25504
gene-CELE_Y51F10.10	gene-CELE	Y51F10.10	2.61559	2.88667	3.39066	3.18914	3.8518	2.7476
gene-CELE_Y51F10.11	gene-CELE	Y51F10.11	0.882618	1.10359	0.766496	1.82349	0.852538	0
gene-CELE_Y51F10.3	gene-CELE	Y51F10.3	3.14547	4.74539	1.6841	1.2652	2.28542	0
gene-CELE_Y51F10.2	gene-CELE	Y51F10.2	3.16012	2.33334	1.24106	3.32969	1.98408	0
gene-CELE_Y20F4.3	gene-CELE	Y20F4.3	0.488576	0.596829	0.372732	0	0.523542	0
gene-CELE_Y20F4.2	gene-CELE	Y20F4.2	1.21288	1.73943	0.850153	0.945589	1.23786	0
gene-CELE_Y20F4.10	gene-CELE	Y20F4.10	0.573135	0.622333	0.456253	0.592048	0.484402	0
gene-CELE_Y20F4.4	gene-CELE	Y20F4.4	0.986426	1.11005	0.951829	0.629914	0.814218	0.574625
gene-CELE_C53H9.2	gene-CELE	C53H9.2	40.1041	43.5466	39.278	42.3691	60.1309	26.2822
gene-CELE_M01D7.10	gene-CELE	M01D7.10	0	0	0	0	0	0
gene-CELE_C53H9.1	gene-CELE	C53H9.1	5723.5	5370.95	6575.95	5573.97	6057.99	4146.61
gene-CELE_M01D7.7	gene-CELE	M01D7.7	11.9519	15.4093	6.5291	12.2069	15.8705	7.34739
gene-CELE_C53H9.4	gene-CELE	C53H9.4	1.84867	2.00736	1.96222	3.81936	1.78567	0
gene-CELE_M01D7.11	gene-CELE	M01D7.11	1.77164	1.92372	1.88046	3.66022	1.71126	0
gene-CELE_Y37E3.1	gene-CELE	Y37E3.1	7.15042	6.81349	7.04748	8.59232	9.86675	9.7404
gene-CELE_Y37E3.9	gene-CELE	Y37E3.9	233.27	248.658	242.612	206.712	219.683	178.599
gene-CELE_Y37E3.10	gene-CELE	Y37E3.10	37.0605	38.0666	56.2197	65.3096	73.0269	36.7985
gene-CELE_Y37E3.29	gene-CELE	Y37E3.29	0	0	0	0	0	0
gene-CELE_Y37E3.13	gene-CELE	Y37E3.13	0	0	0.0881572	0	0.140394	0
gene-CELE_Y37E3.11	gene-CELE	Y37E3.11	9.18041	7.82647	6.65724	5.90424	9.57596	7.29257
gene-CELE_Y37E3.20	gene-CELE	Y37E3.20	23.0614	4.69518	0	0	2.78443	61.5726
gene-CELE_Y37E3.15	gene-CELE	Y37E3.15	1.46636	1.9319	1.32815	1.62919	2.6628	0.800417
gene-CELE_Y37E3.19	gene-CELE	Y37E3.19	6.68973	8.24892	5.53607	4.21657	4.05228	0
gene-CELE_Y37E3.16	gene-CELE	Y37E3.16	2.93117	4.09215	1.85191	2.52325	3.80874	0
gene-CELE_Y37E3.30	gene-CELE	Y37E3.30	0	0.646047	0.902169	0	0.328399	0
gene-CELE_Y37E3.25	gene-CELE	Y37E3.25	0	0	0	0	0	0
gene-CELE_Y37E3.24	gene-CELE	Y37E3.24	0	0	0	0	0	0
gene-CELE_Y37E3.23	gene-CELE	Y37E3.23	0	0	0	0	0	0
gene-CELE_Y37E3.5	gene-CELE	Y37E3.5	0.399478	0.271106	0.371012	0	0.868193	0
gene-CELE_Y37E3.28	gene-CELE	Y37E3.28	0	0	2.54259	0	4.62765	0
gene-CELE_Y37E3.21	gene-CELE	Y37E3.21	0	0	2.61629	0	0	0
gene-CELE_Y37E3.3	gene-CELE	Y37E3.3	86.5536	75.1867	57.4186	57.2223	59.7767	34.6639
gene-CELE_Y37E3.4	gene-CELE	Y37E3.4	191.295	172.975	258.811	192.042	257.971	237.39
gene-CELE_Y37E3.26	gene-CELE	Y37E3.26	1.27878	0	0	0	0	0
gene-CELE_Y37E3.7	gene-CELE	Y37E3.7	4657.14	5196.27	8091.09	6936.36	4944.57	4318.11
gene-CELE_Y37E3.8	gene-CELE	Y37E3.8	4202.54	4040.56	4515.05	3910.72	3606.39	3471.93
gene-CELE_Y37E3.22	gene-CELE	Y37E3.22	4.89433	9.30029	9.09114	0	2.36376	0
gene-CELE_Y37E3.17	gene-CELE	Y37E3.17	9.65695	10.0503	11.6728	12.7146	14.1949	9.14308
gene-CELE_W03F11.5	gene-CELE	W03F11.5	0	0	0	0	0	0
gene-CELE_W03F11.1	gene-CELE	W03F11.1	2.5706	2.0123	1.90359	0.741049	0.577439	3.19225
gene-CELE_W03F11.2	gene-CELE	W03F11.2	0	0	0	0	0.387695	0
gene-CELE_W03F11.3	gene-CELE	W03F11.3	17.1059	13.3979	11.906	17.6704	14.0851	0
gene-CELE_W03F11.6	gene-CELE	W03F11.6	0.552	0.733408	0.43306	0.403756	0.682215	0.256314
gene-CELE_W03F11.4	gene-CELE	W03F11.4	4.42503	5.06637	5.27194	8.27144	12.1248	9.64455
gene-CELE_F12B6.2	gene-CELE	F12B6.2	1.31733	1.54639	2.04067	1.02979	1.78828	0
gene-CELE_Y39G10AL.1	gene-CELE	Y39G10AL.1	0	0.193379	0	0	0.68809	0
gene-CELE_F12B6.1	gene-CELE	F12B6.1	0.813001	1.29694	0.522023	0.725779	1.25065	1.6079
gene-CELE_Y39G10AL.4	gene-CELE	Y39G10AL.4	0	0	0	0	0	0
gene-CELE_Y39G10AL.6	gene-CELE	Y39G10AL.6	0	0	0	0	0	0
gene-CELE_Y39G10AL.5	gene-CELE	Y39G10AL.5	0	0	0	0	0	0
gene-CELE_Y39G10AL.T1	gene-CELE	Y39G10AL.T1	0	0	0	0	0	0
gene-CELE_Y39G10AL.3	gene-CELE	Y39G10AL.3	2.88652	3.42534	2.14467	3.27995	4.58052	2.86254
gene-CELE_Y39G10AR.9	gene-CELE	Y39G10AR.9	10.7543	11.245	9.82947	7.8176	14.5237	6.91249
gene-CELE_Y39G10AR.21	gene-CELE	Y39G10AR.21	5.39416	5.97434	7.50036	5.68361	9.22227	8.06517
gene-CELE_Y39G10AR.11	gene-CELE	Y39G10AR.11	13.7649	15.6499	17.2746	25.2599	28.3122	11.8902
gene-CELE_Y39G10AR.12	gene-CELE	Y39G10AR.12	5.97275	7.06545	3.45328	3.71194	3.84613	5.18598
gene-CELE_Y39G10AR.10	gene-CELE	Y39G10AR.10	2.9313	4.13103	3.97192	7.73115	9.45808	4.3295
gene-CELE_Y39G10AR.13	gene-CELE	Y39G10AR.13	12.3992	15.0856	15.3806	11.4195	18.9028	7.57826
gene-CELE_Y39G10AR.20	gene-CELE	Y39G10AR.20	93.8741	68.3546	132.462	117.887	110.232	92.3922
gene-CELE_Y39G10AR.30	gene-CELE	Y39G10AR.30	0	0	0	0	0	0
gene-CELE_Y39G10AR.8	gene-CELE	Y39G10AR.8	94.2585	92.9155	109.801	121.776	123.83	92.7888
gene-CELE_Y39G10AR.7	gene-CELE	Y39G10AR.7	12.4281	14.5117	9.21594	13.3658	15.7046	4.09097
gene-CELE_Y39G10AR.14	gene-CELE	Y39G10AR.14	10.66	10.6847	12.1339	14.4499	11.741	13.3937
gene-CELE_Y39G10AR.32	gene-CELE	Y39G10AR.32	27.1052	23.9337	32.5639	35.0765	42.8685	25.4486
gene-CELE_Y39G10AR.15	gene-CELE	Y39G10AR.15	4.63802	4.7041	5.13928	10.7404	5.80917	4.35455
gene-CELE_Y39G10AR.16	gene-CELE	Y39G10AR.16	8.80881	9.24963	15.3091	16.1991	14.2122	14.9901
gene-CELE_Y39G10AR.6	gene-CELE	Y39G10AR.6	1.52451	1.20704	1.85412	1.11549	1.59526	0
gene-CELE_Y39G10AR.25	gene-CELE	Y39G10AR.25	0.999576	0	1.00792	0.619537	1.25516	0
gene-CELE_Y39G10AR.3	gene-CELE	Y39G10AR.3	0.101357	0.0489147	0.0358609	0.116336	0.108781	0
gene-CELE_Y39G10AR.31	gene-CELE	Y39G10AR.31	0	0	0	0	0	0
gene-CELE_Y39G10AR.29	gene-CELE	Y39G10AR.29	0	0	0	0	0	0
gene-CELE_Y39G10AR.28	gene-CELE	Y39G10AR.28	0	0	0	0	0	0
gene-CELE_Y39G10AR.27	gene-CELE	Y39G10AR.27	0	0	0	0	0	0
gene-CELE_Y39G10AR.17	gene-CELE	Y39G10AR.17	0.57145	1.08588	0.341183	0.811673	0.172492	0
gene-CELE_Y39G10AR.18	gene-CELE	Y39G10AR.18	1.68803	2.35093	1.46063	1.72478	2.02926	1.12673
gene-CELE_Y39G10AR.2	gene-CELE	Y39G10AR.2	4.5754	4.49273	5.08878	6.06063	6.36487	5.37739
gene-CELE_Y39G10AR.24	gene-CELE	Y39G10AR.24	5.31493	0	2.82069	0	2.5669	0
gene-CELE_Y39G10AR.26	gene-CELE	Y39G10AR.26	4.79092	0	2.54259	0	2.31382	0
gene-CELE_F23C8.13	gene-CELE	F23C8.13	0	0.108252	0	0	0.481481	0
gene-CELE_F23C8.5	gene-CELE	F23C8.5	123.423	114.398	115.833	118.675	100.028	64.3225
gene-CELE_F23C8.6	gene-CELE	F23C8.6	87.6368	72.0279	97.0638	102.337	111.082	78.6116
gene-CELE_F23C8.7	gene-CELE	F23C8.7	7.8532	5.90821	10.8362	9.38715	12.8954	14.9768
gene-CELE_F23C8.8	gene-CELE	F23C8.8	5.83858	5.95938	4.70986	5.18688	6.48554	0
gene-CELE_F23C8.9	gene-CELE	F23C8.9	19.9116	19.2785	22.3674	38.3948	36.0618	45.1882
gene-CELE_F23C8.14	gene-CELE	F23C8.14	1.66471	0	1.47246	1.71964	1.60797	1.48156
gene-CELE_F23C8.3	gene-CELE	F23C8.3	0.202812	0	0	0	0.274259	0
gene-CELE_F23C8.10	gene-CELE	F23C8.10	0	0	0	0	0	0
gene-CELE_F23C8.1	gene-CELE	F23C8.1	0	1.13368	0	2.15703	1.31102	0
gene-CELE_F23C8.4	gene-CELE	F23C8.4	31.7197	28.6474	29.1788	25.589	40.2679	29.5741
gene-CELE_T16H5.1	gene-CELE	T16H5.1	0	0	0	0	0	0
gene-CELE_Y74C10AR.3	gene-CELE	Y74C10AR.3	0.867549	1.2745	0.677083	1.37062	1.61435	1.0219
gene-CELE_Y74C10AL.2	gene-CELE	Y74C10AL.2	2.76065	5.34871	3.61967	3.46684	5.22856	0
gene-CELE_Y74C10AR.2	gene-CELE	Y74C10AR.2	6.43947	11.9279	14.4741	0	3.29295	171.93
gene-CELE_Y74C10AR.1	gene-CELE	Y74C10AR.1	42.3245	49.2504	39.7282	35.8899	44.6899	27.9907
gene-CELE_Y23H5B.6	gene-CELE	Y23H5B.6	10.014	10.8487	14.871	16.4183	17.6151	13.0005
gene-CELE_Y23H5B.13	gene-CELE	Y23H5B.13	0	0	0	0	0	0
gene-CELE_Y23H5B.10	gene-CELE	Y23H5B.10	9.51484	0	3.78722	27.0293	0	0
gene-CELE_Y23H5B.5	gene-CELE	Y23H5B.5	3.2027	3.86402	3.37719	5.27612	5.09525	1.56489
gene-CELE_Y23H5B.3	gene-CELE	Y23H5B.3	0	0	0.873906	0.972008	0	0
gene-CELE_Y23H5B.8	gene-CELE	Y23H5B.8	0	0	0	0	0.816103	0
gene-CELE_Y23H5B.14	gene-CELE	Y23H5B.14	0	0	0	0	0	0
rna-NR_131357.1	rna-NR	131357	0	0	0	0	0	0
gene-CELE_Y23H5B.4	gene-CELE	Y23H5B.4	0.288398	0.626308	0.204074	0	0.129999	0
gene-CELE_Y23H5B.2	gene-CELE	Y23H5B.2	2.86418	4.14672	6.22496	5.63562	3.03005	0
gene-CELE_Y23H5B.1	gene-CELE	Y23H5B.1	0.318021	0	1.08017	0	0	0
gene-CELE_Y23H5B.12	gene-CELE	Y23H5B.12	2.08259	1.0553	0	2.29473	0.670536	0
gene-CELE_C55C2.4	gene-CELE	C55C2.4	1.01388	2.01833	0.896791	1.571	2.28509	0
gene-CELE_C55C2.3	gene-CELE	C55C2.3	1.28317	1.39331	1.60961	0	3.38028	0
gene-CELE_C55C2.1	gene-CELE	C55C2.1	0	0	0	0	0	0
gene-CELE_C55C2.2	gene-CELE	C55C2.2	29.4664	30.3118	22.4969	14.9524	19.4741	77.2932
gene-CELE_C55C2.5	gene-CELE	C55C2.5	2.30479	2.1143	1.39189	0.903081	1.57372	0
gene-CELE_K07A3.2	gene-CELE	K07A3.2	0.70072	1.45041	1.32482	1.62865	0.930653	0
gene-CELE_K07A3.1	gene-CELE	K07A3.1	23.0699	21.5077	18.9393	18.2259	22.0264	14.3989
gene-CELE_K07A3.3	gene-CELE	K07A3.3	6.87698	7.813	11.4221	8.68256	8.73379	15.981
gene-CELE_Y23H5A.5	gene-CELE	Y23H5A.5	2.80286	1.93042	1.75101	2.77954	3.23334	2.82234
gene-CELE_Y23H5A.11	gene-CELE	Y23H5A.11	0	0	0	0	0	0
gene-CELE_Y23H5A.10	gene-CELE	Y23H5A.10	0	0	0	0	0	0
gene-CELE_Y23H5A.9	gene-CELE	Y23H5A.9	0	0	0	0	0	0
gene-CELE_Y23H5A.4	gene-CELE	Y23H5A.4	6.97665	9.29434	8.89863	7.14632	8.38113	1.87838
gene-CELE_Y23H5A.3	gene-CELE	Y23H5A.3	52.0503	42.3123	50.0211	36.6203	48.6458	35.3062
gene-CELE_Y23H5A.1	gene-CELE	Y23H5A.1	2.13001	2.17267	2.12381	3.06708	2.11976	0
gene-CELE_F40E3.7	gene-CELE	F40E3.7	0	1.34408	0	0	0	0
gene-CELE_Y23H5A.8	gene-CELE	Y23H5A.8	1.29665	1.05597	2.06444	0	1.04372	0
gene-CELE_Y23H5A.2	gene-CELE	Y23H5A.2	2.35258	2.55453	3.3784	1.71545	2.80709	1.47794
gene-CELE_Y23H5A.7	gene-CELE	Y23H5A.7	29.6864	28.4034	39.3242	42.3367	43.6839	30.4362
gene-CELE_F40E3.2	gene-CELE	F40E3.2	21.4614	17.1711	22.9509	27.6704	34.4461	21.5416
gene-CELE_F40E3.6	gene-CELE	F40E3.6	0	0	0	0	0	0
gene-CELE_F40E3.9	gene-CELE	F40E3.9	0	0	0	0	0	0
gene-CELE_F40E3.8	gene-CELE	F40E3.8	0	0	0	0	0	0
gene-CELE_F40E3.10	gene-CELE	F40E3.10	1.48324	0	0	0	0	0
gene-CELE_F40E3.5	gene-CELE	F40E3.5	1.40642	1.32662	1.74915	2.96437	2.8542	3.18612
gene-CELE_F32B5.7	gene-CELE	F32B5.7	0.638417	0.674483	0.238086	0.356478	0.766658	0
gene-CELE_F32B5.12	gene-CELE	F32B5.12	0	0	0	0	0	0
gene-CELE_F32B5.6	gene-CELE	F32B5.6	9.34275	8.20212	7.0893	8.29581	10.1764	6.15654
gene-CELE_F32B5.3	gene-CELE	F32B5.3	1.40984	0	0	2.38314	0.742795	0
gene-CELE_F32B5.2	gene-CELE	F32B5.2	0	0	0.208297	0	0.442296	0
gene-CELE_F32B5.10	gene-CELE	F32B5.10	0	0	0	0	0	0
gene-CELE_F32B5.4	gene-CELE	F32B5.4	106.738	111.443	113.917	133.282	116.13	256.8
gene-CELE_F32B5.8	gene-CELE	F32B5.8	113.182	105.88	133.467	114.649	222.596	130.58
gene-CELE_F32B5.9	gene-CELE	F32B5.9	4.18224	6.05499	2.95941	0	1.34657	0
gene-CELE_Y71F9B.5	gene-CELE	Y71F9B.5	0.205098	0.389732	0	0	0.445744	0
gene-CELE_F32B5.16	gene-CELE	F32B5.16	0	0	0	0	0	0
gene-CELE_F32B5.11	gene-CELE	F32B5.11	0	0	0	0	0	0
gene-CELE_F32B5.1	gene-CELE	F32B5.1	106.078	106.471	97.2212	85.1158	130.348	101.375
gene-CELE_Y71F9B.6	gene-CELE	Y71F9B.6	1.72197	2.48106	2.60101	1.36831	3.07068	1.41463
gene-CELE_Y71F9B.16	gene-CELE	Y71F9B.16	9.17473	9.05176	9.73824	12.7386	16.1042	14.2235
gene-CELE_Y71F9B.4	gene-CELE	Y71F9B.4	155.985	123.814	133.268	129.038	132.725	92.3588
gene-CELE_Y71F9B.8	gene-CELE	Y71F9B.8	1.80656	1.78095	0.706453	1.32597	1.46946	0.380795
gene-CELE_Y71F9B.17	gene-CELE	Y71F9B.17	0	0	0	0	0	0
gene-CELE_Y71F9B.19	gene-CELE	Y71F9B.19	0	0	0	0	0	0
gene-CELE_Y71F9B.22	gene-CELE	Y71F9B.22	0	1.27364	1.24499	0	1.13298	0
gene-CELE_Y71F9B.3	gene-CELE	Y71F9B.3	85.4497	92.6573	54.4437	59.6547	58.7286	73.9593
gene-CELE_Y71F9B.2	gene-CELE	Y71F9B.2	6.11727	5.09087	7.86741	6.64201	6.81451	6.67615
gene-CELE_Y71F9B.7	gene-CELE	Y71F9B.7	20.8767	26.2042	20.0582	21.8953	26.6402	24.5458
gene-CELE_Y71F9B.15	gene-CELE	Y71F9B.15	0.696022	0.809751	0.633232	0	0.720322	0
gene-CELE_Y71F9B.9	gene-CELE	Y71F9B.9	2.18804	2.28448	3.48364	4.17275	4.63337	0
gene-CELE_Y71F9B.24	gene-CELE	Y71F9B.24	0	0	0	0	0	0
gene-CELE_Y71F9B.10	gene-CELE	Y71F9B.10	3.85765	4.70775	3.58729	3.64405	4.72642	2.00525
gene-CELE_Y71F9B.1	gene-CELE	Y71F9B.1	17.3753	12.6988	13.1226	9.6647	10.6509	0
gene-CELE_Y71F9B.13	gene-CELE	Y71F9B.13	8.52195	6.58721	5.13593	5.81904	5.02262	5.39904
gene-CELE_W03D8.9	gene-CELE	W03D8.9	73.7743	88.5995	67.5261	67.2857	71.711	65.4499
gene-CELE_W03D8.1	gene-CELE	W03D8.1	3.09232	3.70512	3.73498	3.30452	4.6349	4.55521
gene-CELE_W03D8.10	gene-CELE	W03D8.10	22.7346	25.3111	18.7855	22.2957	18.4851	32.2709
gene-CELE_W03D8.7	gene-CELE	W03D8.7	0	0	0	0	0.862047	0
gene-CELE_W03D8.8	gene-CELE	W03D8.8	1.18936	0.95455	0.768421	0.747846	1.04892	2.76131
gene-CELE_W03D8.2	gene-CELE	W03D8.2	3.52363	3.96274	4.27434	4.28989	7.71874	7.3919
gene-CELE_W03D8.12	gene-CELE	W03D8.12	0	0	0	0	0	0
gene-CELE_W03D8.5	gene-CELE	W03D8.5	8.54394	6.08826	11.3359	10.2049	9.9291	0
gene-CELE_W03D8.6	gene-CELE	W03D8.6	1.77559	3.06212	1.66292	1.80721	3.7202	1.04575
gene-CELE_W10C8.1	gene-CELE	W10C8.1	0	0	0	0	0	0
gene-CELE_W10C8.17	gene-CELE	W10C8.17	0	0	0	0	0.864639	0
gene-CELE_W03D8.11	gene-CELE	W03D8.11	0.643016	0.698213	0	0	0	0
gene-CELE_W03D8.3	gene-CELE	W03D8.3	8.47228	3.84458	7.38202	8.88249	7.57282	0
gene-CELE_W10C8.2	gene-CELE	W10C8.2	1.81293	2.19745	1.79002	1.95986	2.74888	4.165
gene-CELE_W03D8.13	gene-CELE	W03D8.13	1.71796	1.86543	1.82347	3.5493	1.65941	9.17369
gene-CELE_W10C8.6	gene-CELE	W10C8.6	0.488729	1.19403	0.648434	0	1.18018	0
gene-CELE_W10C8.4	gene-CELE	W10C8.4	1.04878	0	1.57703	5.05584	0.844201	0
gene-CELE_W10C8.5	gene-CELE	W10C8.5	157.881	161.028	138.09	139.592	192.612	123.539
gene-CELE_W10C8.10	gene-CELE	W10C8.10	1.15699	0	0	0	0	0
gene-CELE_Y71F9AL.22	gene-CELE	Y71F9AL.22	0	0	0	0	0	0
rna-NR_050014.2	rna-NR	50014.2	0	0	0	0	0	0
gene-CELE_Y71F9AL.24	gene-CELE	Y71F9AL.24	0	0	0	0	0	0
gene-CELE_Y71F9AL.16	gene-CELE	Y71F9AL.16	4.73321	5.59353	3.55048	3.52452	5.23426	5.17999
gene-CELE_Y71F9AL.7	gene-CELE	Y71F9AL.7	0.613999	0	0	0	0	0
gene-CELE_Y71F9AL.25	gene-CELE	Y71F9AL.25	0.747595	0	0	0	0	0
gene-CELE_Y71F9AL.6	gene-CELE	Y71F9AL.6	1.46079	0.453196	1.55051	0.862284	0	0
gene-CELE_Y71F9AL.20	gene-CELE	Y71F9AL.20	2.3459	6.36818	4.97997	0	1.13298	0
gene-CELE_Y71F9AL.9	gene-CELE	Y71F9AL.9	166.764	184.097	102.119	107.998	124.631	75.9208
gene-CELE_Y71F9AL.8	gene-CELE	Y71F9AL.8	7.15889	8.08748	7.75209	6.57345	6.49582	2.31682
gene-CELE_Y71F9AL.14	gene-CELE	Y71F9AL.14	3.95837	3.00871	4.55161	4.49789	5.09795	2.81829
gene-CELE_Y71F9AL.5	gene-CELE	Y71F9AL.5	2.12471	1.64792	3.32912	3.76255	3.12731	0
gene-CELE_Y71F9AL.17	gene-CELE	Y71F9AL.17	26.7832	36.4279	28.9504	30.1129	44.5529	21.0177
gene-CELE_Y71F9AL.10	gene-CELE	Y71F9AL.10	3.20114	5.03757	2.80684	4.21734	3.22648	0
gene-CELE_Y71F9AL.12	gene-CELE	Y71F9AL.12	3.996	5.05621	4.9425	4.70782	8.48522	5.46681
gene-CELE_Y71F9AL.13	gene-CELE	Y71F9AL.13	3935.9	3662.9	3611.27	3180.19	3008.88	2601.83
gene-CELE_Y71F9AL.18	gene-CELE	Y71F9AL.18	1.52222	1.95736	1.73264	1.6759	2.45701	1.71126
gene-CELE_Y71F9AL.23	gene-CELE	Y71F9AL.23	0	0	0	0	0	0
rna-NR_050015.2	rna-NR	50015.2	0	0	0	0	0	0
gene-CELE_Y71F9AL.4	gene-CELE	Y71F9AL.4	3.58971	5.15233	4.46711	6.73437	5.10141	2.42362
gene-CELE_Y71F9AL.2	gene-CELE	Y71F9AL.2	7.80004	6.81577	8.13215	9.63079	12.9285	11.83
gene-CELE_Y71F9AL.1	gene-CELE	Y71F9AL.1	4.22991	3.31717	4.48972	5.826	6.35562	4.39196
gene-CELE_Y71F9AR.10	gene-CELE	Y71F9AR.10	0.646684	0	0	0	0	0
gene-CELE_Y71F9AM.4	gene-CELE	Y71F9AM.4	1.18495	1.34568	1.35004	1.86415	2.70915	1.79956
gene-CELE_Y71F9AM.11	gene-CELE	Y71F9AM.11	0	0	0	0	1.08365	0
gene-CELE_Y71F9AM.8	gene-CELE	Y71F9AM.8	0	0	0	0	0	0
gene-CELE_Y71F9AM.7	gene-CELE	Y71F9AM.7	2.51967	0	0	0	0	0
gene-CELE_Y71F9AM.9	gene-CELE	Y71F9AM.9	2.30279	3.21488	2.09506	4.07792	1.5888	0
gene-CELE_Y71F9AR.1	gene-CELE	Y71F9AR.1	1.06439	1.15576	0.695242	0.845783	2.15509	0
gene-CELE_Y71F9AR.2	gene-CELE	Y71F9AR.2	0	0.841567	0	0	0	0
gene-CELE_Y71F9AR.4	gene-CELE	Y71F9AR.4	8.15031	6.89774	7.88759	8.17164	8.21986	14.7206
gene-CELE_Y71F9AM.6	gene-CELE	Y71F9AM.6	238.495	242.642	193.115	191.792	237.695	126.691
gene-CELE_Y71F9AM.5	gene-CELE	Y71F9AM.5	28.8832	27.0487	27.694	32.3874	37.233	33.2546
gene-CELE_Y71F9AR.3	gene-CELE	Y71F9AR.3	1.3523	1.35543	0.9017	0.967103	1.22248	0
gene-CELE_Y54E10BL.4	gene-CELE	Y54E10BL.4	3.37097	4.03769	4.02066	6.17465	6.04223	4.8249
gene-CELE_Y54E10BL.5	gene-CELE	Y54E10BL.5	97.0187	94.7096	96.3379	79.4935	110.813	62.3951
gene-CELE_Y54E10BL.8	gene-CELE	Y54E10BL.8	0	10.3419	0	5.62209	0	0
gene-CELE_Y54E10BL.3	gene-CELE	Y54E10BL.3	0.359193	0	0	0	0.346951	0
gene-CELE_Y54E10BL.6	gene-CELE	Y54E10BL.6	5.72916	5.39455	4.86932	6.33315	8.12729	3.95113
gene-CELE_Y54E10BL.2	gene-CELE	Y54E10BL.2	623.099	652.112	920.654	620.02	1212.1	652.679
gene-CELE_Y54E10BR.8	gene-CELE	Y54E10BR.8	1.07538	1.16769	0.634129	0.394976	1.06182	0
gene-CELE_Y54E10BR.1	gene-CELE	Y54E10BR.1	0.479052	0.740853	0.5547	0.539847	0.939472	0
gene-CELE_M01B12.3	gene-CELE	M01B12.3	26.8001	29.3245	41.794	30.24	39.6267	22.0169
gene-CELE_Y54E10BR.7	gene-CELE	Y54E10BR.7	0	0.0564849	0	0	0.0628083	0
gene-CELE_Y54E10BR.4	gene-CELE	Y54E10BR.4	22.4304	21.9968	24.8053	24.5657	29.4646	20.5375
gene-CELE_Y54E10BR.3	gene-CELE	Y54E10BR.3	7.43854	7.55685	5.64723	5.31369	8.91431	2.82759
gene-CELE_Y54E10BR.5	gene-CELE	Y54E10BR.5	21.3903	23.0263	19.8987	18.9215	32.1795	13.129
gene-CELE_Y54E10BR.6	gene-CELE	Y54E10BR.6	26.9999	26.8936	22.227	23.279	31.4188	20.4344
gene-CELE_Y54E10BR.2	gene-CELE	Y54E10BR.2	7.79833	5.74596	8.77	9.20648	11.2092	5.45314
gene-CELE_C45E1.9	gene-CELE	C45E1.9	0	0	0	0	0	0
gene-CELE_C45E1.6	gene-CELE	C45E1.6	0	0	0	0	0	0
gene-CELE_C45E1.1	gene-CELE	C45E1.1	1.05918	1.3214	1.0764	0.93118	1.32783	0.722031
gene-CELE_C45E1.10	gene-CELE	C45E1.10	0	0	0	0	0	0
gene-CELE_C45E1.8	gene-CELE	C45E1.8	0	0	0	0	0	0
gene-CELE_C45E1.4	gene-CELE	C45E1.4	2.69027	2.84996	2.01975	1.76233	2.09155	0
gene-CELE_K09H9.9	gene-CELE	K09H9.9	1.2993	0.705414	1.79283	0	1.00401	0
gene-CELE_M01B12.4	gene-CELE	M01B12.4	4.01104	3.95699	2.97239	3.66337	3.77984	2.02431
gene-CELE_M01B12.5	gene-CELE	M01B12.5	4.29597	4.84605	6.17107	7.65235	8.13783	4.45829
gene-CELE_K09H9.5	gene-CELE	K09H9.5	3.81548	2.25982	0	2.86646	4.57888	0
gene-CELE_K09H9.3	gene-CELE	K09H9.3	529.371	525.35	925.793	555.193	1221.57	596.588
gene-CELE_K09H9.8	gene-CELE	K09H9.8	7.65891	7.14122	6.80389	4.6438	5.46801	0
gene-CELE_K09H9.6	gene-CELE	K09H9.6	36.1579	31.6714	55.8866	55.8968	66.5481	56.1244
gene-CELE_K09H9.1	gene-CELE	K09H9.1	0	0	0	0	0	0
gene-CELE_K09H9.2	gene-CELE	K09H9.2	4.59867	4.12155	4.41625	5.57987	6.62766	0
gene-CELE_K09H9.7	gene-CELE	K09H9.7	3.377	4.88917	3.14994	2.74847	4.25036	0
gene-CELE_Y54E10A.9	gene-CELE	Y54E10A.9	36.5979	50.3019	26.1595	35.6878	43.7354	19.7991
gene-CELE_K09H9.11	gene-CELE	K09H9.11	0.806056	0.875248	0.855564	1.66531	0.778585	4.30424
gene-CELE_Y54E10A.7	gene-CELE	Y54E10A.7	57.0598	58.8479	58.4598	44.6053	58.7327	49.4096
gene-CELE_Y54E10A.6	gene-CELE	Y54E10A.6	6.1896	7.22816	5.82602	6.43407	7.52032	4.36532
gene-CELE_Y54E10A.5	gene-CELE	Y54E10A.5	4.36815	3.83097	4.16091	4.7437	5.30115	0
gene-CELE_Y54E10A.10	gene-CELE	Y54E10A.10	37.2376	35.9549	42.1873	41.4609	53.199	44.353
gene-CELE_Y54E10A.11	gene-CELE	Y54E10A.11	2.03816	2.42656	1.91077	2.13748	3.61761	0.939188
gene-CELE_Y54E10A.12	gene-CELE	Y54E10A.12	6.02159	5.63422	6.66341	9.33045	9.99301	4.96001
gene-CELE_Y54E10A.17	gene-CELE	Y54E10A.17	27.8618	24.1501	26.6929	24.5266	25.3677	16.5597
gene-CELE_Y54E10A.15	gene-CELE	Y54E10A.15	1.65124	3.06301	1.27798	1.35037	2.25953	0
gene-CELE_Y54E10A.4	gene-CELE	Y54E10A.4	1.17559	1.12807	0.928591	0.451864	1.26756	0
gene-CELE_Y54E10A.14	gene-CELE	Y54E10A.14	2.28091	1.43388	0.987514	1.17809	2.72498	0
gene-CELE_Y54E10A.3	gene-CELE	Y54E10A.3	14.3827	15.5694	8.99108	9.93528	16.3216	8.4812
gene-CELE_Y54E10A.25	gene-CELE	Y54E10A.25	0	0.875248	0	3.33062	0	0
gene-CELE_Y54E10A.26	gene-CELE	Y54E10A.26	0	0.650272	0	1.23726	0	0
gene-CELE_Y54E10A.27	gene-CELE	Y54E10A.27	0	0	0	0	0	0
gene-CELE_Y54E10A.29	gene-CELE	Y54E10A.29	0	0	0	0	0	0
gene-CELE_Y54E10A.2	gene-CELE	Y54E10A.2	0.824674	1.14782	1.0106	1.61084	1.83935	0.880732
gene-CELE_Y54E10A.16	gene-CELE	Y54E10A.16	7.61014	11.4342	8.82896	9.14102	16.4965	3.78021
gene-CELE_Y54E10A.24	gene-CELE	Y54E10A.24	2.28292	0	0	0	0	0
gene-CELE_Y54E10A.21	gene-CELE	Y54E10A.21	0	0	0	0	0	0
gene-CELE_Y54E10A.23	gene-CELE	Y54E10A.23	0	0	0	0	0	0
gene-CELE_Y44E3B.2	gene-CELE	Y44E3B.2	0.454956	0.205837	0.201208	0	0.366209	0.607353
gene-CELE_Y44E3B.1	gene-CELE	Y44E3B.1	11.2273	7.31464	8.23968	9.94099	10.3489	7.87948
gene-CELE_W01B11.5	gene-CELE	W01B11.5	1.2741	1.27086	0.83343	1.16311	0.729822	0
gene-CELE_W01B11.7	gene-CELE	W01B11.7	0	0	0	0	0	0
gene-CELE_W01B11.1	gene-CELE	W01B11.1	4.31487	3.31872	3.81657	2.60007	4.16782	0
gene-CELE_Y44E3A.7	gene-CELE	Y44E3A.7	0	4.50432	0	0	0	0
gene-CELE_Y44E3A.2	gene-CELE	Y44E3A.2	0.67337	0.56244	0.412343	0.856113	1.8512	0
gene-CELE_W01B11.3	gene-CELE	W01B11.3	230.085	278.572	282.236	289.219	340.367	206.572
gene-CELE_W01B11.2	gene-CELE	W01B11.2	6.32509	7.72258	7.79641	7.46722	9.29098	4.51374
gene-CELE_W01B11.6	gene-CELE	W01B11.6	8.70706	9.61204	9.70393	7.19551	16.4001	20.9226
gene-CELE_Y44E3A.3	gene-CELE	Y44E3A.3	55.2893	45.1027	41.7052	37.6894	46.6277	23.9788
gene-CELE_Y44E3A.4	gene-CELE	Y44E3A.4	1.60844	2.12076	0.868856	1.27581	1.51201	0
gene-CELE_W05F2.7	gene-CELE	W05F2.7	0.265257	0.366579	0.230358	0	0.535726	0
gene-CELE_W05F2.8	gene-CELE	W05F2.8	0	0	1.54956	0	1.12811	0
gene-CELE_Y44E3A.1	gene-CELE	Y44E3A.1	2.47153	1.88852	2.72049	1.89118	4.50934	0
gene-CELE_Y44E3A.6	gene-CELE	Y44E3A.6	3.06778	3.97831	1.80487	2.78874	3.99613	1.96579
gene-CELE_W05F2.2	gene-CELE	W05F2.2	4.46106	3.83483	1.87429	1.53609	5.11696	0
gene-CELE_W05F2.3	gene-CELE	W05F2.3	35.6977	31.659	13.6881	15.8314	18.9556	21.9564
gene-CELE_W05F2.5	gene-CELE	W05F2.5	2.96504	2.2358	1.661	3.91368	3.10265	0
gene-CELE_W05F2.6	gene-CELE	W05F2.6	18.0445	14.3923	14.6954	13.8275	13.5	12.6138
gene-CELE_K03E5.8	gene-CELE	K03E5.8	0	0	0	0	0.29336	0
gene-CELE_K03E5.3	gene-CELE	K03E5.3	1.04375	1.71455	0.994231	0.82938	1.26669	0
gene-CELE_K03E5.9	gene-CELE	K03E5.9	1.71796	1.86543	1.82347	0	1.65941	0
gene-CELE_W05F2.4	gene-CELE	W05F2.4	1.62279	1.93961	0.784104	1.13841	1.93011	0.711346
gene-CELE_W05F2.9	gene-CELE	W05F2.9	0	0	0	0	0	0
gene-CELE_F25F1.4	gene-CELE	F25F1.4	0	0	0	0	0	0
gene-CELE_F25F1.3	gene-CELE	F25F1.3	0	0	0	0	0	0
gene-CELE_K03E5.7	gene-CELE	K03E5.7	0	0	0	0	0	0
gene-CELE_K03E5.2	gene-CELE	K03E5.2	15.4549	14.8591	10.1009	11.8118	10.1184	17.9236
gene-CELE_K03E5.1	gene-CELE	K03E5.1	0	0	0	0	0	0
gene-CELE_Y47G6A.12	gene-CELE	Y47G6A.12	10.2015	12.449	11.6662	10.5708	14.2774	10.9624
gene-CELE_Y47G6A.28	gene-CELE	Y47G6A.28	1.72171	2.10777	2.63369	2.37137	2.83694	2.07309
gene-CELE_Y47G6A.13	gene-CELE	Y47G6A.13	7.55769	7.04333	10.5485	11.6799	13.0482	17.7953
gene-CELE_Y47G6A.11	gene-CELE	Y47G6A.11	2.93877	4.06784	3.02091	3.77417	5.16576	0
gene-CELE_Y47G6A.14	gene-CELE	Y47G6A.14	2.36102	2.06011	2.41653	3.39709	3.46156	0
gene-CELE_Y47G6A.9	gene-CELE	Y47G6A.9	9.7928	11.4153	16.7378	16.2153	20.5178	13.4576
gene-CELE_Y47G6A.17	gene-CELE	Y47G6A.17	0	0	0	0	0.0966199	0
gene-CELE_Y47G6A.8	gene-CELE	Y47G6A.8	16.172	16.4535	18.3193	19.0922	23.3656	17.7793
gene-CELE_Y47G6A.10	gene-CELE	Y47G6A.10	4.67583	5.8396	5.18501	7.25292	11.4427	5.98284
gene-CELE_Y47G6A.36	gene-CELE	Y47G6A.36	11.5307	18.7807	21.4181	26.8002	13.9222	7.69657
gene-CELE_Y47G6A.15	gene-CELE	Y47G6A.15	203.583	214.857	244.452	271.833	417.477	119.277
gene-CELE_Y47G6A.37	gene-CELE	Y47G6A.37	0	0	0	0	0	0
gene-CELE_Y47G6A.7	gene-CELE	Y47G6A.7	2.27369	3.99566	1.96878	3.89393	3.72776	2.39629
gene-CELE_Y47G6A.18	gene-CELE	Y47G6A.18	7.17976	9.11671	8.24539	11.5911	18.9104	11.9417
gene-CELE_Y47G6A.19	gene-CELE	Y47G6A.19	14.5547	19.5537	12.7879	12.7362	12.4527	10.2443
gene-CELE_Y47G6A.38	gene-CELE	Y47G6A.38	0	0.875248	0	0	0	0
gene-CELE_Y47G6A.6	gene-CELE	Y47G6A.6	1.97708	1.96127	1.52855	2.11797	3.08853	0
gene-CELE_Y47G6A.30	gene-CELE	Y47G6A.30	7.49496	4.59085	5.30353	8.33785	5.56886	0
gene-CELE_Y47G6A.5	gene-CELE	Y47G6A.5	2.86698	2.91852	2.94798	2.89989	4.96162	1.91367
gene-CELE_Y47G6A.20	gene-CELE	Y47G6A.20	7.44394	6.90312	8.44097	7.25974	12.2591	8.5178
gene-CELE_Y47G6A.34	gene-CELE	Y47G6A.34	0	0	0	0	0	0
gene-CELE_Y47G6A.4	gene-CELE	Y47G6A.4	1.68906	1.57204	0.585404	0.925811	1.83127	0
gene-CELE_Y47G6A.21	gene-CELE	Y47G6A.21	5.04303	4.25383	5.26088	3.93503	3.74222	0
gene-CELE_Y47G6A.27	gene-CELE	Y47G6A.27	2.52175	3.04246	1.98269	2.31552	2.52602	1.4962
gene-CELE_Y47G6A.22	gene-CELE	Y47G6A.22	19.3575	19.3098	16.2762	14.937	15.4876	14.3219
gene-CELE_Y47G6A.3	gene-CELE	Y47G6A.3	7.57304	9.70783	12.7271	11.0825	10.6676	0
gene-CELE_Y47G6A.31	gene-CELE	Y47G6A.31	0	0	0	0	0	0
gene-CELE_Y47G6A.24	gene-CELE	Y47G6A.24	11.3477	13.0732	12.0447	12.5799	18.7139	5.1728
gene-CELE_Y47G6A.23	gene-CELE	Y47G6A.23	0.965163	1.43005	0.903326	1.37519	1.92424	1.04093
gene-CELE_Y47G6A.35	gene-CELE	Y47G6A.35	0	0	0	0	0	0
gene-CELE_Y47G6A.33	gene-CELE	Y47G6A.33	90.0023	67.0084	89.5596	56.3987	38.3536	53.0075
gene-CELE_Y47G6A.39	gene-CELE	Y47G6A.39	0	0	0	0	0	0
gene-CELE_Y47G6A.25	gene-CELE	Y47G6A.25	8.07387	6.5752	11.6437	11.6039	10.0027	0
gene-CELE_Y47G6A.2	gene-CELE	Y47G6A.2	2.2088	4.46215	1.90829	2.01638	3.2251	0
gene-CELE_Y47G6A.1	gene-CELE	Y47G6A.1	2.2677	2.43339	2.20876	3.25199	3.4789	0
gene-CELE_Y47G6A.32	gene-CELE	Y47G6A.32	0.168963	0.366933	0	0	0	0
gene-CELE_Y47G6A.26	gene-CELE	Y47G6A.26	33.2117	37.6705	49.1726	41.5189	52.9215	56.4798
gene-CELE_T28F2.1	gene-CELE	T28F2.1	0	0.652186	0	0	0.580158	0
gene-CELE_T28F2.4	gene-CELE	T28F2.4	1.60808	1.95154	1.40564	1.88914	4.47708	0
gene-CELE_T28F2.3	gene-CELE	T28F2.3	1.00884	1.15987	0	0	0.745171	0
gene-CELE_T28F2.2	gene-CELE	T28F2.2	4.88262	4.16565	2.22107	4.32321	5.50225	13.0363
gene-CELE_T28F2.8	gene-CELE	T28F2.8	1.7437	1.89338	3.84396	3.04826	3.75723	2.14873
gene-CELE_T28F2.5	gene-CELE	T28F2.5	3.16293	3.80848	2.29353	2.58796	2.6619	1.50502
gene-CELE_T28F2.7	gene-CELE	T28F2.7	1.55758	1.55489	1.2266	1.9204	2.47514	1.74395
gene-CELE_D1037.2	gene-CELE	D1037.2	2.25247	2.90663	0.900887	1.95586	2.3649	0
gene-CELE_D1037.3	gene-CELE	D1037.3	230.641	211.13	154.424	183.922	250.491	99.6948
gene-CELE_D1037.4	gene-CELE	D1037.4	28.1567	26.7134	19.0184	24.9727	31.1805	14.4279
gene-CELE_D1037.1	gene-CELE	D1037.1	4.27792	5.10965	5.31907	5.61856	6.58188	0
gene-CELE_D1037.5	gene-CELE	D1037.5	2.89606	2.71584	3.67941	6.43654	4.53512	0
gene-CELE_H26D21.2	gene-CELE	H26D21.2	8.1512	11.0636	6.21158	4.8578	9.08469	8.64948
gene-CELE_H26D21.1	gene-CELE	H26D21.1	6.53053	3.54556	5.12339	5.27951	6.58223	0
gene-CELE_F21A9.3	gene-CELE	F21A9.3	2.16506	4.04879	1.78737	2.48501	1.62655	0
gene-CELE_F21A9.2	gene-CELE	F21A9.2	0	0.325423	0.371121	0	0.868448	0
gene-CELE_F21A9.4	gene-CELE	F21A9.4	0	0	0	0	2.34688	0
rna-NR_131380.1	rna-NR	131380	0	0	0	0	4.69376	0
gene-CELE_F21A9.1	gene-CELE	F21A9.1	0.218679	0.296813	0.116055	0	0.47526	0
gene-CELE_T12F5.4	gene-CELE	T12F5.4	3.81726	5.15122	2.55282	3.82927	6.71363	3.65258
gene-CELE_Y8G1A.1	gene-CELE	Y8G1A.1	0	0	0.423765	0	0	0
gene-CELE_Y8G1A.3	gene-CELE	Y8G1A.3	2.37871	0	1.26241	0	0	0
gene-CELE_T12F5.1	gene-CELE	T12F5.1	11.9453	10.8089	9.50921	12.9271	15.1095	11.3904
gene-CELE_T12F5.5	gene-CELE	T12F5.5	8.4537	11.5045	4.94813	8.38705	9.6953	8.93307
gene-CELE_T12F5.3	gene-CELE	T12F5.3	18.4743	17.9251	15.2611	16.672	26.668	15.749
gene-CELE_T12F5.2	gene-CELE	T12F5.2	7.28293	7.90809	6.36608	5.97436	8.17269	5.1472
gene-CELE_Y8G1A.2	gene-CELE	Y8G1A.2	9.35663	11.0433	4.38439	3.68513	6.7103	3.17492
gene-CELE_ZK770.1	gene-CELE	ZK770.1	0	0.511453	0	0	0.18957	0
gene-CELE_C32E8.12	gene-CELE	C32E8.12	0	0	0	0	0	0
gene-CELE_C32E8.6	gene-CELE	C32E8.6	0	0.195495	0	0	0	0
gene-CELE_C32E8.13	gene-CELE	C32E8.13	0	0.872491	0	0	0	0
gene-CELE_C32E8.7	gene-CELE	C32E8.7	0.377846	1.0257	1.45382	1.85399	2.78288	0
gene-CELE_ZK770.3	gene-CELE	ZK770.3	29.3601	32.7645	29.9941	23.5507	32.0606	14.0667
gene-CELE_C32E8.5	gene-CELE	C32E8.5	28.7802	26.8536	41.9074	51.0936	43.1658	70.277
gene-CELE_C32E8.4	gene-CELE	C32E8.4	81.0402	68.8922	140.911	104.643	114.328	156.585
gene-CELE_C32E8.3	gene-CELE	C32E8.3	59.5647	55.5252	59.8433	71.9789	72.0088	80.0172
gene-CELE_C32E8.9	gene-CELE	C32E8.9	5.37547	2.89216	4.42058	4.90252	4.49061	4.39616
gene-CELE_C32E8.1	gene-CELE	C32E8.1	2.75802	4.65853	5.20429	5.06495	6.51206	0
gene-CELE_C32E8.10	gene-CELE	C32E8.10	3.75223	5.45757	1.7455	2.53618	2.9308	1.3605
gene-CELE_C32E8.11	gene-CELE	C32E8.11	4.67337	5.96306	3.3005	4.6961	9.60782	2.03914
gene-CELE_F53F10.5	gene-CELE	F53F10.5	13.4691	15.2189	11.7114	10.5763	16.2265	12.2084
gene-CELE_F53F10.4	gene-CELE	F53F10.4	38.175	36.2132	23.2678	20.1287	37.2359	22.0108
gene-CELE_F53F10.3	gene-CELE	F53F10.3	39.7536	40.9263	26.2725	30.9928	30.4292	27.0356
gene-CELE_F53F10.8	gene-CELE	F53F10.8	3.43907	5.26194	4.64584	4.52144	7.24771	0
gene-CELE_F53F10.6	gene-CELE	F53F10.6	1.44747	1.96465	1.15228	2.24286	0.349535	3.86466
gene-CELE_F53F10.2	gene-CELE	F53F10.2	56.3902	67.3486	41.1019	50.2113	73.1472	24.4769
gene-CELE_F53F10.1	gene-CELE	F53F10.1	4.09993	3.30138	3.08045	4.09246	4.76114	0
gene-CELE_T03F1.6	gene-CELE	T03F1.6	0	0.944372	1.0257	0	0	0
gene-CELE_T03F1.5	gene-CELE	T03F1.5	65.7929	71.7077	74.4025	67.3289	70.7966	73.5487
gene-CELE_C32E8.2	gene-CELE	C32E8.2	5948.57	5466.23	5985.21	4929.54	4282.59	4700.44
gene-CELE_C32E8.8	gene-CELE	C32E8.8	11.8489	13.0778	8.22916	9.46955	14.4123	8.33207
gene-CELE_T03F1.11	gene-CELE	T03F1.11	55.5176	61.7186	37.882	60.991	93.2063	28.234
gene-CELE_T03F1.7	gene-CELE	T03F1.7	2.18771	2.26752	2.35726	2.32839	2.24122	4.07104
gene-CELE_T03F1.8	gene-CELE	T03F1.8	10.7183	10.8698	9.5521	10.5498	12.7948	9.71909
gene-CELE_T03F1.9	gene-CELE	T03F1.9	16.7613	18.2001	19.6512	15.6169	27.4596	32.1744
gene-CELE_T03F1.13	gene-CELE	T03F1.13	0	0	0	0	0	0
gene-CELE_T03F1.10	gene-CELE	T03F1.10	3.52859	2.01153	2.24719	2.18702	3.32312	0
gene-CELE_T03F1.3	gene-CELE	T03F1.3	124.087	119.192	102.236	90.7584	112.315	60.2374
gene-CELE_T03F1.2	gene-CELE	T03F1.2	10.2047	11.6962	9.62795	20.6924	11.8648	0
gene-CELE_T03F1.1	gene-CELE	T03F1.1	44.5541	47.5856	42.4176	40.7429	59.1615	33.4305
gene-CELE_T03F1.12	gene-CELE	T03F1.12	5.23667	6.42786	2.89998	3.29272	4.83828	0
gene-CELE_C50F2.3	gene-CELE	C50F2.3	14.3734	16.6611	15.5506	17.569	25.4904	7.40377
gene-CELE_C50F2.2	gene-CELE	C50F2.2	4.21335	4.26244	4.80545	5.73109	8.06367	4.89103
gene-CELE_C50F2.10	gene-CELE	C50F2.10	3.30891	2.87435	1.40486	0	4.47459	0
gene-CELE_C50F2.9	gene-CELE	C50F2.9	0.663718	1.08104	0.528363	0	0	1.77209
gene-CELE_C50F2.4	gene-CELE	C50F2.4	4.86226	4.56469	4.19323	3.1392	3.2778	3.7864
gene-CELE_C50F2.5	gene-CELE	C50F2.5	22.3924	22.2789	26.3103	27.112	28.1683	36.1498
gene-CELE_C50F2.6	gene-CELE	C50F2.6	18.6387	12.4383	10.613	25.4711	60.4803	10.8859
gene-CELE_C50F2.8	gene-CELE	C50F2.8	0	0.438895	0	0.649502	0.650705	0
gene-CELE_C50F2.7	gene-CELE	C50F2.7	2.29613	3.38367	2.26308	5.76034	3.32682	0
gene-CELE_C50F2.12	gene-CELE	C50F2.12	1.84867	0	0	0	1.78567	0
gene-CELE_T20F5.4	gene-CELE	T20F5.4	1.90884	1.72725	0.675361	1.84038	2.33546	0
gene-CELE_T20F5.2	gene-CELE	T20F5.2	148.684	150.994	152.897	146.961	187.357	131.374
gene-CELE_T20F5.3	gene-CELE	T20F5.3	13.7549	12.3118	11.4431	14.5929	15.4407	10.9182
gene-CELE_T20F5.5	gene-CELE	T20F5.5	9.55649	11.204	6.54179	6.15202	9.29769	8.1353
gene-CELE_T20F5.6	gene-CELE	T20F5.6	7.10373	6.78193	7.06652	6.38101	8.61848	4.39804
gene-CELE_T21E3.2	gene-CELE	T21E3.2	2.93871	2.99153	6.62831	9.10706	7.2738	10.7885
gene-CELE_T20F5.7	gene-CELE	T20F5.7	14.4673	14.1308	13.1517	15.4453	22.5996	9.98017
gene-CELE_T21E3.1	gene-CELE	T21E3.1	10.1929	9.57796	7.83681	8.36942	7.82593	5.23355
gene-CELE_T21E3.3	gene-CELE	T21E3.3	0.835897	1.55879	0.655785	1.25768	1.64115	1.26145
gene-CELE_F47B3.4	gene-CELE	F47B3.4	12.7459	9.08249	15.7835	26.333	26.2902	24.1051
gene-CELE_F47B3.5	gene-CELE	F47B3.5	8.74597	8.30963	13.4274	16.1332	21.1197	21.6833
gene-CELE_F47B3.3	gene-CELE	F47B3.3	7.74719	7.23841	5.92822	3.35003	6.09094	8.65864
gene-CELE_F47B3.6	gene-CELE	F47B3.6	13.9064	12.943	14.4091	15.0494	13.7523	14.1445
gene-CELE_F47B3.7	gene-CELE	F47B3.7	9.57807	10.4002	10.6414	14.9799	13.0561	12.9059
gene-CELE_F47B3.2	gene-CELE	F47B3.2	11.5462	7.76122	9.14292	10.9806	9.73651	16.6372
gene-CELE_F28H1.5	gene-CELE	F28H1.5	10.5893	6.80513	8.48715	12.5015	11.6897	11.54
gene-CELE_F47B3.1	gene-CELE	F47B3.1	14.8997	14.0216	14.292	15.5054	13.9655	12.9658
gene-CELE_F28H1.4	gene-CELE	F28H1.4	4.8016	7.13463	4.02357	3.7592	4.4915	2.69895
gene-CELE_F28H1.3	gene-CELE	F28H1.3	58.8615	68.6426	55.411	63.596	89.441	62.542
gene-CELE_F28H1.1	gene-CELE	F28H1.1	9.79769	15.8217	11.1994	15.0518	11.8904	1.3415
gene-CELE_F55C7.7	gene-CELE	F55C7.7	0.734021	0.967821	0.456332	0.758243	1.11921	0.699925
gene-CELE_F55C7.2	gene-CELE	F55C7.2	0	0	0	0	0	0
gene-CELE_F55C7.9	gene-CELE	F55C7.9	0	0	0	4.28513	0	0
gene-CELE_F55C7.8	gene-CELE	F55C7.8	0	0	0	0	0	0
gene-CELE_F28H1.2	gene-CELE	F28H1.2	1083.88	993.218	784.887	674.984	693.488	552.814
gene-CELE_C24G7.4	gene-CELE	C24G7.4	0	0	0	0	0	0
gene-CELE_C24G7.2	gene-CELE	C24G7.2	0	0	0	0	0	0
gene-CELE_H31G24.3	gene-CELE	H31G24.3	5.56995	4.21959	4.39967	5.35233	6.88155	0
gene-CELE_H31G24.2	gene-CELE	H31G24.2	0.129386	0.140492	0.137333	0	0	0
gene-CELE_E01A2.3	gene-CELE	E01A2.3	0.78401	0.567539	0.721208	1.61976	1.26215	0
gene-CELE_H31G24.4	gene-CELE	H31G24.4	22.4291	25.4558	15.1932	12.8071	19.2696	20.463
gene-CELE_E01A2.4	gene-CELE	E01A2.4	22.1312	21.6695	35.3037	35.9442	38.4291	35.8633
gene-CELE_C09D1.1	gene-CELE	C09D1.1	3.30706	5.88673	1.98572	3.21561	4.70371	2.8143
gene-CELE_C09D1.5	gene-CELE	C09D1.5	0	0	0	0	0	0
gene-CELE_C09D1.4	gene-CELE	C09D1.4	0	0	0	0	0	0
gene-CELE_C09D1.3	gene-CELE	C09D1.3	0	0	0	0	0	0
gene-CELE_C09D1.2	gene-CELE	C09D1.2	0	0	0.246617	0.960057	1.571	3.10176
gene-CELE_C24G7.6	gene-CELE	C24G7.6	1.41732	6.15591	0	0	0	0
gene-CELE_E01A2.8	gene-CELE	E01A2.8	0	0	0	0	0	0
gene-CELE_E01A2.1	gene-CELE	E01A2.1	9.99033	10.6507	10.861	12.1338	16.0246	8.40622
gene-CELE_E01A2.7	gene-CELE	E01A2.7	1.9957	1.12363	0.941455	1.67979	1.78489	3.15757
gene-CELE_E01A2.10	gene-CELE	E01A2.10	6.02712	5.21514	5.59764	6.8097	10.3699	4.02301
gene-CELE_E01A2.9	gene-CELE	E01A2.9	0	1.46569	0	0	0	0
gene-CELE_E01A2.2	gene-CELE	E01A2.2	34.2764	32.2292	47.652	52.4698	68.8555	35.479
gene-CELE_E01A2.5	gene-CELE	E01A2.5	5.76535	7.77482	9.08048	9.22158	11.4072	10.4276
gene-CELE_E01A2.6	gene-CELE	E01A2.6	57.8322	58.2594	36.891	36.8842	50.8163	33.4678
gene-CELE_E01A2.11	gene-CELE	E01A2.11	6.80311	4.43225	0	0	0	0
gene-CELE_R12E2.15	gene-CELE	R12E2.15	390.711	510.997	448.826	269.499	250.492	424.935
gene-CELE_R12E2.6	gene-CELE	R12E2.6	5.94497	8.13927	5.48705	0	4.99336	0
gene-CELE_R12E2.14	gene-CELE	R12E2.14	292.265	352.208	421.223	304.851	258.549	511.465
gene-CELE_R12E2.9	gene-CELE	R12E2.9	12.3163	19.2684	14.9648	19.9211	25.6714	12.115
gene-CELE_R12E2.7	gene-CELE	R12E2.7	407.347	483.353	470.997	245.822	310.985	242.933
gene-CELE_R12E2.5	gene-CELE	R12E2.5	9.24895	11.5307	11.0896	13.0927	22.3343	6.40218
gene-CELE_R12E2.4	gene-CELE	R12E2.4	7.38349	9.88177	11.7555	7.62714	15.4247	1.83381
gene-CELE_R12E2.10	gene-CELE	R12E2.10	14.4289	13.4697	10.2563	9.84675	11.3515	6.97271
gene-CELE_R12E2.18	gene-CELE	R12E2.18	1.66743	0	1.76984	0	3.2212	8.90387
gene-CELE_R12E2.16	gene-CELE	R12E2.16	1.56035	8.47143	3.31237	9.67103	4.52151	8.33207
gene-CELE_R12E2.11	gene-CELE	R12E2.11	74.5704	71.9401	54.4921	39.4044	60.532	57.4322
gene-CELE_R12E2.12	gene-CELE	R12E2.12	41.8499	46.3511	42.9988	49.802	55.4612	50.9519
gene-CELE_R12E2.3	gene-CELE	R12E2.3	98.2827	105.868	88.2274	122.407	131.459	80.4907
gene-CELE_R12E2.17	gene-CELE	R12E2.17	10.1539	5.51275	2.69439	5.24449	4.90392	0
gene-CELE_R12E2.13	gene-CELE	R12E2.13	51.9765	51.2633	32.88	30.4612	42.437	28.6296
gene-CELE_C18E3.7	gene-CELE	C18E3.7	8.50211	10.7059	6.18051	6.93757	9.7306	4.76893
gene-CELE_R12E2.2	gene-CELE	R12E2.2	25.9962	32.4034	22.0417	34.5343	40.6618	23.273
gene-CELE_R12E2.1	gene-CELE	R12E2.1	20.5616	18.1945	19.3488	18.8942	24.7223	21.3037
gene-CELE_C18E3.6	gene-CELE	C18E3.6	12.0789	13.2401	12.6993	15.9665	18.4132	8.25354
gene-CELE_C18E3.5	gene-CELE	C18E3.5	2.50164	2.93663	1.23794	2.06037	2.57965	0
gene-CELE_C18E3.3	gene-CELE	C18E3.3	1.5419	1.78344	1.1385	1.59278	2.59017	0
gene-CELE_C18E3.8	gene-CELE	C18E3.8	4.37769	3.94437	3.36134	4.61837	6.02785	0
gene-CELE_C18E3.10	gene-CELE	C18E3.10	0	0	0	0	0	0
gene-CELE_C18E3.2	gene-CELE	C18E3.2	12.7961	14.7698	12.5126	14.5715	16.5449	13.4508
gene-CELE_C18E3.1	gene-CELE	C18E3.1	10.0866	9.90383	8.31435	9.75442	11.7122	0
gene-CELE_C18E3.9	gene-CELE	C18E3.9	9.32722	9.12758	6.72229	5.47174	6.67359	0
gene-CELE_C43E11.6	gene-CELE	C43E11.6	1.71507	1.52369	0.965369	1.07374	3.53914	1.66514
gene-CELE_C43E11.5	gene-CELE	C43E11.5	22.5749	24.4018	28.9489	23.8475	41.7364	29.455
gene-CELE_C43E11.7	gene-CELE	C43E11.7	3.74209	3.60618	4.96491	4.73533	6.68692	0
gene-CELE_C43E11.3	gene-CELE	C43E11.3	2.21869	2.72567	2.97378	3.3793	5.34986	1.55661
gene-CELE_C43E11.8	gene-CELE	C43E11.8	3.14364	3.7238	2.69212	3.54259	5.65893	0
gene-CELE_C43E11.4	gene-CELE	C43E11.4	31.5186	28.6683	31.1735	42.4955	47.2482	19.1257
gene-CELE_C43E11.11	gene-CELE	C43E11.11	10.7773	10.1454	6.38241	9.55618	15.2352	0
gene-CELE_C43E11.12	gene-CELE	C43E11.12	20.6613	13.6798	18.9884	15.6169	26.5284	29.6004
gene-CELE_C43E11.2	gene-CELE	C43E11.2	5.50181	7.01306	6.51681	7.08362	11.4758	0
gene-CELE_C43E11.9	gene-CELE	C43E11.9	74.409	81.7582	62.7603	42.0925	91.9805	67.4051
gene-CELE_C43E11.10	gene-CELE	C43E11.10	12.2744	13.578	16.1226	15.2154	20.7482	15.5667
gene-CELE_Y47D9A.4	gene-CELE	Y47D9A.4	4.42283	2.18295	2.77401	3.73809	4.46628	13.9557
gene-CELE_Y47D9A.3	gene-CELE	Y47D9A.3	6.30502	4.10774	8.19803	5.86177	4.87211	0
gene-CELE_C43E11.1	gene-CELE	C43E11.1	23.8236	25.6611	33.8736	43.9555	45.2235	32.6542
gene-CELE_Y47D9A.5	gene-CELE	Y47D9A.5	2.27783	2.57641	2.11552	1.96083	4.4004	0
gene-CELE_Y47D9A.2	gene-CELE	Y47D9A.2	1.17266	1.1369	0.444531	0.865257	1.1327	0
gene-CELE_Y47D9A.1	gene-CELE	Y47D9A.1	9.81673	12.2433	4.22645	6.679	11.4243	3.36836
gene-CELE_Y47D9A.7	gene-CELE	Y47D9A.7	1.63536	1.77574	0	0	0	0
gene-CELE_ZK973.5	gene-CELE	ZK973.5	0	0	0.162099	0	0.442542	0
gene-CELE_ZK973.4	gene-CELE	ZK973.4	7.21028	8.75029	6.97786	0	4.91615	0
gene-CELE_ZK973.6	gene-CELE	ZK973.6	5.47609	8.71234	3.23597	5.58834	5.58554	3.91511
gene-CELE_ZK973.19	gene-CELE	ZK973.19	0	0	0	0	0	0
gene-CELE_ZK973.24	gene-CELE	ZK973.24	0	0	0	0	0	0
gene-CELE_ZK973.23	gene-CELE	ZK973.23	0	0	0	0	0	0
gene-CELE_ZK973.15	gene-CELE	ZK973.15	0	0	0	0	0	0
gene-CELE_ZK973.16	gene-CELE	ZK973.16	0	0	0	0	0	0
gene-CELE_ZK973.13	gene-CELE	ZK973.13	0	0	0	0	0	0
gene-CELE_ZK973.18	gene-CELE	ZK973.18	0	0	0	0	0	0
gene-CELE_ZK973.17	gene-CELE	ZK973.17	0	0	0	0	0	0
gene-CELE_ZK973.22	gene-CELE	ZK973.22	0	0	0	0	0	0
gene-CELE_ZK973.20	gene-CELE	ZK973.20	0	0	0	0	0	0
gene-CELE_ZK973.21	gene-CELE	ZK973.21	0	0	0	0	0	0
gene-CELE_ZK973.25	gene-CELE	ZK973.25	0	0	0	0	0	0
gene-CELE_ZK973.12	gene-CELE	ZK973.12	0	0	0	0	0	0
gene-CELE_ZK973.14	gene-CELE	ZK973.14	0	0	0	0	0	0
gene-CELE_ZK973.8	gene-CELE	ZK973.8	7.02052	7.74612	7.03106	4.21095	5.57813	8.4652
gene-CELE_ZK973.3	gene-CELE	ZK973.3	10.1015	12.5244	13.4595	10.3608	9.61884	0
gene-CELE_ZK973.9	gene-CELE	ZK973.9	8.4099	7.09058	4.09566	4.90584	3.34488	0
gene-CELE_ZK973.10	gene-CELE	ZK973.10	225.359	220.499	249.137	244.999	269.783	197.589
gene-CELE_ZK973.2	gene-CELE	ZK973.2	5.01377	6.74814	4.49318	4.58997	8.32282	0
gene-CELE_ZK973.11	gene-CELE	ZK973.11	7.58483	7.41974	6.74517	8.61158	8.51439	0
gene-CELE_ZK973.1	gene-CELE	ZK973.1	18.2707	18.0988	16.1948	19.867	21.1157	21.909
gene-CELE_C41D11.10	gene-CELE	C41D11.10	0	0	0.354664	0	0	0
gene-CELE_T21E12.8	gene-CELE	T21E12.8	0	0	0	0	0	0
gene-CELE_T21E12.7	gene-CELE	T21E12.7	0	0	0	0	0	0
gene-CELE_T21E12.6	gene-CELE	T21E12.6	0	0	0	0	0	0
gene-CELE_C11D9.1	gene-CELE	C11D9.1	0.164934	0.0559662	0.0547076	0.127783	0.398282	0.110091
gene-CELE_T21E12.5	gene-CELE	T21E12.5	2.00682	0.907951	1.06504	1.72754	2.90764	1.78603
gene-CELE_C41D11.3	gene-CELE	C41D11.3	1.59471	1.82458	1.47682	1.76895	2.68788	1.31449
gene-CELE_T21E12.4	gene-CELE	T21E12.4	11.4832	16.0472	10.8992	16.0099	23.9763	12.6122
gene-CELE_C41D11.5	gene-CELE	C41D11.5	15.2551	13.3926	20.6707	10.0586	25.8649	6.93279
gene-CELE_C41D11.2	gene-CELE	C41D11.2	45.8869	58.3089	40.2223	36.177	55.7724	17.7419
gene-CELE_C41D11.8	gene-CELE	C41D11.8	38.7324	35.3595	39.3783	42.1657	40.0409	34.8747
gene-CELE_C41D11.9	gene-CELE	C41D11.9	5.43562	4.97029	4.40302	4.72842	5.52671	0
gene-CELE_C41D11.1	gene-CELE	C41D11.1	0.450425	0.305681	0.612553	0.290806	0.829361	0.601304
gene-CELE_T01A4.7	gene-CELE	T01A4.7	0	1.09276	0	0	0	0
gene-CELE_T01A4.9	gene-CELE	T01A4.9	0	0	1.0257	0	0	0
gene-CELE_C41D11.7	gene-CELE	C41D11.7	1.27308	1.81024	1.54431	2.31707	3.22063	0
gene-CELE_C41D11.6	gene-CELE	C41D11.6	0.864352	0.649764	0.564579	0.412096	0.578003	0
gene-CELE_Y119C1B.6	gene-CELE	Y119C1B.6	0.828974	1.20018	0	0	2.80253	0
gene-CELE_Y119C1B.5	gene-CELE	Y119C1B.5	1.75526	2.2633	1.43612	1.43544	7.09967	3.1243
gene-CELE_T01A4.8	gene-CELE	T01A4.8	0	0	0	0	0	0
gene-CELE_T01A4.5	gene-CELE	T01A4.5	0	1.15423	1.12827	2.19613	2.05352	17.0287
gene-CELE_T01A4.6	gene-CELE	T01A4.6	0	0	0	0	0	0
gene-CELE_T01A4.1	gene-CELE	T01A4.1	1.06061	1.12503	0.702782	1.12728	2.17329	0
gene-CELE_Y119C1B.4	gene-CELE	Y119C1B.4	12.1649	11.7879	12.8304	20.0425	16.3612	0
gene-CELE_Y119C1B.8	gene-CELE	Y119C1B.8	4.07694	4.46867	4.22529	5.0061	6.87292	4.21031
gene-CELE_Y119C1B.9	gene-CELE	Y119C1B.9	9.91251	10.6015	5.85398	4.77336	17.8535	4.77579
gene-CELE_Y119C1B.3	gene-CELE	Y119C1B.3	0.821897	0	0.348951	0	0.952663	0
gene-CELE_Y119C1B.11	gene-CELE	Y119C1B.11	10.0894	9.39037	21.4181	34.2447	8.35329	19.2414
gene-CELE_D1007.15	gene-CELE	D1007.15	0.501376	0.241962	0	0.460374	0.807148	0
gene-CELE_Y119C1B.10	gene-CELE	Y119C1B.10	1.94964	1.49435	2.43458	1.42163	5.09572	0
gene-CELE_Y119C1B.1	gene-CELE	Y119C1B.1	15.5004	14.8236	14.1883	21.1534	20.7412	14.4279
gene-CELE_D1007.1	gene-CELE	D1007.1	0	0	0	0	0.520702	0
gene-CELE_D1007.13	gene-CELE	D1007.13	1.9877	2.06448	0.550378	1.60692	0.250429	0
gene-CELE_D1007.14	gene-CELE	D1007.14	13.8893	15.5558	12.5171	16.6035	23.5411	13.0608
gene-CELE_D1007.2	gene-CELE	D1007.2	0	0	0	0	0.213574	0
gene-CELE_D1007.3	gene-CELE	D1007.3	0	0.614713	0	0	0.468706	0
gene-CELE_D1007.18	gene-CELE	D1007.18	0	0	1.11435	0	2.02817	0
gene-CELE_D1007.5	gene-CELE	D1007.5	5.75699	6.96558	4.07372	3.96464	5.98446	2.635
gene-CELE_D1007.4	gene-CELE	D1007.4	11.2139	9.56727	9.6355	8.82589	18.8266	0
gene-CELE_D1007.6	gene-CELE	D1007.6	5154.62	4870.24	4614.03	3286.48	3403.29	3284.54
gene-CELE_D1007.7	gene-CELE	D1007.7	8.89296	11.0581	8.98243	11.3349	13.9586	8.04221
gene-CELE_D1007.16	gene-CELE	D1007.16	25.8852	27.5412	23.2339	30.8669	42.9582	26.9026
gene-CELE_D1007.8	gene-CELE	D1007.8	8.70409	14.1769	14.0428	19.4212	26.3994	8.36618
gene-CELE_C44E4.1	gene-CELE	C44E4.1	2.7413	3.03232	3.60986	4.87608	6.23737	2.15268
gene-CELE_C44E4.5	gene-CELE	C44E4.5	5.14033	3.59971	4.38856	6.00256	8.74297	5.37041
gene-CELE_D1007.17	gene-CELE	D1007.17	0	0	0	0	0	0
rna-NR_002333.2	rna-NR	2333.2	0	0	0	0	0	0
gene-CELE_D1007.10	gene-CELE	D1007.10	1.01715	3.19712	1.5342	1.76962	4.03335	1.71519
gene-CELE_D1007.12	gene-CELE	D1007.12	3453.33	3016.98	3553.31	3131.63	3090.07	2436.12
gene-CELE_D1007.20	gene-CELE	D1007.20	2.12597	0	1.12827	4.39226	3.08028	0
gene-CELE_D1007.19	gene-CELE	D1007.19	1.70647	7.4118	4.83007	0	1.64831	0
gene-CELE_C44E4.10	gene-CELE	C44E4.10	0	0	0	0	0	0
gene-CELE_C44E4.3	gene-CELE	C44E4.3	19.7192	20.4483	21.4536	21.3884	33.3325	18.9536
gene-CELE_Y119C1A.1	gene-CELE	Y119C1A.1	6.93403	7.28831	5.53466	5.50107	7.76934	3.55458
gene-CELE_C44E4.4	gene-CELE	C44E4.4	233.182	224.862	294.426	286.31	324.434	168.184
gene-CELE_C44E4.9	gene-CELE	C44E4.9	8.50389	9.23386	9.0262	17.569	8.21407	45.4098
gene-CELE_C44E4.6	gene-CELE	C44E4.6	352.784	338.137	354.774	312.523	349.844	305.601
gene-CELE_B0041.6	gene-CELE	B0041.6	10.9511	4.85354	15.182	18.4694	20.5082	17.9014
gene-CELE_B0041.5	gene-CELE	B0041.5	13.0569	14.2512	12.8535	15.3747	17.8396	10.8377
gene-CELE_B0041.8	gene-CELE	B0041.8	29.5788	22.7863	29.2742	30.5548	33.5899	22.4114
gene-CELE_B0041.12	gene-CELE	B0041.12	5.31493	5.77116	5.64137	10.9806	5.13379	0
gene-CELE_B0041.11	gene-CELE	B0041.11	3.07306	1.84102	3.71171	3.72179	5.62958	0
gene-CELE_B0041.1	gene-CELE	B0041.1	1.82226	4.83679	0	5.85635	1.56459	0
gene-CELE_B0041.2	gene-CELE	B0041.2	11.3199	12.9821	7.23608	10.4058	15.1111	4.89007
gene-CELE_B0041.7	gene-CELE	B0041.7	6.68006	9.48042	7.74341	9.68491	19.1308	10.4822
gene-CELE_T04D1.7	gene-CELE	T04D1.7	0.747048	1.35196	2.11448	0	0.962117	0
gene-CELE_T04D1.3	gene-CELE	T04D1.3	12.14	14.68	6.73566	5.04881	10.5079	4.20948
gene-CELE_W09C3.9	gene-CELE	W09C3.9	0.208941	0.113438	0.16633	0.53959	0.80728	0
gene-CELE_T04D1.4	gene-CELE	T04D1.4	2.22132	3.35645	1.40613	3.28987	3.24427	2.28657
gene-CELE_W09C3.3	gene-CELE	W09C3.3	0	0	0	0	0	0
gene-CELE_W09C3.4	gene-CELE	W09C3.4	16.4634	13.2633	19.4475	15.9095	26.1619	11.3436
gene-CELE_W09C3.6	gene-CELE	W09C3.6	65.5496	58.7205	69.0787	63.1179	62.185	60.6297
gene-CELE_W09C3.2	gene-CELE	W09C3.2	4.56268	5.29602	5.7614	11.2143	12.0058	14.2824
gene-CELE_W09C3.7	gene-CELE	W09C3.7	22.0823	22.2311	21.576	25.077	27.9688	7.02817
gene-CELE_W09C3.8	gene-CELE	W09C3.8	2.65747	3.2062	7.20842	0	7.9859	0
gene-CELE_W09C3.1	gene-CELE	W09C3.1	4.28906	4.11986	7.00384	4.26019	9.3215	9.24932
gene-CELE_C10H11.7	gene-CELE	C10H11.7	16.8188	17.2365	18.8547	18.3499	15.3329	17.1548
gene-CELE_C10H11.6	gene-CELE	C10H11.6	4.71278	4.01613	4.68565	4.31369	4.72504	1.27421
gene-CELE_C10H11.5	gene-CELE	C10H11.5	0.377113	0.545979	0.333562	0.908967	0.728521	0
gene-CELE_C10H11.4	gene-CELE	C10H11.4	2.81075	2.15437	3.45137	2.73271	5.80255	0
gene-CELE_B0041.9	gene-CELE	B0041.9	0	0	0	0	0	0
gene-CELE_B0041.3	gene-CELE	B0041.3	1.67235	3.08703	0.887532	5.18261	2.90764	0
gene-CELE_B0041.4	gene-CELE	B0041.4	4036.77	3696.95	2828.72	2582.28	2677.12	1942.74
gene-CELE_C10H11.3	gene-CELE	C10H11.3	4.03182	4.27727	4.72215	6.22336	7.60977	5.19676
gene-CELE_C10H11.8	gene-CELE	C10H11.8	3.7583	3.5627	3.41925	4.43694	6.74182	0
gene-CELE_C10H11.9	gene-CELE	C10H11.9	6.22236	10.0296	5.57716	7.37043	13.4631	2.95348
gene-CELE_C10H11.13	gene-CELE	C10H11.13	0	0	0	0	0	0
gene-CELE_C10H11.1	gene-CELE	C10H11.1	2.86847	3.53103	3.99423	3.98996	5.11622	3.33644
gene-CELE_C10H11.10	gene-CELE	C10H11.10	19.8292	20.1779	18.2809	16.3868	16.9644	9.68096
gene-CELE_M04F3.6	gene-CELE	M04F3.6	11.1266	10.7872	8.85748	10.6728	7.29287	2.12195
gene-CELE_M04F3.3	gene-CELE	M04F3.3	7.71255	7.24054	10.1475	9.29491	13.037	9.00902
gene-CELE_M04F3.2	gene-CELE	M04F3.2	4.46398	6.18015	6.51497	12.9116	11.8576	14.8982
gene-CELE_M04F3.7	gene-CELE	M04F3.7	13.7085	8.07332	6.41205	8.64051	5.16185	0
gene-CELE_F54D7.8	gene-CELE	F54D7.8	0	0	0	0	0	0
gene-CELE_F54D7.9	gene-CELE	F54D7.9	0	0	0	0	0	0
gene-CELE_M04F3.5	gene-CELE	M04F3.5	1.31018	1.7402	0.856741	1.01506	1.20903	0.374797
gene-CELE_M04F3.1	gene-CELE	M04F3.1	123.171	98.7486	132.768	158.22	154.881	143.982
gene-CELE_M04F3.4	gene-CELE	M04F3.4	36.4241	32.4766	21.5833	17.3345	29.748	14.2317
gene-CELE_F54D7.3	gene-CELE	F54D7.3	0	0	0	0	0	0
gene-CELE_F54D7.2	gene-CELE	F54D7.2	5.26919	6.90213	5.63721	5.96146	8.56348	3.79624
gene-CELE_F57C9.6	gene-CELE	F57C9.6	0	0	0	0	0	0
gene-CELE_F57C9.7	gene-CELE	F57C9.7	9.6067	9.15403	9.15626	10.9363	19.3161	3.66419
gene-CELE_F57C9.5	gene-CELE	F57C9.5	22.0182	19.4254	21.5779	28.3017	29.6661	24.7173
gene-CELE_F57C9.4	gene-CELE	F57C9.4	4.30851	4.74567	4.86925	6.40388	7.03593	4.46898
gene-CELE_F57C9.3	gene-CELE	F57C9.3	0	0	0	0	0.074852	0
gene-CELE_F57C9.2	gene-CELE	F57C9.2	1.05466	0.783552	0	0	1.44765	0
gene-CELE_F25F8.4	gene-CELE	F25F8.4	0	0	0	0	0	0
gene-CELE_F25F8.3	gene-CELE	F25F8.3	0	0	0	0	0	0
gene-CELE_F25F8.1	gene-CELE	F25F8.1	0.448712	0.730844	0.374213	0.927039	1.11451	0.941312
gene-CELE_F25F8.2	gene-CELE	F25F8.2	0.919029	0.997918	0.975476	1.89871	0.832226	0
gene-CELE_F57C9.1	gene-CELE	F57C9.1	12.6946	13.0588	10.9528	7.82209	11.8317	8.72121
gene-CELE_C01F4.2	gene-CELE	C01F4.2	0.0991187	0.204491	0.0420826	0	0.143611	0
gene-CELE_C01F4.6	gene-CELE	C01F4.6	0	0	0	0	0	0
gene-CELE_C01F4.7	gene-CELE	C01F4.7	0	0	0	0	0	0
gene-CELE_C01F4.4	gene-CELE	C01F4.4	0	0	0	0	0	0
gene-CELE_C01F4.5	gene-CELE	C01F4.5	0	0	0	0	0	0
gene-CELE_C01F4.8	gene-CELE	C01F4.8	0	0	0	0	0	0
gene-CELE_F21F3.3	gene-CELE	F21F3.3	2.27444	5.76259	4.9624	4.17689	8.42156	0
gene-CELE_F21F3.5	gene-CELE	F21F3.5	0	0.330371	0	0	0.195923	0
gene-CELE_F21F3.4	gene-CELE	F21F3.4	8.20724	6.65697	4.30319	4.08582	12.1301	0
gene-CELE_F21F3.2	gene-CELE	F21F3.2	8.89425	11.5893	7.13285	14.4962	17.1823	0
gene-CELE_F54D7.6	gene-CELE	F54D7.6	381.194	350.519	387.094	318.166	375.559	230.438
gene-CELE_F54D7.7	gene-CELE	F54D7.7	10948.6	10754	11529.8	9869.78	10910.2	10075.8
gene-CELE_F54D7.4	gene-CELE	F54D7.4	20.9938	15.3647	19.6328	26.559	42.3433	30.6189
gene-CELE_F21F3.1	gene-CELE	F21F3.1	8.48685	7.06881	9.26135	13.5905	19.029	12.5582
gene-CELE_F21F3.6	gene-CELE	F21F3.6	59.55	66.8034	21.2571	28.054	36.3442	15.3931
gene-CELE_F21F3.7	gene-CELE	F21F3.7	3.63536	4.64402	1.43753	0	2.20327	0
gene-CELE_F28B3.8	gene-CELE	F28B3.8	7.20827	12.3478	5.30953	5.84137	11.6143	1.4932
gene-CELE_F28B3.5	gene-CELE	F28B3.5	5.24503	4.85772	3.11107	4.62133	7.82293	0
gene-CELE_F28B3.9	gene-CELE	F28B3.9	2.08656	1.56079	2.1655	1.14956	3.53823	0
gene-CELE_W03G9.3	gene-CELE	W03G9.3	11.1225	13.2769	11.962	8.36983	13.0913	7.07991
gene-CELE_F28B3.4	gene-CELE	F28B3.4	1.35215	2.14115	0.908959	1.35021	2.48153	0
gene-CELE_F28B3.10	gene-CELE	F28B3.10	43.5854	42.697	38.2168	20.5543	37.0663	41.3199
gene-CELE_F28B3.6	gene-CELE	F28B3.6	25.1897	24.0615	26.5358	33.2599	30.7342	27.3065
gene-CELE_F28B3.7	gene-CELE	F28B3.7	9.65337	10.3911	8.52869	11.2977	16.8432	3.57557
gene-CELE_W03G9.8	gene-CELE	W03G9.8	25.1613	18.6752	10.1418	21.7145	32.6102	0
gene-CELE_W03G9.2	gene-CELE	W03G9.2	12.3677	11.4292	8.75155	9.96696	14.6574	9.36767
gene-CELE_W03G9.9	gene-CELE	W03G9.9	0	0	0	0	0	0
gene-CELE_W03G9.5	gene-CELE	W03G9.5	2.90286	3.31368	4.58223	7.84263	5.53596	0
gene-CELE_W03G9.4	gene-CELE	W03G9.4	33.0044	35.38	31.5283	33.223	50.0577	25.1235
gene-CELE_W03G9.1	gene-CELE	W03G9.1	3.81883	5.41086	2.61987	2.88648	6.61264	0
gene-CELE_W03G9.10	gene-CELE	W03G9.10	0	0	0	0	0	0
gene-CELE_W03G9.6	gene-CELE	W03G9.6	2.60881	2.28448	2.2331	1.56478	3.25149	0
gene-CELE_W03G9.7	gene-CELE	W03G9.7	0	0	0	0	0.576426	0
gene-CELE_F54C1.5	gene-CELE	F54C1.5	0.364903	0	0	0.548283	0.608806	0
gene-CELE_F54C1.3	gene-CELE	F54C1.3	2.11028	2.63949	1.36095	2.31789	4.72177	0.427923
gene-CELE_F54C1.2	gene-CELE	F54C1.2	5.39019	5.35477	8.03411	8.29287	11.8531	0
gene-CELE_F54C1.8	gene-CELE	F54C1.8	5.70429	10.2689	6.85131	8.99386	12.4697	0
gene-CELE_F54C1.6	gene-CELE	F54C1.6	0	0	0	0	0	0
gene-CELE_F54C1.9	gene-CELE	F54C1.9	18.8554	16.6265	15.7153	13.3336	23.9577	0
gene-CELE_C46H11.6	gene-CELE	C46H11.6	3.35956	3.19195	3.93735	5.49484	5.07041	0
gene-CELE_C46H11.7	gene-CELE	C46H11.7	7.07184	14.5899	3.37779	1.8263	8.88008	3.77628
gene-CELE_C46H11.4	gene-CELE	C46H11.4	1.38443	1.02855	1.08276	0.878138	1.91202	0
gene-CELE_C46H11.8	gene-CELE	C46H11.8	7.15176	8.25102	4.62578	2.53955	6.90802	14.3211
gene-CELE_C46H11.12	gene-CELE	C46H11.12	0	3.87435	0	0	0	0
gene-CELE_C46H11.13	gene-CELE	C46H11.13	0	0.593818	0	1.12984	0	0
gene-CELE_C46H11.9	gene-CELE	C46H11.9	24.3119	27.2023	17.3904	17.9075	26.0359	12.4178
gene-CELE_C46H11.10	gene-CELE	C46H11.10	0	0.428486	0	0.67939	2.66814	0
gene-CELE_C46H11.2	gene-CELE	C46H11.2	7.87397	5.27862	6.97677	4.80956	5.09246	0
gene-CELE_C30F8.7	gene-CELE	C30F8.7	0	0	0	0	0	0
gene-CELE_C46H11.11	gene-CELE	C46H11.11	2.8775	4.13691	1.82572	3.3876	5.31042	0.515045
gene-CELE_F54C1.7	gene-CELE	F54C1.7	1855.45	1780.73	1941.98	1785.49	2168.31	1378.67
gene-CELE_C30F8.6	gene-CELE	C30F8.6	1.30829	0	0	0	0	0
gene-CELE_C30F8.4	gene-CELE	C30F8.4	0.492784	1.07017	0.499276	0.370215	0.778893	0
gene-CELE_C30F8.5	gene-CELE	C30F8.5	0	0	0	0	0	0
gene-CELE_C30F8.3	gene-CELE	C30F8.3	1.40731	1.57306	0.615073	0.684119	1.79914	0
gene-CELE_C30F8.2	gene-CELE	C30F8.2	81.9159	103.915	57.3806	63.9279	87.7924	35.6531
gene-CELE_Y110A7A.11	gene-CELE	Y110A7A.11	7.66009	8.0577	8.13057	9.39653	12.9483	0
gene-CELE_Y110A7A.20	gene-CELE	Y110A7A.20	0	0	0	0	0	0
gene-CELE_Y110A7A.23	gene-CELE	Y110A7A.23	0	0	0	2.62224	0	0
gene-CELE_Y110A7A.12	gene-CELE	Y110A7A.12	6.01048	8.87185	6.77837	7.37298	13.4255	3.51042
gene-CELE_Y110A7A.13	gene-CELE	Y110A7A.13	66.7524	74.8429	86.5972	96.9599	115.738	57.3597
gene-CELE_Y110A7A.14	gene-CELE	Y110A7A.14	347.046	328.403	403.196	411.318	527.172	325.324
gene-CELE_Y110A7A.22	gene-CELE	Y110A7A.22	0	0	0	0	0	0
gene-CELE_Y110A7A.10	gene-CELE	Y110A7A.10	10.8297	11.4437	10.1834	9.00976	13.5497	13.5841
gene-CELE_Y110A7A.21	gene-CELE	Y110A7A.21	3.9695	4.97336	4.21331	6.62387	8.11084	0
gene-CELE_Y110A7A.15	gene-CELE	Y110A7A.15	8.26144	10.0757	6.03653	6.55515	9.71464	0.639349
gene-CELE_Y110A7A.16	gene-CELE	Y110A7A.16	7.76677	9.56574	9.92309	13.7432	17.8869	5.56822
gene-CELE_Y110A7A.9	gene-CELE	Y110A7A.9	5.02851	7.8998	6.92721	9.72578	9.47314	3.99918
gene-CELE_Y110A7A.17	gene-CELE	Y110A7A.17	14.0265	14.8933	9.2844	8.55461	18.3479	4.42213
gene-CELE_Y110A7A.8	gene-CELE	Y110A7A.8	45.5004	45.3666	50.4212	58.3335	67.3526	47.8802
gene-CELE_Y110A7A.7	gene-CELE	Y110A7A.7	11.3385	11.8921	14.0863	12.5113	16.8015	0
gene-CELE_Y110A7A.5	gene-CELE	Y110A7A.5	3.84149	5.5426	3.57473	6.63188	11.1317	0
gene-CELE_Y110A7A.6	gene-CELE	Y110A7A.6	32.0417	28.7196	28.4928	36.7013	39.0844	11.2426
gene-CELE_Y110A7A.24	gene-CELE	Y110A7A.24	0	1.64401	1.07136	3.12802	2.43741	5.38988
gene-CELE_Y110A7A.4	gene-CELE	Y110A7A.4	8.56399	7.50455	6.21947	10.8642	9.288	0
gene-CELE_Y110A7A.3	gene-CELE	Y110A7A.3	0	0.391214	0.119505	0.372176	0.326257	0
gene-CELE_Y110A7A.2	gene-CELE	Y110A7A.2	0	0	0	0	0.618219	0
gene-CELE_Y110A7A.18	gene-CELE	Y110A7A.18	13.3466	15.8323	11.498	15.0147	25.1654	10.4951
gene-CELE_Y110A7A.19	gene-CELE	Y110A7A.19	31.4517	28.9722	31.1685	30.4879	36.715	19.8991
gene-CELE_F56A3.1	gene-CELE	F56A3.1	1.53253	1.30233	1.06087	1.30778	2.60662	0
gene-CELE_C32E12.2	gene-CELE	C32E12.2	0	0	0	0	0.078416	0
gene-CELE_C32E12.8	gene-CELE	C32E12.8	0	0	0	0	0	0
gene-CELE_C32E12.6	gene-CELE	C32E12.6	0	0	0	0	0	0
gene-CELE_C32E12.3	gene-CELE	C32E12.3	3.09232	2.21954	2.78157	4.87277	0.708764	3.91825
gene-CELE_C32E12.5	gene-CELE	C32E12.5	3.21437	3.79825	1.30451	1.07426	2.37427	0
gene-CELE_Y110A7A.1	gene-CELE	Y110A7A.1	6.9245	7.15943	6.44206	8.94838	9.99279	11.9325
gene-CELE_F56A3.4	gene-CELE	F56A3.4	17.4861	21.7045	18.3247	27.8801	35.4327	15.9006
gene-CELE_F56A3.3	gene-CELE	F56A3.3	8.64555	11.4175	7.40945	9.53429	14.5294	4.05514
gene-CELE_F56A3.2	gene-CELE	F56A3.2	3.98468	3.32419	4.22942	5.12012	5.96107	8.82247
gene-CELE_C32E12.4	gene-CELE	C32E12.4	2.42434	2.81119	2.52559	3.71014	5.53628	1.75805
gene-CELE_C32E12.1	gene-CELE	C32E12.1	10.9559	8.17371	8.30632	7.08305	15.9098	10.7455
gene-CELE_B0261.4	gene-CELE	B0261.4	64.1402	60.0738	76.9526	89.4938	85.0035	64.1174
gene-CELE_B0261.2	gene-CELE	B0261.2	2.27976	3.57218	2.49125	3.45796	5.5191	1.43824
gene-CELE_B0261.5	gene-CELE	B0261.5	5.08327	5.97959	8.76767	7.43894	10.2292	0
gene-CELE_B0261.6	gene-CELE	B0261.6	34.2881	33.0397	37.4786	50.9009	39.2609	53.9582
gene-CELE_B0261.1	gene-CELE	B0261.1	9.11002	11.7443	11.0564	11.7727	18.0198	12.7915
gene-CELE_B0261.8	gene-CELE	B0261.8	8.32855	7.13959	8.37482	6.33934	19.0533	0
gene-CELE_B0261.7	gene-CELE	B0261.7	30.4581	24.606	25.9923	20.8915	28.0079	12.3608
gene-CELE_C01G8.1	gene-CELE	C01G8.1	17.4378	22.3065	23.5797	20.234	12.3442	19.7711
gene-CELE_C01G8.2	gene-CELE	C01G8.2	1.27082	1.10392	0.94421	0	2.00493	0
gene-CELE_C01G8.3	gene-CELE	C01G8.3	9.14262	10.9474	13.8916	9.18558	17.5411	2.6751
gene-CELE_C01G8.4	gene-CELE	C01G8.4	4.11258	5.06101	5.1412	5.8532	7.94483	5.36816
gene-CELE_C01G8.5	gene-CELE	C01G8.5	24.2616	26.6122	16.9852	19.2893	29.353	12.9434
gene-CELE_C01G8.6	gene-CELE	C01G8.6	30.001	32.6935	25.0855	17.1677	37.1093	16.7117
gene-CELE_F48C1.2	gene-CELE	F48C1.2	1.18192	1.15504	2.63447	0	2.05495	0
gene-CELE_F48C1.1	gene-CELE	F48C1.1	1.05368	1.53865	1.07983	2.70235	3.22877	0
gene-CELE_C01G8.9	gene-CELE	C01G8.9	2.66085	3.47159	1.58729	2.85519	4.24376	1.04637
gene-CELE_F48C1.12	gene-CELE	F48C1.12	0	0	0	0	0	0
gene-CELE_F48C1.3	gene-CELE	F48C1.3	0	0	0	0	0	0
gene-CELE_F48C1.13	gene-CELE	F48C1.13	0	1.25631	0	0	1.11756	0
gene-CELE_F48C1.15	gene-CELE	F48C1.15	0.3514	0.953912	0.932459	0.725993	1.01827	0
gene-CELE_F48C1.5	gene-CELE	F48C1.5	22.8383	18.3802	11.1223	16.098	28.0291	0
gene-CELE_F48C1.6	gene-CELE	F48C1.6	31.6241	39.1222	26.2186	32.8302	39.5126	12.6022
gene-CELE_F48C1.9	gene-CELE	F48C1.9	0	0	0	0	0	0
gene-CELE_F48C1.8	gene-CELE	F48C1.8	0	0	0	0	0	0
gene-CELE_F48C1.14	gene-CELE	F48C1.14	0	0	0	0	0	0
gene-CELE_F55A12.6	gene-CELE	F55A12.6	0	0	0	0	0.488933	0
gene-CELE_F55A12.18	gene-CELE	F55A12.18	0	0	0	0	0	0
gene-CELE_F48C1.7	gene-CELE	F48C1.7	33.139	35.9836	49.8115	66.9191	71.6602	67.3583
gene-CELE_F55A12.7	gene-CELE	F55A12.7	17.7164	24.1736	16.0371	17.9558	30.2216	8.21088
gene-CELE_F55A12.11	gene-CELE	F55A12.11	1.53917	0.835644	0.816851	0	0.743355	0
gene-CELE_F55A12.4	gene-CELE	F55A12.4	1.6124	2.918	2.47206	6.41566	5.07611	4.14555
gene-CELE_F55A12.17	gene-CELE	F55A12.17	0	0	0	0	0	0
gene-CELE_F55A12.5	gene-CELE	F55A12.5	7.63316	8.53655	8.29605	8.0267	13.554	8.54255
gene-CELE_F55A12.8	gene-CELE	F55A12.8	12.7723	14.4055	13.2507	14.4706	20.3362	18.4807
gene-CELE_F55A12.3	gene-CELE	F55A12.3	3.09418	4.6926	2.38853	3.06421	4.56955	0
gene-CELE_F55A12.2	gene-CELE	F55A12.2	4.00928	5.61364	4.59149	3.26967	5.40131	0.563397
gene-CELE_F55A12.10	gene-CELE	F55A12.10	15.4441	11.7389	14.3436	20.7398	22.7495	6.18521
gene-CELE_F55A12.1	gene-CELE	F55A12.1	15.0681	19.288	13.8264	15.6075	19.6822	7.84995
gene-CELE_F55A12.9	gene-CELE	F55A12.9	35.4396	44.2167	22.5016	26.707	29.4261	12.2318
gene-CELE_C24A11.9	gene-CELE	C24A11.9	5.42931	7.61761	6.41028	5.79753	8.48512	0
gene-CELE_C24A11.8	gene-CELE	C24A11.8	4.71843	6.46254	2.92147	3.58175	6.37031	0
gene-CELE_C24A11.11	gene-CELE	C24A11.11	0	0	0	0	0	0
gene-CELE_C24A11.12	gene-CELE	C24A11.12	0	0	0	0	0	0
gene-CELE_C24A11.1	gene-CELE	C24A11.1	31.7498	22.1742	31.1685	26.7924	39.3066	71.6368
gene-CELE_C30H7.2	gene-CELE	C30H7.2	8.59147	11.4121	5.40067	7.84101	9.82949	3.786
gene-CELE_F27C1.7	gene-CELE	F27C1.7	560.029	584.473	407.95	410.128	483.044	276.593
gene-CELE_F27C1.17	gene-CELE	F27C1.17	0	0	0	0	0	0
gene-CELE_F27C1.16	gene-CELE	F27C1.16	0	1.56506	0	0	0	0
gene-CELE_F27C1.14	gene-CELE	F27C1.14	0	0	9.0262	0	0	0
gene-CELE_F27C1.6	gene-CELE	F27C1.6	5.49713	6.12404	7.37554	9.6363	12.9182	7.11612
gene-CELE_F27C1.4	gene-CELE	F27C1.4	0.811827	0.881514	0.86169	5.87032	0.78416	0
gene-CELE_F27C1.3	gene-CELE	F27C1.3	11.5639	15.261	14.7289	14.7021	13.5756	6.64996
gene-CELE_F27C1.2	gene-CELE	F27C1.2	30.7797	38.278	26.6667	29.8932	49.2971	28.7981
gene-CELE_T05E8.2	gene-CELE	T05E8.2	0	0.169896	0	0	0.125944	0
gene-CELE_T05E8.1	gene-CELE	T05E8.1	0.756322	0.384958	0.501734	0.83011	1.14148	0
gene-CELE_F27C1.18	gene-CELE	F27C1.18	1.49191	0	0	3.08229	1.44107	0
gene-CELE_F27C1.11	gene-CELE	F27C1.11	0	0	0	0	0.234147	0
gene-CELE_F27C1.1	gene-CELE	F27C1.1	104.65	101.573	100.393	124.059	149.194	109.354
gene-CELE_T05E8.3	gene-CELE	T05E8.3	1.86505	2.44055	2.5887	3.80378	4.27275	0
gene-CELE_F27C1.8	gene-CELE	F27C1.8	1322.58	993.884	1676.93	1338.46	2691.98	966.686
gene-CELE_C09D4.9	gene-CELE	C09D4.9	3.49874	3.1659	3.91995	0	2.81625	0
gene-CELE_C09D4.3	gene-CELE	C09D4.3	16.5549	15.7189	16.4686	17.0246	26.1015	14.6675
gene-CELE_C09D4.2	gene-CELE	C09D4.2	5.734	7.73255	6.28251	5.15893	8.84386	4.93853
gene-CELE_C09D4.1	gene-CELE	C09D4.1	0.284155	0	0.487213	0	1.24568	0
gene-CELE_F59A3.3	gene-CELE	F59A3.3	17.1954	18.7846	15.4861	23.0378	25.7696	11.1298
gene-CELE_F59A3.4	gene-CELE	F59A3.4	8.91238	9.76702	8.84664	6.13765	15.1448	7.05052
gene-CELE_F59A3.6	gene-CELE	F59A3.6	12.6466	11.9012	6.75236	12.0347	12.2156	2.86497
gene-CELE_F59A3.13	gene-CELE	F59A3.13	0	0	1.24024	0	1.25406	2.07984
gene-CELE_F59A3.7	gene-CELE	F59A3.7	0	0	0	0	0.538628	0
gene-CELE_F59A3.2	gene-CELE	F59A3.2	7.39174	7.36353	7.6298	10.2276	11.856	0
gene-CELE_F59A3.12	gene-CELE	F59A3.12	11.8832	15.457	13.1386	13.0425	19.7281	10.5758
gene-CELE_F59A3.9	gene-CELE	F59A3.9	0.590402	0.412124	0.358094	0.95839	0.896155	0
gene-CELE_F59A3.1	gene-CELE	F59A3.1	0.580594	0.492525	0.924381	1.57435	2.57621	1.06573
gene-CELE_F59A3.8	gene-CELE	F59A3.8	5.82695	6.8283	4.83765	10.6082	10.588	0
gene-CELE_M01A10.2	gene-CELE	M01A10.2	0.742746	1.22161	0.649242	0.428761	2.06789	0
gene-CELE_M01A10.6	gene-CELE	M01A10.6	0	0	0	0	0	0
gene-CELE_M01A10.7	gene-CELE	M01A10.7	0	0	0	0	0	0
gene-CELE_M01A10.3	gene-CELE	M01A10.3	81.0318	79.2855	49.6205	41.0864	74.3997	38.8321
gene-CELE_C09D4.4	gene-CELE	C09D4.4	4.43853	6.31894	3.38504	5.16237	9.52724	0
gene-CELE_C09D4.7	gene-CELE	C09D4.7	0	0	0	0	0	0
gene-CELE_C09D4.5	gene-CELE	C09D4.5	4620.01	4311.44	5138.47	4581.81	4387.49	3871.38
gene-CELE_M01A10.1	gene-CELE	M01A10.1	4.4574	6.35254	2.58736	5.89951	4.91095	4.46288
gene-CELE_M01E11.4	gene-CELE	M01E11.4	58.541	58.9763	60.3998	65.5435	63.7897	43.6866
gene-CELE_M01E11.3	gene-CELE	M01E11.3	2.3094	3.55249	1.99164	1.78921	4.46139	0
gene-CELE_M01E11.6	gene-CELE	M01E11.6	7.12661	6.78193	5.35452	6.12104	6.11028	2.99311
gene-CELE_M01E11.5	gene-CELE	M01E11.5	235.129	239.135	333.648	241.06	304.483	242.605
gene-CELE_F46F11.4	gene-CELE	F46F11.4	18.4321	16.9212	15.1178	10.0394	20.5554	0
gene-CELE_M01E11.7	gene-CELE	M01E11.7	1.28323	1.68431	0.98786	1.19448	2.32236	0.18825
gene-CELE_M01E11.9	gene-CELE	M01E11.9	0	1.35792	0	0	0	0
gene-CELE_M01E11.8	gene-CELE	M01E11.8	0	0	0	0	0	0
gene-CELE_M01E11.2	gene-CELE	M01E11.2	11.1826	14.7615	14.8174	25.3683	26.8978	21.856
gene-CELE_M01E11.1	gene-CELE	M01E11.1	6.43203	5.37243	5.12032	4.08879	10.0361	0
gene-CELE_F46F11.9	gene-CELE	F46F11.9	3.10361	3.1862	2.69528	6.00402	7.35833	1.65729
gene-CELE_F46F11.12	gene-CELE	F46F11.12	11.044	9.59362	7.0334	25.0986	2.13353	11.7947
gene-CELE_F46F11.5	gene-CELE	F46F11.5	332.65	313.693	230.076	224.294	318.66	190.633
gene-CELE_F46F11.6	gene-CELE	F46F11.6	23.6872	31.5833	19.9658	25.5484	42.5634	8.83549
gene-CELE_F46F11.8	gene-CELE	F46F11.8	9.27514	9.96184	4.38736	6.87348	9.34856	0
gene-CELE_M01A12.4	gene-CELE	M01A12.4	0	0	0	0	1.97929	0
gene-CELE_F46F11.1	gene-CELE	F46F11.1	4.42188	4.72614	5.33768	6.37702	8.24087	7.0374
gene-CELE_F46F11.2	gene-CELE	F46F11.2	458.282	444.736	500.216	420.06	403.236	412.816
gene-CELE_F46F11.7	gene-CELE	F46F11.7	5.564	7.91941	7.10284	11.0292	14.4527	6.02251
gene-CELE_F46F11.10	gene-CELE	F46F11.10	5.52048	4.33634	4.61284	6.79466	7.37451	0
gene-CELE_M01A12.1	gene-CELE	M01A12.1	1.03643	0	1.3201	0	1.10122	0
gene-CELE_F55F8.2	gene-CELE	F55F8.2	13.2978	16.5743	17.1352	19.9903	29.8375	15.4728
gene-CELE_F55F8.3	gene-CELE	F55F8.3	7.86588	10.2019	13.5439	12.5493	19.1634	7.93387
gene-CELE_F55F8.4	gene-CELE	F55F8.4	23.5544	25.6673	22.243	35.5017	38.1353	22.3804
gene-CELE_F55F8.5	gene-CELE	F55F8.5	29.7442	30.7952	36.2516	43.2304	60.5511	18.0069
gene-CELE_F55F8.6	gene-CELE	F55F8.6	14.1197	16.7255	15.6681	30.0552	26.8636	10.2815
gene-CELE_F55F8.7	gene-CELE	F55F8.7	13.3978	11.6181	12.4431	18.0688	15.5474	8.94284
gene-CELE_F55F8.9	gene-CELE	F55F8.9	1.34784	3.03549	2.22542	1.23762	3.3271	0
gene-CELE_F55F8.1	gene-CELE	F55F8.1	0	0	0	1.10174	1.40793	0
gene-CELE_F55F8.8	gene-CELE	F55F8.8	0	0.899852	0.676627	1.84383	0.492598	0
gene-CELE_T19B4.5	gene-CELE	T19B4.5	11.5845	15.1427	9.16326	10.2137	16.3212	1.97005
gene-CELE_T19B4.4	gene-CELE	T19B4.4	26.3735	21.1962	24.0258	23.597	22.4658	19.9603
gene-CELE_T19B4.3	gene-CELE	T19B4.3	43.4921	38.3236	51.6204	46.7933	81.8723	45.2614
gene-CELE_T19B4.7	gene-CELE	T19B4.7	1.72031	2.5012	1.50101	2.07828	2.746	0
gene-CELE_T19B4.1	gene-CELE	T19B4.1	1.50201	0.869837	1.27541	2.58596	3.8205	0
gene-CELE_T19B4.2	gene-CELE	T19B4.2	11.0115	15.6955	5.93012	7.44906	12.2678	5.55047
gene-CELE_F56H1.8	gene-CELE	F56H1.8	0	0	0	0	0	0
gene-CELE_C04F1.1	gene-CELE	C04F1.1	0.453239	0	0.420942	0	0.601964	0
gene-CELE_C04F1.4	gene-CELE	C04F1.4	0	0	0	0	0	0
gene-CELE_C04F1.3	gene-CELE	C04F1.3	0.663	0.559931	0.410504	0.760976	0.88945	0
gene-CELE_C04F1.5	gene-CELE	C04F1.5	1.14146	0	0	0	0	0
gene-CELE_F56H1.3	gene-CELE	F56H1.3	0.716445	0.913239	0.760449	0	0.932733	0
gene-CELE_F56H1.10	gene-CELE	F56H1.10	0	0	2.26504	0	0	0
gene-CELE_F56H1.2	gene-CELE	F56H1.2	0.263618	0.477079	0.55962	0	0.212195	0
gene-CELE_F56H1.9	gene-CELE	F56H1.9	8.50389	0	0	0	0	0
gene-CELE_F56H1.4	gene-CELE	F56H1.4	82.7918	99.1163	88.0889	76.7549	121.258	28.7977
gene-CELE_F56H1.6	gene-CELE	F56H1.6	22.4877	22.4903	23.492	28.8538	48.93	35.3924
gene-CELE_T22E7.2	gene-CELE	T22E7.2	0	0.167129	0	0	0	0
gene-CELE_T22E7.1	gene-CELE	T22E7.1	1.22826	1.09834	0.65185	0	1.95407	0
gene-CELE_F56H1.1	gene-CELE	F56H1.1	0	0	0	0	0.68513	0
gene-CELE_F56H1.5	gene-CELE	F56H1.5	2.80535	3.58707	2.89417	2.43751	6.48313	1.96003
gene-CELE_F56H1.7	gene-CELE	F56H1.7	35.9164	38.9994	39.8818	38.3574	41.8443	20.0641
gene-CELE_B0414.3	gene-CELE	B0414.3	256.527	243.233	184.046	127.525	160.114	131.135
gene-CELE_B0414.2	gene-CELE	B0414.2	0	0	0	0	0	0
gene-CELE_B0414.9	gene-CELE	B0414.9	0	0	0	0	0	0
gene-CELE_B0414.5	gene-CELE	B0414.5	11.9458	14.2151	6.5424	7.43782	10.8537	0
gene-CELE_B0414.6	gene-CELE	B0414.6	7.73358	12.4308	8.20857	11.3227	12.9402	5.20269
gene-CELE_B0414.1	gene-CELE	B0414.1	0	0	0	0	0	0
gene-CELE_B0414.7	gene-CELE	B0414.7	5.38763	6.93592	4.67881	8.55895	10.0729	3.48719
gene-CELE_B0414.8	gene-CELE	B0414.8	17.1353	20.6551	18.1336	22.5474	34.1863	17.4286
gene-CELE_C32F10.6	gene-CELE	C32F10.6	0.63939	0.347138	0.678662	1.58518	0.617599	0
gene-CELE_C32F10.2	gene-CELE	C32F10.2	6.1355	7.52406	5.66984	7.04712	10.2987	4.92588
gene-CELE_C32F10.4	gene-CELE	C32F10.4	14.6304	19.2737	11.5325	13.3351	17.5608	0
gene-CELE_C32F10.5	gene-CELE	C32F10.5	24.8072	27.6687	35.4179	40.3886	54.1093	40.3162
gene-CELE_C32F10.8	gene-CELE	C32F10.8	59.307	63.5229	47.1552	38.4011	62.5785	26.9647
gene-CELE_C32F10.9	gene-CELE	C32F10.9	0	0	0	0	0	0
gene-CELE_F33D11.16	gene-CELE	F33D11.16	0.450537	0	0	0.465405	1.74073	2.40582
gene-CELE_F33D11.6	gene-CELE	F33D11.6	0	0	0	0	0	0
gene-CELE_F33D11.T2	gene-CELE	F33D11.T2	0	0	0	0	0	0
gene-CELE_F33D11.3	gene-CELE	F33D11.3	9.89267	11.4304	19.9236	19.9142	17.0284	12.8678
gene-CELE_F33D11.15	gene-CELE	F33D11.15	5.73296	0	0	0	0	0
gene-CELE_F33D11.5	gene-CELE	F33D11.5	0	0	0	0	0.411438	0
gene-CELE_C32F10.1	gene-CELE	C32F10.1	16.6317	16.6512	17.4123	22.1036	26.4617	14.8884
gene-CELE_F33D11.2	gene-CELE	F33D11.2	5.24123	5.69113	8.71559	12.8136	15.5253	9.32918
gene-CELE_F33D11.14	gene-CELE	F33D11.14	0	0	0	0	0	0
gene-CELE_F33D11.T1	gene-CELE	F33D11.T1	0	0	0	0	0	0
gene-CELE_F33D11.8	gene-CELE	F33D11.8	2.22456	1.97633	1.28792	3.3425	2.34409	0
gene-CELE_F33D11.7	gene-CELE	F33D11.7	5.03189	5.76185	6.60335	4.53638	8.83709	5.86248
gene-CELE_F33D11.1	gene-CELE	F33D11.1	6.52056	4.13016	5.76754	0	3.32412	0
gene-CELE_F33D11.9	gene-CELE	F33D11.9	3.59845	4.12851	2.91865	4.83938	8.32884	3.62553
gene-CELE_F33D11.13	gene-CELE	F33D11.13	0	0	0	0	0	0
gene-CELE_F33D11.12	gene-CELE	F33D11.12	2.91921	3.3161	1.7161	2.13408	5.0755	2.63801
gene-CELE_F33D11.17	gene-CELE	F33D11.17	4.85937	5.27649	5.15783	10.0394	4.69376	25.9484
gene-CELE_F33D11.10	gene-CELE	F33D11.10	33.541	40.5189	33.7695	37.8787	65.2125	17.8529
gene-CELE_F33D11.11	gene-CELE	F33D11.11	45.4414	48.6857	25.1322	24.147	49.4401	27.4395
gene-CELE_C34G6.9	gene-CELE	C34G6.9	0.966351	0	0	0	0	0
gene-CELE_C34G6.11	gene-CELE	C34G6.11	0.794756	0	0	0	0	0
gene-CELE_C34G6.6	gene-CELE	C34G6.6	10.6345	10.7749	4.53098	8.50988	14.3593	0
gene-CELE_C34G6.5	gene-CELE	C34G6.5	6.19463	4.93835	2.91302	4.21203	9.84628	0
gene-CELE_C34G6.4	gene-CELE	C34G6.4	2.52573	2.30847	1.8901	3.26604	6.86261	3.299
gene-CELE_C34G6.3	gene-CELE	C34G6.3	29.1747	24.6393	50.4641	65.1863	76.1915	46.1599
gene-CELE_C34G6.8	gene-CELE	C34G6.8	0	0	0	0	0	0
gene-CELE_C34G6.1	gene-CELE	C34G6.1	2.0559	3.01933	1.58561	1.98624	3.41449	0.710823
gene-CELE_C34G6.2	gene-CELE	C34G6.2	20.2112	21.2195	17.5694	17.4216	20.1258	6.43265
gene-CELE_C34G6.7	gene-CELE	C34G6.7	21.2761	21.819	15.7523	18.0439	22.2002	13.3249
gene-CELE_B0207.5	gene-CELE	B0207.5	0.0935579	0	0.0441352	0	0	0
gene-CELE_B0207.14	gene-CELE	B0207.14	0	0	0	0	0	0
gene-CELE_B0207.6	gene-CELE	B0207.6	5.89432	7.0985	3.98131	6.64236	10.7658	0
gene-CELE_B0207.4	gene-CELE	B0207.4	25.8946	16.1048	14.5813	18.8374	27.3607	10.3868
gene-CELE_B0207.2	gene-CELE	B0207.2	0.602807	0	0	0	0	0
gene-CELE_B0207.3	gene-CELE	B0207.3	0	0.226528	0	0	0	0
gene-CELE_B0207.7	gene-CELE	B0207.7	6.81285	8.71867	7.05912	9.38356	16.0599	4.33093
gene-CELE_B0207.10	gene-CELE	B0207.10	0	0.704875	0	0	3.13514	0
gene-CELE_B0207.9	gene-CELE	B0207.9	6.11391	6.63873	6.68607	5.35875	10.9163	0
gene-CELE_B0207.11	gene-CELE	B0207.11	2.76549	4.35418	4.69656	8.85594	7.7466	0
gene-CELE_B0207.1	gene-CELE	B0207.1	4.11576	4.53478	3.72612	2.50093	3.50779	0.969603
gene-CELE_B0207.12	gene-CELE	B0207.12	0.223823	0	0	0	0.783708	0
gene-CELE_B0207.13	gene-CELE	B0207.13	0	0	0	0	0	0
gene-CELE_B0207.15	gene-CELE	B0207.15	0	0	0	0	0	0
gene-CELE_C06A5.6	gene-CELE	C06A5.6	12.8087	15.0334	8.09564	9.16348	15.8956	10.1821
gene-CELE_C06A5.12	gene-CELE	C06A5.12	0	0	0	0	1.17424	0
gene-CELE_C06A5.2	gene-CELE	C06A5.2	8.47067	4.32837	10.4013	19.9024	12.6741	5.32146
gene-CELE_C06A5.8	gene-CELE	C06A5.8	10.5456	6.65744	12.4948	13.9336	14.5686	14.4054
gene-CELE_C06A5.11	gene-CELE	C06A5.11	4.95029	3.83944	6.38027	4.2005	9.39239	0
gene-CELE_C06A5.3	gene-CELE	C06A5.3	7.09176	8.78129	7.92351	10.1104	14.6215	5.31497
gene-CELE_C06A5.7	gene-CELE	C06A5.7	3.09434	3.65288	2.05485	3.01614	5.18074	2.6268
gene-CELE_C06A5.9	gene-CELE	C06A5.9	12.2562	13.7177	11.708	12.2711	13.4776	8.55838
gene-CELE_C06A5.1	gene-CELE	C06A5.1	2.14805	2.69526	1.21599	2.66272	3.61176	1.10455
gene-CELE_B0025.7	gene-CELE	B0025.7	2.42968	2.63825	2.57891	5.01972	2.34688	0
gene-CELE_B0025.2	gene-CELE	B0025.2	8.7178	11.5697	8.09659	11.9239	19.5703	5.60348
gene-CELE_B0025.8	gene-CELE	B0025.8	1.88975	2.05197	2.00582	3.90423	1.82535	10.0911
gene-CELE_B0025.5	gene-CELE	B0025.5	34.7975	31.2041	12.2424	14.136	22.4707	5.21951
gene-CELE_B0025.1	gene-CELE	B0025.1	5.7468	6.12867	4.10282	5.30039	8.68987	0
gene-CELE_B0025.6	gene-CELE	B0025.6	0	0	0	0	0	0
gene-CELE_B0025.4	gene-CELE	B0025.4	12.4377	8.95119	9.67093	13.4457	17.6016	17.7623
gene-CELE_C27A12.4	gene-CELE	C27A12.4	0.628366	0.833929	0	0	0.67439	0
gene-CELE_C27A12.3	gene-CELE	C27A12.3	3.26616	4.70721	4.47528	2.94453	9.8087	5.70793
gene-CELE_C27A12.5	gene-CELE	C27A12.5	0	0	0	0	0	0
gene-CELE_C27A12.11	gene-CELE	C27A12.11	0	0	0	0	0	0
gene-CELE_C27A12.2	gene-CELE	C27A12.2	5.71361	5.69415	4.02918	6.71068	13.1924	2.50767
gene-CELE_C27A12.6	gene-CELE	C27A12.6	8.43706	6.62153	6.56128	10.8728	12.1839	3.56855
gene-CELE_C27A12.13	gene-CELE	C27A12.13	3.33486	3.62112	3.53969	0	0	0
rna-NR_050159.2	rna-NR	50159.2	3.33486	3.62112	3.53969	0	0	0
gene-CELE_C27A12.7	gene-CELE	C27A12.7	7.26892	11.6782	9.91977	9.96064	14.6872	5.94109
gene-CELE_C27A12.8	gene-CELE	C27A12.8	12.0221	18.1222	15.0124	17.2403	29.7824	4.15391
gene-CELE_C27A12.9	gene-CELE	C27A12.9	1.75255	1.05396	0.858548	1.3926	1.69282	1.43975
gene-CELE_C27A12.10	gene-CELE	C27A12.10	7.02801	9.15755	7.01209	9.87351	10.047	0
gene-CELE_ZK484.3	gene-CELE	ZK484.3	16.6241	20.8283	11.9897	13.8703	18.8368	0
[truncated: 45,950 more rows]

## Sheet: RKPM
gene_id_original	gene	gene-locus	Test_Rep1	Test_Rep2	Test_Rep3	Control_Rep1	Control_Rep2	Control_Rep3
[truncated: 47,196 more rows]
