# Supplementary material for: Effects of Red Onion Peel Extracts on Oxidative Stress in Caenorhabditis elegans
Source: Biomolecules. 2026 Jul 13;16(7):1024. doi: 10.3390/biom16071024 (PMC13406387; doi:10.3390/biom16071024)
Supplement: Supplementary file 1 [file biomolecules-16-01024-s001.zip › Table S3_NMR_Metabolite_Concentrations.xlsx]

## Sheet: NMR metabolite concentration
Metabolite	Units	Control_Rep1	Control_Rep2	Control_Rep3	Test_Rep1	Test_Rep2	Test_Rep3
Alanine	mM/µg total protein	23.0438	19.4301	54.9881	38.0576	26.6765	14.6654
Glycine	mM/µg total protein	2.12703	1.75467	4.85153	3.63202	2.67537	1.40946
Histamine/Histidine	mM/µg total protein	0.117736	0.220558	0.391776	0.205664	Not detected	0.0827815
Isoleucine	mM/µg total protein	0.501618	0.423799	1.02917	0.563323	0.35644	0.182809
Leucine	mM/µg total protein	0.98226	0.805675	2.33374	1.22928	0.837897	0.534449
Lysine	mM/µg total protein	2.16841	1.63201	4.46178	2.2102	2.01514	1.06454
Methionine	mM/µg total protein	0.668072	0.561876	1.67334	0.755668	0.537831	0.349643
Phenylalanine	mM/µg total protein	0.428856	0.323364	0.993447	0.733574	0.623564	0.398005
Threonine	mM/µg total protein	0.739571	0.98203	2.90077	1.75696	1.2645	0.635566
Tryptophan	mM/µg total protein	Not detected	Not detected	Not detected	Not detected	Not detected	Not detected
Tyrosine	mM/µg total protein	0.200625	0.200052	0.333923	0.124574	0.102962	0.0863215
Valine	mM/µg total protein	0.706415	0.590129	1.45817	0.68202	0.506405	0.237815
Lactate	mM/µg total protein	3.0776	2.4913	8.40999	5.32806	3.89934	2.21785
Acetate	mM/µg total protein	0.175702	0.151596	0.241562	0.168448	0.178634	0.105111
Glucose-b	mM/µg total protein	Not detected	0.242431	Not detected	0.707484	Not detected	Not detected
Formate	mM/µg total protein	0.335615	0.288001	1.44328	0.678103	0.49207	0.352911
Succinate	mM/µg total protein	1.44937	1.24428	3.25956	2.53672	1.86408	0.899704
Glutamine	mM/µg total protein	3.85991	3.31361	8.03547	3.08437	2.46448	1.08651
3.Hydroxybutyrate	mM/µg total protein	0.914145	0.698737	2.84325	1.73854	1.08366	0.784972
Asparagine	mM/µg total protein	0.76596	0.778105	1.79141	1.00129	1.04617	0.589546
Betaine	mM/µg total protein	0.788665	0.657674	1.92888	3.17584	2.20692	1.22405
Threonine	mM/µg total protein	0.583266	0.412407	1.22811	0.766245	0.745961	0.348009
Glycerol	mM/µg total protein	1.18514	0.928941	2.56989	2.02785	1.65071	0.816378
Betaine	mM/µg total protein	1.5309	1.2673	3.79901	4.04746	2.96152	1.57394
Aarabinose	mM/µg total protein	0.209083	0.519496	0.907378	0.640496	0.84024	0.0855046
Choline	mM/µg total protein	0.801371	0.684003	1.89257	1.31742	0.934519	0.534812
Threalose	mM/µg total protein	3.61429	3.22612	8.68708	5.88316	4.38893	2.27513
Dimethylamine	mM/µg total protein	0.0550336	0.0401014	0.10488	0.0660083	0.0796684	0.0343107
Serine	mM/µg total protein	4.27097	3.63526	10.1145	6.87583	4.99182	2.63085
Inosine	mM/µg total protein	0.517632	0.61975	1.70108	1.05065	0.872493	0.590907
