# Supplementary material for: Effects of Red Onion Peel Extracts on Oxidative Stress in Caenorhabditis elegans
Source: Biomolecules. 2026 Jul 13;16(7):1024. doi: 10.3390/biom16071024 (PMC13406387; doi:10.3390/biom16071024)
Supplement: Supplementary file 1 [file biomolecules-16-01024-s001.zip › Table S4. Targeted lipidomics dataset.xlsx]

## Sheet: Targeted lipidomics
CLASS	Sum_Composition	Dominant_Constituent	Unit	Control_Rep1	Control_Rep2	Control_Rep3	Test_Rep1	Test_Rep2	Test_Rep3
Acylcarnitine	ACar 16:0	ACar 16:0	ISTD Resp. Ratio	9.98158e-05	0.000753332	0.000242739	0.000167173	0.000857224	0.000107763
Acylcarnitine	ACar 17:0	ACar 17:0	ISTD Resp. Ratio	0.00937875	0.00776658	0.00654644	0.0118152	0.00963539	0.00852736
Acylcarnitine	ACar 18:0	ACar 18:0	ISTD Resp. Ratio	0.0318805	0.0259812	0.0231528	0.0206985	0.0130654	0.0200268
Acylcarnitine	ACar 18:1	ACar 18:1	ISTD Resp. Ratio	0.00298907	0.00283624	0.00294281	0.0018005	0.026982	0.0020844
Acylcarnitine	ACar 19:0	ACar 19:0	ISTD Resp. Ratio	0.000432956	0.000290886	0.00256228	0.00279758	0.00274973	0.000471253
Acylcarnitine	ACar 19:1	ACar 19:1	ISTD Resp. Ratio	0.0481063	0.0406534	0.0454423	0.0453357	0.04358	0.0330106
Acylcarnitine	ACar 20:0	ACar 20:0	ISTD Resp. Ratio	0.000131107	0.00178819	0.000210826	0.000189428	8.6684e-05	0.000189369
Acylcarnitine	ACar 20:1	ACar 20:1	ISTD Resp. Ratio	0.00258916	0.00235763	0.00246044	0.00246257	0.0027186	0.00232259
Acylcarnitine	ACar 21:0	ACar 21:0	ISTD Resp. Ratio	0.0016094	0.00140945	0.00157685	0.00208338	0.00169547	0.00227301
Acylcarnitine	ACar 22:0	ACar 22:0	ISTD Resp. Ratio	0.001192	0.00110864	0.00132801	0.00133955	0.00130564	0.00110822
Diacylglycerol	DG 30:1	DG 14:0_16:1	ISTD Resp. Ratio	0.00548958	0.00275569	0.00262238	0.00631725	0.00547507	0.0031661
Diacylglycerol	DG 31:1	DG 15:0_16:1	ISTD Resp. Ratio	0.0143812	0.0120479	0.0106989	0.0111414	0.0105436	0.0114101
Diacylglycerol	DG 32:2	DG 16:1_16:1	ISTD Resp. Ratio	0.0163924	0.023979	0.0179926	0.0193359	0.0207266	0.0194879
Diacylglycerol	DG 33:1	DG 15:0_18:1	ISTD Resp. Ratio	0.0115262	0.011618	0.0117178	0.0151002	0.0148173	0.0135831
Diacylglycerol	DG 33:2	DG 15:0_18:2	ISTD Resp. Ratio	0.0236404	0.0241387	0.0320092	0.0403842	0.0361355	0.0369746
Diacylglycerol	DG 34:0	DG 17:0_17:0	ISTD Resp. Ratio	0.259184	0.24363	0.162986	0.372541	0.242626	0.519713
Diacylglycerol	DG 34:1	DG 16:0_18:1	ISTD Resp. Ratio	0.0232924	0.0266305	0.0229015	0.0279801	0.0236566	0.0264242
Diacylglycerol	DG 35:1	DG 17:0_18:1	ISTD Resp. Ratio	0.0148026	0.0135566	0.0129556	0.0190157	0.0159923	0.0199013
Diacylglycerol	DG 36:1	DG 18:0_18:1	ISTD Resp. Ratio	0.0249113	0.0269342	0.0253637	0.0374175	0.0253878	0.0309515
Diacylglycerol	DG 36:2	DG 18:1_18:1	ISTD Resp. Ratio	0.110742	0.100091	0.0951183	0.161462	0.156533	0.123657
Diacylglycerol	DG 36:3	DG 18:1_18:2	ISTD Resp. Ratio	0.0531051	0.0536958	0.0616213	0.10688	0.0861096	0.0785445
Diacylglycerol	DG 37:2	DG 18:1_19:1	ISTD Resp. Ratio	0.0680714	0.0694471	0.0759442	0.100999	0.0872767	0.0798155
Diacylglycerol	DG 38:2	DG 18:1_20:1	ISTD Resp. Ratio	0.0050753	0.00421501	0.00737659	0.00771866	0.0041351	0.00554333
Diacylglycerol	DG 38:5	DG 18:1_20:4	ISTD Resp. Ratio	0.115739	0.111467	0.122702	0.118005	0.146092	0.148358
Diacylglycerol	DG 40:10	DG 20:5_20:5	ISTD Resp. Ratio	0.412416	0.409313	0.486217	0.770119	0.577145	0.539283
Lysophophatidylcholine	LPC 14:0	LPC 14:0/0:0	ISTD Resp. Ratio	0.0048438	0.00517155	0.00594099	0.00265671	0.00273855	0.00191763
Lysophophatidylcholine	LPC 15:0	LPC 0:0/15:0	ISTD Resp. Ratio	0.00100339	0.00196199	0.00337382	0.000929952	0.000899047	0.000736489
Lysophophatidylcholine	LPC 15:0	LPC 15:0/0:0	ISTD Resp. Ratio	0.0109702	0.0122238	0.0144391	0.00647556	0.00679364	0.00534208
Lysophophatidylcholine	LPC 15:1	LPC 15:1/0:0	ISTD Resp. Ratio	0.00525141	0.00490007	0.00613708	0.00363259	0.0028914	0.00242014
Lysophophatidylcholine	LPC 16:0	LPC 0:0/16:0	ISTD Resp. Ratio	0.0302663	0.031908	0.035898	0.0232116	0.0350723	0.0242878
Lysophophatidylcholine	LPC 16:0	LPC 16:0/0:0	ISTD Resp. Ratio	0.00222516	0.00229036	0.00341837	0.00221056	0.00285956	0.00247465
Lysophophatidylcholine	LPC 16:1	LPC 0:0/16:1	ISTD Resp. Ratio	0.00167409	0.00292177	0.00521839	0.00186104	0.00196418	0.00195501
Lysophophatidylcholine	LPC 16:1	LPC 16:1/0:0	ISTD Resp. Ratio	0.00653481	0.00796785	0.0116454	0.00616628	0.00690793	0.00657769
Lysophophatidylcholine	LPC 16:2	LPC 16:2/0:0	ISTD Resp. Ratio	0.000838505	0.00333392	0.00405097	0.00179021	0.00216561	0.00186062
Lysophophatidylcholine	LPC 17:0	LPC 0:0/17:0	ISTD Resp. Ratio	0.00186073	0.00328844	0.00601549	0.00191252	0.00186552	0.00207987
Lysophophatidylcholine	LPC 17:0	LPC 17:0/0:0	ISTD Resp. Ratio	0.0125075	0.0120287	0.0149785	0.00996388	0.0086947	0.00733565
Lysophophatidylcholine	LPC 17:1	LPC 0:0/17:1	ISTD Resp. Ratio	0.0110763	0.0205956	0.0410028	0.00891586	0.00846036	0.0077355
Lysophophatidylcholine	LPC 17:1	LPC 17:1/0:0	ISTD Resp. Ratio	0.0647075	0.0706399	0.094625	0.041355	0.0396906	0.0329948
Lysophophatidylcholine	LPC 17:2	LPC 17:2/0:0	ISTD Resp. Ratio	0.00115488	0.00232387	0.00401218	0.000715615	0.000696647	0.00070146
Lysophophatidylcholine	LPC 18:0	LPC 18:0/0:0	ISTD Resp. Ratio	0.0147515	0.0154852	0.0169785	0.0102833	0.0156382	0.00910317
Lysophophatidylcholine	LPC 18:1	LPC 18:1/0:0	ISTD Resp. Ratio	0.145766	0.158986	0.199257	0.117195	0.123717	0.102693
Lysophophatidylcholine	LPC 18:2	LPC 0:0/18:2	ISTD Resp. Ratio	0.0117332	0.0280177	0.046971	0.0148874	0.0108666	0.0115557
Lysophophatidylcholine	LPC 18:2	LPC 18:2/0:0	ISTD Resp. Ratio	0.034574	0.0419995	0.0856374	0.0352187	0.03263	0.0565608
Lysophophatidylcholine	LPC 18:3	LPC 0:0/18:3	ISTD Resp. Ratio	0.00614429	0.0138626	0.017953	0.0046757	0.00379783	0.00263613
Lysophophatidylcholine	LPC 18:3	LPC 18:3/0:0	ISTD Resp. Ratio	0.030787	0.0360007	0.0466934	0.0161053	0.0185913	0.0153408
Lysophophatidylcholine	LPC 18:4	LPC 18:4/0:0	ISTD Resp. Ratio	0.0098549	0.0128351	0.0156929	0.004735	0.0059512	0.00432989
Lysophophatidylcholine	LPC 19:0	LPC 19:0/0:0	ISTD Resp. Ratio	0.00172499	0.00182998	0.00216673	0.00130486	0.00154107	0.00107486
Lysophophatidylcholine	LPC 19:1	LPC 19:1/0:0	ISTD Resp. Ratio	0.0918591	0.0905477	0.10625	0.0530743	0.0553109	0.0454735
Lysophophatidylcholine	LPC 19:2	LPC 19:2/0:0	ISTD Resp. Ratio	0.00140683	0.00212214	0.00377754	0.000630806	0.00127893	0.000529327
Lysophophatidylcholine	LPC 20:1	LPC 0:0/20:1	ISTD Resp. Ratio	0.000420155	0.000740576	0.00191452	0.000440372	0.00050666	0.000275767
Lysophophatidylcholine	LPC 20:1	LPC 20:1/0:0	ISTD Resp. Ratio	0.00374379	0.00350573	0.0041746	0.00240075	0.0025721	0.00215446
Lysophophatidylcholine	LPC 20:2	LPC 0:0/20:2	ISTD Resp. Ratio	0.000578957	0.00114553	0.0024489	0.000545233	0.000704272	0.000457273
Lysophophatidylcholine	LPC 20:2	LPC 20:2/0:0	ISTD Resp. Ratio	0.00216077	0.00213829	0.00306832	0.00149566	0.00174368	0.00173699
Lysophophatidylcholine	LPC 20:3	LPC 0:0/20:3	ISTD Resp. Ratio	0.0076758	0.0171382	0.0341887	0.00733661	0.00748891	0.00642854
Lysophophatidylcholine	LPC 20:3	LPC 20:3/0:0	ISTD Resp. Ratio	0.0233607	0.0288814	0.0397856	0.0165836	0.0191523	0.01541
Lysophophatidylcholine	LPC 20:4	LPC 0:0/20:4	ISTD Resp. Ratio	0.00976092	0.0213803	0.041061	0.00847132	0.00854519	0.00666348
Lysophophatidylcholine	LPC 20:4	LPC 20:4/0:0	ISTD Resp. Ratio	0.0342478	0.0511569	0.0800189	0.0234152	0.0277903	0.021209
Lysophophatidylcholine	LPC 20:4	LPC 20:4/0:0	ISTD Resp. Ratio	0.0185694	0.0243869	0.031169	0.0141891	0.017707	0.0130205
Lysophophatidylcholine	LPC 20:5	LPC 0:0/20:5	ISTD Resp. Ratio	0.0723115	0.170124	0.307305	0.0624378	0.0740518	0.0501612
Lysophophatidylcholine	LPC 20:5	LPC 20:5/0:0	ISTD Resp. Ratio	0.130872	0.188688	0.243027	0.0850178	0.108968	0.0768398
Lysophosphatidylethanolamine	LPE 18:1	LPE 18:1	ISTD Resp. Ratio	0.00705564	0.00556741	0.00764371	0.00577359	0.00443352	0.00386446
Lysophosphatidylethanolamine	LPE 18:1	LPE 18:1	ISTD Resp. Ratio	0.0159272	0.0140494	0.0172	0.0138873	0.0135327	0.010957
Lysophosphatidylethanolamine	LPE 18:2	LPE 18:2	ISTD Resp. Ratio	0.000790622	0.00113423	0.00306712	0.000596406	0.000720699	0.000698315
Lysophosphatidylethanolamine	LPE 20:5	LPE 20:5	ISTD Resp. Ratio	0.00300485	0.00379559	0.0071864	0.00208668	0.00198912	0.00187886
Phosphatidylcholine	PC 29:0		ISTD Resp. Ratio	0.00331563	0.00299841	0.00358762	0.00214138	0.002093	0.00187823
Phosphatidylcholine	PC 29:1		ISTD Resp. Ratio	0.00314297	0.00282207	0.00322248	0.00181298	0.000109986	0.00156457
Phosphatidylcholine	PC 29:2		ISTD Resp. Ratio	0.00128168	0.00122338	0.00132641	0.000597176	0.000554731	0.000573211
Phosphatidylcholine	PC 30:0	PC 15:0_15:0	ISTD Resp. Ratio	0.00576907	0.0053242	0.00610358	0.00500729	0.00481167	0.0042201
Phosphatidylcholine	PC 30:1		ISTD Resp. Ratio	0.011528	0.00977153	0.011347	0.00864081	0.00856496	0.00747968
Phosphatidylcholine	PC 30:2		ISTD Resp. Ratio	0.00610632	0.00547927	0.00628405	0.00441877	0.00452979	0.00384572
Phosphatidylcholine	PC 31:0		ISTD Resp. Ratio	0.0133143	0.01191	0.0136045	0.00933264	0.00901803	0.00781928
Phosphatidylcholine	PC 31:1	PC 15:0_16:1	ISTD Resp. Ratio	0.0339923	0.0300258	0.0346391	0.0231132	0.0225891	0.0198058
Phosphatidylcholine	PC 31:2	PC 15:0_16:2	ISTD Resp. Ratio	0.0165001	0.0147667	0.0172009	0.0128755	0.0127115	0.0108277
Phosphatidylcholine	PC 31:3	PC 15:0_16:3	ISTD Resp. Ratio	0.00456281	0.0043313	0.00452175	0.00263033	0.000167224	0.00218694
Phosphatidylcholine	PC 32:0	PC 15:0_17:0	ISTD Resp. Ratio	0.0106009	0.0094401	0.0110672	0.00987988	0.0113818	0.00824024
Phosphatidylcholine	PC 32:1	PC 16:0_16:1	ISTD Resp. Ratio	0.122748	0.109248	0.123788	0.094982	0.0919877	0.0802755
Phosphatidylcholine	PC 32:2	PC 14:1_18:1	ISTD Resp. Ratio	0.0769922	0.0683137	0.0783215	0.0584801	0.0566011	0.0487055
Phosphatidylcholine	PC 32:3	PC 14:1_18:2	ISTD Resp. Ratio	0.0234328	0.0205638	0.0222182	0.0125809	0.0116147	0.0101503
Phosphatidylcholine	PC 32:4		ISTD Resp. Ratio	0.00879648	0.00873304	0.00935523	0.00377158	0.00402364	0.00322964
Phosphatidylcholine	PC 32:5	PC 12:0_20:5	ISTD Resp. Ratio	0.00329264	0.00297322	0.00300811	0.00128298	0.00117372	0.00107991
Phosphatidylcholine	PC 33:0		ISTD Resp. Ratio	0.0189038	0.0169222	0.0196862	0.0138139	0.0134376	0.0117661
Phosphatidylcholine	PC 33:1	PC 17:0_16:1	ISTD Resp. Ratio	0.0924386	0.0843268	0.0910935	0.0734972	0.0669873	0.0633412
Phosphatidylcholine	PC 33:2	PC 17:0_16:2	ISTD Resp. Ratio	0.146001	0.131062	0.14819	0.11529	0.10781	0.0965255
Phosphatidylcholine	PC 33:3	PC 15:0_18:3	ISTD Resp. Ratio	0.0660958	0.0587676	0.066946	0.0435374	0.0418261	0.0363754
Phosphatidylcholine	PC 33:4	PC 15:0_18:4	ISTD Resp. Ratio	0.0338236	0.029766	0.0340177	0.0175113	0.0168112	0.0146479
Phosphatidylcholine	PC 33:5		ISTD Resp. Ratio	0.0132276	0.0116032	0.0133392	0.00733688	0.00707234	0.0060358
Phosphatidylcholine	PC 34:0	PC 16:0_18:0	ISTD Resp. Ratio	0.00806813	0.00708579	0.0078827	0.00711287	0.00708071	0.00655956
Phosphatidylcholine	PC 34:0	PC 17:0_17:0	ISTD Resp. Ratio	0.00938164	0.00815062	0.00973909	0.00673345	0.00650225	0.00558029
Phosphatidylcholine	PC 34:1	PC 16:0_18:1	ISTD Resp. Ratio	0.290966	0.257155	0.298521	0.216619	0.207242	0.182643
Phosphatidylcholine	PC 34:2	PC 16:1_18:1	ISTD Resp. Ratio	0.615713	0.551749	0.622929	0.450002	0.433315	0.378542
Phosphatidylcholine	PC 34:3	PC 18:1_16:2	ISTD Resp. Ratio	0.148223	0.133685	0.15079	0.0991894	0.0981423	0.0871967
Phosphatidylcholine	PC 34:4		ISTD Resp. Ratio	0.00685776	0.00881335	0.00805012	0.00574243	0.00640359	0.0042347
Phosphatidylcholine	PC 34:4	PC 16:2_18:2	ISTD Resp. Ratio	0.0411773	0.0343198	0.0396878	0.0248561	0.0247015	0.0216212
Phosphatidylcholine	PC 34:5	PC 14:0_20:5	ISTD Resp. Ratio	0.0133749	0.0104295	0.01189	0.00775098	0.00800262	0.00686672
Phosphatidylcholine	PC 34:5	PC 16:2_18:3	ISTD Resp. Ratio	0.0908736	0.0825651	0.0929542	0.0507862	0.0485055	0.0421367
Phosphatidylcholine	PC 34:6		ISTD Resp. Ratio	0.0162281	0.0151572	0.016368	0.00892441	0.00905625	0.00784853
Phosphatidylcholine	PC 34:6	PC 14:1_20:5	ISTD Resp. Ratio	0.0162264	0.0151264	0.0161901	0.00923567	0.00905177	0.00782506
Phosphatidylcholine	PC 34:7	PC 16:2_18:5	ISTD Resp. Ratio	0.00185811	0.00180181	0.00181924	0.000794388	0.000816522	0.000744526
Phosphatidylcholine	PC 35:2	PC 17:1_18:1	ISTD Resp. Ratio	0.948175	0.853548	0.961705	0.720195	0.690124	0.612787
Phosphatidylcholine	PC 35:3	PC 17:1_18:2	ISTD Resp. Ratio	0.322942	0.292427	0.32683	0.24033	0.223971	0.205426
Phosphatidylcholine	PC 35:5	PC 15:0_20:5	ISTD Resp. Ratio	0.289609	0.262129	0.297579	0.194836	0.183736	0.158824
Phosphatidylcholine	PC 35:6		ISTD Resp. Ratio	0.070422	0.0619563	0.0712607	0.0467125	0.0438449	0.0377825
Phosphatidylcholine	PC 36:0		ISTD Resp. Ratio	0.00549402	0.00486194	0.00583775	0.00297528	0.00356895	0.00328098
Phosphatidylcholine	PC 36:4	PC 18:1_18:3	ISTD Resp. Ratio	0.447759	0.421317	0.45954	0.308576	0.305974	0.272645
Phosphatidylcholine	PC 36:5	PC 18:1_18:4	ISTD Resp. Ratio	0.233232	0.209364	0.234135	0.156022	0.147914	0.133022
Phosphatidylcholine	PC 36:6	PC 16:1_20:5	ISTD Resp. Ratio	0.190228	0.172585	0.193863	0.141932	0.133039	0.118524
Phosphatidylcholine	PC 36:7	PC 18:3_18:4	ISTD Resp. Ratio	0.062752	0.0570611	0.0643215	0.0421066	0.0399233	0.0346321
Phosphatidylcholine	PC 36:8		ISTD Resp. Ratio	0.0165287	0.0160999	0.0165388	0.0095045	0.00923212	0.00834994
Phosphatidylcholine	PC 36:8		ISTD Resp. Ratio	0.00433743	0.00424229	0.00455466	0.00307854	0.00336503	0.00261331
Phosphatidylcholine	PC 36:9	PC 16:4_20:5	ISTD Resp. Ratio	0.0036528	0.00332705	0.00361546	0.0016492	0.00164005	0.0014604
Phosphatidylcholine	PC 37:1	PC 19:0_18:1	ISTD Resp. Ratio	0.0540492	0.0467436	0.0560197	0.0389625	0.0364212	0.0324327
Phosphatidylcholine	PC 37:2		ISTD Resp. Ratio	0.03988	0.0425999	0.0406169	0.0371333	0.0309732	0.0299521
Phosphatidylcholine	PC 37:3	PC 18:1_19:2	ISTD Resp. Ratio	0.317347	0.27693	0.320586	0.23951	0.228196	0.199054
Phosphatidylcholine	PC 37:4	PC 17:0_20:4	ISTD Resp. Ratio	0.203436	0.177502	0.206495	0.147142	0.146904	0.125907
Phosphatidylcholine	PC 37:5		ISTD Resp. Ratio	0.326569	0.293055	0.332586	0.253519	0.245522	0.211472
Phosphatidylcholine	PC 37:6		ISTD Resp. Ratio	0.902407	0.820041	0.913488	0.581744	0.530422	0.48153
Phosphatidylcholine	PC 37:6	PC 17:1_20:5	ISTD Resp. Ratio	0.902407	0.820041	0.913488	0.581749	0.530422	0.48153
Phosphatidylcholine	PC 37:7		ISTD Resp. Ratio	0.0532111	0.0501807	0.0555103	0.0332247	0.0304873	0.027514
Phosphatidylcholine	PC 38:1		ISTD Resp. Ratio	0.0146054	0.0133124	0.015521	0.0111335	0.0105716	0.00957002
Phosphatidylcholine	PC 38:10	PC 18:5_20:5	ISTD Resp. Ratio	0.0125201	0.0116808	0.0130595	0.0109222	0.0107946	0.00969285
Phosphatidylcholine	PC 38:4	PC 18:0_20:4	ISTD Resp. Ratio	0.264994	0.234796	0.271955	0.228812	0.220108	0.190591
Phosphatidylcholine	PC 38:4	PC 18:1_20:3	ISTD Resp. Ratio	0.0365695	0.0334803	0.0376712	0.0245153	0.0236847	0.0203999
Phosphatidylcholine	PC 38:5	PC 18:1_20:4	ISTD Resp. Ratio	0.396272	0.351639	0.410796	0.318564	0.311055	0.269306
Phosphatidylcholine	PC 38:6	PC 18:2_20:4	ISTD Resp. Ratio	2.03335	1.93582	2.01938	1.53657	1.36574	1.34119
Phosphatidylcholine	PC 38:7	PC 18:2_20:5	ISTD Resp. Ratio	0.681324	0.621105	0.707352	0.540572	0.519162	0.455569
Phosphatidylcholine	PC 38:8		ISTD Resp. Ratio	0.488972	0.457515	0.495938	0.319911	0.297886	0.26564
Phosphatidylcholine	PC 38:9	PC 18:4_20:5	ISTD Resp. Ratio	0.158052	0.143848	0.16186	0.0982489	0.0939158	0.0815719
Phosphatidylcholine	PC 39:1		ISTD Resp. Ratio	0.00584222	0.00526471	0.00626801	0.00449676	0.00429341	0.00362724
Phosphatidylcholine	PC 39:4	PC 19:1_20:3	ISTD Resp. Ratio	0.1524	0.136126	0.160269	0.108795	0.104964	0.0890276
Phosphatidylcholine	PC 39:5	PC 19:1_20:4	ISTD Resp. Ratio	0.0644547	0.0682827	0.0710334	0.0557946	0.063836	0.0698897
Phosphatidylcholine	PC 39:7		ISTD Resp. Ratio	0.0388908	0.0354984	0.0411251	0.0247957	0.0236304	0.0219306
Phosphatidylcholine	PC 39:8	PC 17:2_22:6	ISTD Resp. Ratio	0.0313962	0.0278614	0.0327807	0.0197625	0.018446	0.0165817
Phosphatidylcholine	PC 39:8	PC 17:2_22:6	ISTD Resp. Ratio	0.00949373	0.00928281	0.0101869	0.00554623	0.00553268	0.00464774
Phosphatidylcholine	PC 39:8	PC 17:2_22:6	ISTD Resp. Ratio	0.0018899	0.00169779	0.00174025	0.00130248	0.000731821	0.000591597
Phosphatidylcholine	PC 40:1	PC 22:0_18:1	ISTD Resp. Ratio	0.00211595	0.00208347	0.00228328	0.00168526	0.00161055	0.00149374
Phosphatidylcholine	PC 40:2		ISTD Resp. Ratio	0.00395583	0.00352045	0.00433296	0.00306874	0.00281969	0.00267704
Phosphatidylcholine	PC 40:7	PC 20:3_20:4	ISTD Resp. Ratio	0.0826847	0.0741499	0.085449	0.0729415	0.0703598	0.0617468
Phosphatidylcholine	PC 40:8		ISTD Resp. Ratio	0.0402819	0.0362307	0.0424404	0.0278613	0.0281126	0.0263627
Phosphatidylcholine	PC 40:9	PC 20:4_20:5	ISTD Resp. Ratio	0.494763	0.447937	0.51525	0.361598	0.342804	0.298204
Phosphatidylcholine	PC 40:9	PC 20:4_20:5	ISTD Resp. Ratio	0.395721	0.368241	0.416862	0.332689	0.31482	0.281998
Phosphatidylcholine	PC 42:9		ISTD Resp. Ratio	0.00199613	0.00194047	0.0017018	0.00165047	0.00165479	0.00144699
Phosphatidylethanolamine	PE 30:1	PE 12:0_18:1	ISTD Resp. Ratio	0.000928929	0.000666392	0.000955024	0.00090716	0.00102548	0.000764701
Phosphatidylethanolamine	PE 31:0	PE 15:0_16:0	ISTD Resp. Ratio	0.00543597	0.00502413	0.00575092	0.00474061	0.00493641	0.003616
Phosphatidylethanolamine	PE 31:1		ISTD Resp. Ratio	0.000578389	0.000467436	0.00060489	0.000431525	0.000331062	0.00245749
Phosphatidylethanolamine	PE 31:1	PE 5:0_26:1	ISTD Resp. Ratio	0.00206743	0.00193406	0.00243712	0.00275079	0.00289962	0.00222191
Phosphatidylethanolamine	PE 32:0		ISTD Resp. Ratio	0.00253064	0.00207524	0.00262142	0.00206549	0.0022285	0.00159751
Phosphatidylethanolamine	PE 32:1	PE 16:0_16:1	ISTD Resp. Ratio	0.0127336	0.0117682	0.013941	0.0128304	0.0138146	0.0104225
Phosphatidylethanolamine	PE 32:2	PE 14:1_18:1	ISTD Resp. Ratio	0.000107478	0.00013572	0.000131138	9.05839e-05	0.000156071	9.3504e-05
Phosphatidylethanolamine	PE 32:2	PE 16:0_16:2	ISTD Resp. Ratio	0.00325307	0.00285636	0.00368397	0.00256572	0.00281529	0.00205268
Phosphatidylethanolamine	PE 33:0	PE 16:0_17:0	ISTD Resp. Ratio	0.0099559	0.00891133	0.0103873	0.00785402	0.00793299	0.00580043
Phosphatidylethanolamine	PE 33:1		ISTD Resp. Ratio	0.00738383	0.00597134	0.00756003	0.00585754	0.00491318	0.00461182
Phosphatidylethanolamine	PE 33:1	PE 15:0_18:1	ISTD Resp. Ratio	0.0253802	0.025704	0.0305549	0.0406552	0.0458198	0.0348709
Phosphatidylethanolamine	PE 33:2	PE 14:1_19:1	ISTD Resp. Ratio	0.0048995	0.00522304	0.00637154	0.00479721	0.0050383	0.00389862
Phosphatidylethanolamine	PE 34:0		ISTD Resp. Ratio	0.00195287	0.00186048	0.00206218	0.00160426	0.00171108	0.00123961
Phosphatidylethanolamine	PE 34:1	PE 16:0_18:1	ISTD Resp. Ratio	0.049533	0.0456303	0.0550352	0.0455088	0.0481473	0.034471
Phosphatidylethanolamine	PE 34:2	PE 16:1_18:1	ISTD Resp. Ratio	0.0290737	0.0258979	0.0316979	0.0226229	0.0250054	0.0179774
Phosphatidylethanolamine	PE 34:3	PE 16:0_18:3	ISTD Resp. Ratio	0.00225372	0.00201598	0.00178762	0.00137567	0.00141548	0.00121676
Phosphatidylethanolamine	PE 34:3	PE 18:1_16:2	ISTD Resp. Ratio	0.00239972	0.00219632	0.00201354	0.00152073	0.00155266	0.00118235
Phosphatidylethanolamine	PE 34:3	PE 18:1_16:2	ISTD Resp. Ratio	0.0118	0.010421	0.0131693	0.00733296	0.00762021	0.00498688
Phosphatidylethanolamine	PE 35:0	PE 17:0_18:0	ISTD Resp. Ratio	0.00484134	0.00413496	0.00502629	0.00377667	0.0036927	0.00264394
Phosphatidylethanolamine	PE 35:1	PE 17:0_18:1	ISTD Resp. Ratio	0.0477713	0.0445939	0.0539299	0.0459697	0.0495004	0.0363199
Phosphatidylethanolamine	PE 35:2	PE 17:0_18:2	ISTD Resp. Ratio	0.0242024	0.0220077	0.0246046	0.0233336	0.0237312	0.0175189
Phosphatidylethanolamine	PE 35:3	PE 17:0_18:3	ISTD Resp. Ratio	0.00452948	0.00380411	0.00485577	0.00346896	0.00405153	0.00264801
Phosphatidylethanolamine	PE 35:3	PE 17:0_18:3	ISTD Resp. Ratio	0.00462093	0.00430341	0.00472076	0.00312607	0.00339741	0.00225108
Phosphatidylethanolamine	PE 35:4	PE 17:0_18:4	ISTD Resp. Ratio	0.00808009	0.00560267	0.00685063	0.00369375	0.00577197	0.00380402
Phosphatidylethanolamine	PE 35:5		ISTD Resp. Ratio	0.00501294	0.00413471	0.00305367	0.00293329	0.00360021	0.00261581
Phosphatidylethanolamine	PE 35:5	PE 15:0_20:5	ISTD Resp. Ratio	0.00111274	0.00105901	0.00116146	0.00155486	0.00195992	0.000866911
Phosphatidylethanolamine	PE 36:1	PE 18:0_18:1	ISTD Resp. Ratio	0.0647748	0.0602744	0.0724675	0.0581373	0.0605619	0.042716
Phosphatidylethanolamine	PE 36:2	PE 16:1_20:1	ISTD Resp. Ratio	0.0427079	0.0383211	0.0469648	0.0413572	0.0434868	0.0314781
Phosphatidylethanolamine	PE 36:2	PE 18:0_18:2	ISTD Resp. Ratio	0.0302912	0.0281122	0.0336039	0.0284871	0.0303598	0.0219979
Phosphatidylethanolamine	PE 36:3		ISTD Resp. Ratio	0.0142915	0.0131492	0.0154635	0.0123121	0.0137409	0.00943566
Phosphatidylethanolamine	PE 36:3	PE 18:1_18:2	ISTD Resp. Ratio	0.00885558	0.00774258	0.00917508	0.00648169	0.00658145	0.00515673
Phosphatidylethanolamine	PE 36:4	PE 16:0_20:4	ISTD Resp. Ratio	0.00476752	0.00324624	0.00317215	0.00372869	0.00343864	0.00220486
Phosphatidylethanolamine	PE 36:4	PE 18:1_18:3	ISTD Resp. Ratio	0.0161036	0.0145207	0.0149849	0.00987704	0.0110185	0.00802819
Phosphatidylethanolamine	PE 36:5	PE 16:0_20:5	ISTD Resp. Ratio	0.04288	0.0381082	0.0465284	0.0351397	0.0377762	0.0275712
Phosphatidylethanolamine	PE 36:6	PE 16:1_20:5	ISTD Resp. Ratio	0.00118471	0.000978787	0.00105255	0.000510895	0.000579804	0.000500628
Phosphatidylethanolamine	PE 37:0		ISTD Resp. Ratio	0.000813268	0.000751037	0.00102373	0.000679039	0.000701324	0.000429338
Phosphatidylethanolamine	PE 37:1		ISTD Resp. Ratio	0.0267555	0.0253129	0.0290413	0.0215807	0.0217602	0.0157791
Phosphatidylethanolamine	PE 37:2		ISTD Resp. Ratio	0.0385498	0.0348409	0.0429003	0.0341262	0.0355459	0.0254468
Phosphatidylethanolamine	PE 37:3	PE 17:0_20:3	ISTD Resp. Ratio	0.012481	0.0104206	0.0124189	0.00986673	0.0102505	0.00579344
Phosphatidylethanolamine	PE 37:4		ISTD Resp. Ratio	0.00683638	0.00462132	0.0058745	0.00408326	0.00436986	0.00368273
Phosphatidylethanolamine	PE 37:5	PE 17:0_20:5	ISTD Resp. Ratio	0.0363176	0.0330828	0.0389172	0.0287374	0.0294262	0.0216671
Phosphatidylethanolamine	PE 37:6	PE 17:1_20:5	ISTD Resp. Ratio	0.0060466	0.00533677	0.00671145	0.00425974	0.00456024	0.00337548
Phosphatidylethanolamine	PE 38:1		ISTD Resp. Ratio	0.00934317	0.00883802	0.0101389	0.00780271	0.00830085	0.00561722
Phosphatidylethanolamine	PE 38:4	PE 18:0_20:4	ISTD Resp. Ratio	0.00860822	0.00774291	0.00957747	0.00799299	0.00847901	0.00595713
Phosphatidylethanolamine	PE 38:5	PE 18:0_20:5	ISTD Resp. Ratio	0.00646263	0.00580786	0.00694376	0.00427366	0.00487826	0.00372654
Phosphatidylethanolamine	PE 38:6		ISTD Resp. Ratio	0.0732821	0.0663524	0.0792928	0.0642211	0.0674999	0.0502423
Phosphatidylethanolamine	PE 38:6	PE 18:1_20:5	ISTD Resp. Ratio	0.00142457	0.00130031	0.00128551	0.00100122	0.00164926	0.00274637
Phosphatidylethanolamine	PE 39:1		ISTD Resp. Ratio	0.00450748	0.00407905	0.00509083	0.00392583	0.00404486	0.00298406
Phosphatidylethanolamine	PE 39:2		ISTD Resp. Ratio	0.0016091	0.00161093	0.00177801	0.00151771	0.00156986	0.000904658
Phosphatidylethanolamine	PE 39:5		ISTD Resp. Ratio	0.00451453	0.0044841	0.00520429	0.00373639	0.00381235	0.00276826
Phosphatidylethanolamine	PE 39:6		ISTD Resp. Ratio	0.0172673	0.0153977	0.0184866	0.0114206	0.0120263	0.00877044
Phosphatidylethanolamine	PE 40:1	PE 22:0_18:1	ISTD Resp. Ratio	0.00228692	0.00206889	0.00247086	0.0024906	0.00271968	0.00186677
Phosphatidylethanolamine	PE 40:2		ISTD Resp. Ratio	0.940192	0.831652	0.962909	0.713288	0.681785	0.602022
Phosphatidylethanolamine	PE 40:3		ISTD Resp. Ratio	0.00130768	0.00135713	0.00136619	0.00110693	0.00123739	0.000777715
Phosphatidylethanolamine	PE 40:4		ISTD Resp. Ratio	0.00228804	0.0021433	0.00264075	0.00219191	0.00185375	0.00140511
Phosphatidylethanolamine	PE 41:1	PE 23:0_18:1	ISTD Resp. Ratio	0.000810974	0.000791644	0.000802565	0.000753443	0.0008566	0.00062405
Phosphatidylethanolamine	PE 41:3	PE 23:0_18:3	ISTD Resp. Ratio	0.0425816	0.0315637	0.0379878	0.0344915	0.0360033	0.0303178
Phosphatidylethanolamine	PE 41:5		ISTD Resp. Ratio	0.00270578	0.00274533	0.00294164	0.00187859	0.00216107	0.00157314
Phosphatidylethanolamine	PE 42:4		ISTD Resp. Ratio	0.152779	0.136258	0.161477	0.108763	0.104957	0.0890226
Phosphatidylethanolamine	PE 42:5	PE 22:0_20:5	ISTD Resp. Ratio	0.1551	0.14048	0.162906	0.120942	0.11819	0.0994243
Phosphatidylserine	PS 35:1	PS 17:0_18:1	ISTD Resp. Ratio	0.0103348	0.00994623	0.0118042	0.0105586	0.00982312	0.00642488
Phosphatidylserine	PS 36:1	PS 18:0_18:1	ISTD Resp. Ratio	0.0180204	0.0164595	0.0206635	0.020144	0.0204779	0.0126618
Phosphatidylserine	PS 36:2	PS 18:1_18:1	ISTD Resp. Ratio	0.000757629	0.00202882	0.00145767	0.0020402	0.00194649	0.000983695
Phosphatidylserine	PS 36:5	PS 16:0_20:5	ISTD Resp. Ratio	0.0155896	0.0151944	0.0183124	0.0147082	0.0137597	0.0088393
Phosphatidylserine	PS 37:4	PS 17:0_20:4	ISTD Resp. Ratio	0.00725126	0.00763794	0.00962127	0.00736633	0.00733943	0.0049212
Phosphatidylserine	PS 37:5	PS 17:0_20:5	ISTD Resp. Ratio	0.0100176	0.0101212	0.0123399	0.0102917	0.010428	0.00578863
Phosphatidylserine	PS 38:3	PS 18:0_20:3	ISTD Resp. Ratio	0.0188765	0.0175154	0.0229685	0.0198088	0.0207704	0.0114475
Phosphatidylserine	PS 38:4	PS 18:0_20:4	ISTD Resp. Ratio	0.0150657	0.0148508	0.0169838	0.0181689	0.0180549	0.0110746
Phosphatidylserine	PS 38:5	PS 18:0_20:5	ISTD Resp. Ratio	0.0975993	0.0951772	0.121012	0.113693	0.115684	0.0676425
Phosphatidylserine	PS 38:6	PS 18:1_20:5	ISTD Resp. Ratio	0.00905526	0.00803297	0.0107841	0.0092824	0.00915608	0.00552546
Phosphatidylserine	PS 39:5		ISTD Resp. Ratio	0.00491889	0.00386358	0.00620074	0.00541886	0.00580142	0.00361756
Phosphatidylserine	PS 39:5	PS 19:0_20:5	ISTD Resp. Ratio	0.0145057	0.013916	0.0144216	0.0129336	0.0130749	0.00758155
Phosphatidylserine	PS 40:1	PS 22:0_18:1	ISTD Resp. Ratio	0.00328307	0.00303978	0.00379319	0.00348761	0.0033764	0.00184114
Phosphatidylserine	PS 40:2	PS 22:0_18:2	ISTD Resp. Ratio	0.00270987	0.00175606	0.00304102	0.00222428	0.00191922	0.00101578
Phosphatidylserine	PS 40:3	PS 20:0_20:3	ISTD Resp. Ratio	0.00629273	0.00647289	0.00695839	0.00643777	0.00696135	0.00382911
Phosphatidylserine	PS 40:5	PS 20:0_20:5	ISTD Resp. Ratio	0.0181768	0.0174129	0.0215073	0.0200194	0.0207409	0.0114964
Phosphatidylserine	PS 40:6	PS 20:1_20:5	ISTD Resp. Ratio	0.0014628	0.00169283	0.00200154	0.00191319	0.00330027	0.00163662
Phosphatidylserine	PS 41:3		ISTD Resp. Ratio	0.00433498	0.00399815	0.00529409	0.00433656	0.00406023	0.00222654
Phosphatidylserine	PS 41:4	PS 23:0_18:4	ISTD Resp. Ratio	0.00307349	0.00238013	0.00365365	0.0031244	0.00288704	0.00172177
Phosphatidylserine	PS 41:5	PS 21:0_20:5	ISTD Resp. Ratio	0.0111737	0.0110424	0.0142035	0.0119015	0.0113623	0.00691453
Phosphatidylserine	PS 42:3	PS 22:0_20:3	ISTD Resp. Ratio	0.00460571	0.00414007	0.00549837	0.00450249	0.00472554	0.00249892
Phosphatidylserine	PS 42:4		ISTD Resp. Ratio	0.0065841	0.00679213	0.00919452	0.00748347	0.00727737	0.00392788
Phosphatidylserine	PS 42:5	PS 22:0_20:5	ISTD Resp. Ratio	0.0126458	0.0124849	0.015821	0.0138337	0.0146224	0.00830805
Phosphatidylserine	PS 43:5	PS 23:0_20:5	ISTD Resp. Ratio	0.00245323	0.00221952	0.00322887	0.00256663	0.00243447	0.00141005
Phosphatidylserine	PS 44:5	PS 24:0_20:5	ISTD Resp. Ratio	0.0028782	0.00293908	0.00366897	0.00343552	0.00315833	0.00208467
Phosphatidylserine	PS 46:5	PS 26:0_20:5	ISTD Resp. Ratio	0.00281034	0.00275784	0.00332032	0.00304098	0.00317359	0.00185169
Sphingomyelin	SM d33:1		ISTD Resp. Ratio	0.0785707	0.0666581	0.085328	0.0600294	0.0588501	0.0478366
Sphingomyelin	SM d34:1		ISTD Resp. Ratio	0.0443721	0.0427361	0.049254	0.0443843	0.060387	0.0377247
Sphingomyelin	SM d35:1		ISTD Resp. Ratio	0.0314332	0.0268984	0.0310315	0.022354	0.0234591	0.0193892
Sphingomyelin	SM d37:1		ISTD Resp. Ratio	0.0288924	0.0261574	0.0301982	0.0232552	0.0234168	0.0191358
Sphingomyelin	SM d38:0		ISTD Resp. Ratio	0.0150087	0.0135497	0.0175935	0.0123333	0.0141985	0.0123355
Sphingomyelin	SM d38:1		ISTD Resp. Ratio	0.183109	0.160278	0.200452	0.149027	0.157461	0.127848
Sphingomyelin	SM d39:0		ISTD Resp. Ratio	0.0528606	0.0463122	0.0578197	0.0459707	0.0477706	0.0394967
Sphingomyelin	SM d39:1		ISTD Resp. Ratio	1.07685	0.947095	1.17753	0.94565	0.998957	0.796387
Sphingomyelin	SM d39:2		ISTD Resp. Ratio	0.00205616	0.00217655	0.00315682	0.00223985	0.0018484	0.001424
Sphingomyelin	SM d40:0		ISTD Resp. Ratio	0.00309609	0.0061509	0.0136028	0.000828503	0.00576673	0.00645782
Sphingomyelin	SM d40:1		ISTD Resp. Ratio	0.160356	0.139802	0.173169	0.132306	0.135474	0.107213
Sphingomyelin	SM d41:1		ISTD Resp. Ratio	0.173589	0.156611	0.192074	0.150821	0.15743	0.127893
Sphingomyelin	SM d43:1		ISTD Resp. Ratio	0.016879	0.0160713	0.0185267	0.0147383	0.0139632	0.0123837
Sphingomyelin	SM d44:1		ISTD Resp. Ratio	0.00271261	0.00158792	0.00332053	0.00218197	0.00228497	0.0020002
Triacylglycerol	TG 36:0	TG 12:0_12:0_12:0	ISTD Resp. Ratio	0.0976581	0.101284	0.092544	0.0892752	0.115691	0.0900333
Triacylglycerol	TG 38:0	TG 12:0_12:0_14:0	ISTD Resp. Ratio	0.0691517	0.0708583	0.0582898	0.0584794	0.0832359	0.0591626
Triacylglycerol	TG 40:0	TG 12:0_12:0_16:0	ISTD Resp. Ratio	0.079958	0.0834977	0.0704358	0.0719163	0.107976	0.0721325
Triacylglycerol	TG 42:0		ISTD Resp. Ratio	0.10168	0.104505	0.0892113	0.0930559	0.140146	0.0914644
Triacylglycerol	TG 42:3	TG 14:1_14:1_14:1	ISTD Resp. Ratio	0.0282854	0.0275348	0.0309748	0.0210938	0.0195618	0.0167743
Triacylglycerol	TG 43:0		ISTD Resp. Ratio	0.0348484	0.0383023	0.0216624	0.0126976	0.00813141	0.0141639
Triacylglycerol	TG 43:0	TG 13:0_15:0_15:0	ISTD Resp. Ratio	0.0104241	0.00933879	0.00462803	0.00319834	0.00283403	0.00318499
Triacylglycerol	TG 43:3	TG 14:1_14:1_15:1	ISTD Resp. Ratio	0.067697	0.063471	0.0716801	0.047063	0.0432573	0.0371714
Triacylglycerol	TG 44:0	TG 12:0_16:0_16:0	ISTD Resp. Ratio	0.020822	0.0173715	0.0155438	0.00570263	0.00652447	0.00652475
Triacylglycerol	TG 44:0	TG 14:0_15:0_15:0	ISTD Resp. Ratio	0.0946694	0.0981911	0.0742149	0.07871	0.112655	0.0813228
Triacylglycerol	TG 44:3	TG 14:1_14:1_16:1	ISTD Resp. Ratio	0.117425	0.114114	0.12481	0.0858438	0.079837	0.0690313
Triacylglycerol	TG 45:0	TG 14:0_15:0_16:0	ISTD Resp. Ratio	0.0182417	0.0199672	0.013698	0.0084164	0.00836752	0.00778704
Triacylglycerol	TG 45:0	TG 15:0_15:0_15:0	ISTD Resp. Ratio	0.061853	0.0659645	0.0348585	0.0212362	0.0169193	0.0252722
Triacylglycerol	TG 45:1		ISTD Resp. Ratio	0.154223	0.15687	0.105045	0.0613388	0.0561741	0.0607652
Triacylglycerol	TG 45:3		ISTD Resp. Ratio	0.259112	0.240108	0.275058	0.181703	0.171554	0.145004
Triacylglycerol	TG 46:0		ISTD Resp. Ratio	0.033618	0.0459069	0.0259351	0.0123937	0.0100181	0.0163073
Triacylglycerol	TG 46:1	TG 15:0_15:0_16:1	ISTD Resp. Ratio	0.0345742	0.030016	0.0280537	0.0156815	0.0181671	0.0165921
Triacylglycerol	TG 46:2	TG 14:0_14:1_18:1	ISTD Resp. Ratio	0.143309	0.12822	0.127325	0.0918263	0.0890091	0.0766763
Triacylglycerol	TG 46:3		ISTD Resp. Ratio	0.326952	0.305267	0.32927	0.219968	0.209988	0.182857
Triacylglycerol	TG 46:4	TG 14:1_16:1_16:2	ISTD Resp. Ratio	0.0444643	0.0447272	0.0469431	0.0282632	0.026297	0.0225048
Triacylglycerol	TG 47:0	TG 15:0_15:0_17:0	ISTD Resp. Ratio	0.0237838	0.0191711	0.0203984	0.0114714	0.0113985	0.00992163
Triacylglycerol	TG 47:0	TG 15:0_16:0_16:0	ISTD Resp. Ratio	0.0701512	0.082349	0.0442428	0.0251309	0.0185352	0.0280531
Triacylglycerol	TG 47:1	TG 14:0_15:0_18:1	ISTD Resp. Ratio	0.245436	0.233365	0.21145	0.134311	0.130423	0.125225
Triacylglycerol	TG 47:2		ISTD Resp. Ratio	0.554543	0.529935	0.510501	0.319959	0.30505	0.27639
Triacylglycerol	TG 48:0	TG 15:0_16:0_17:0	ISTD Resp. Ratio	0.0320282	0.032354	0.0214955	0.0103	0.0121958	0.0104871
Triacylglycerol	TG 48:1	TG 14:0_16:0_18:1	ISTD Resp. Ratio	0.342631	0.333066	0.270386	0.164723	0.151157	0.156579
Triacylglycerol	TG 48:1	TG 15:0_15:0_18:1	ISTD Resp. Ratio	0.0913875	0.0689887	0.0784356	0.0390768	0.0355649	0.0328506
Triacylglycerol	TG 48:2		ISTD Resp. Ratio	0.305253	0.274678	0.30316	0.192781	0.18262	0.16549
Triacylglycerol	TG 48:3	TG 14:1_16:1_18:1	ISTD Resp. Ratio	0.750631	0.698927	0.754777	0.492181	0.470896	0.412887
Triacylglycerol	TG 48:4	TG 14:1_16:2_18:1	ISTD Resp. Ratio	0.113289	0.105611	0.114474	0.0709848	0.0694223	0.0577115
Triacylglycerol	TG 49:0		ISTD Resp. Ratio	0.0417827	0.0534183	0.0318115	0.0185182	0.014177	0.0192141
Triacylglycerol	TG 49:0	TG 15:0_17:0_17:0	ISTD Resp. Ratio	0.0121787	0.0113364	0.0134116	0.00831007	0.00707129	0.00823759
Triacylglycerol	TG 49:1	TG 15:0_16:0_18:1	ISTD Resp. Ratio	0.327606	0.305524	0.315926	0.191407	0.178445	0.170672
Triacylglycerol	TG 49:2	TG 15:0_16:1_18:1	ISTD Resp. Ratio	1.63372	1.53731	1.62911	1.00457	0.936522	0.851096
Triacylglycerol	TG 49:3		ISTD Resp. Ratio	0.301596	0.268218	0.307247	0.193371	0.181456	0.155667
Triacylglycerol	TG 49:3		ISTD Resp. Ratio	1.03702	0.984178	1.07314	0.673509	0.638538	0.561856
Triacylglycerol	TG 50:0		ISTD Resp. Ratio	0.17287	0.186296	0.144577	0.178673	0.141316	0.182835
Triacylglycerol	TG 50:1	TG 15:0_17:0_18:1	ISTD Resp. Ratio	0.0975614	0.0809496	0.0881853	0.0475152	0.052388	0.0408175
Triacylglycerol	TG 50:1	TG 16:0_16:0_18:1	ISTD Resp. Ratio	0.433805	0.439075	0.411832	0.272522	0.243348	0.254008
Triacylglycerol	TG 50:2	TG 16:0_16:1_18:1	ISTD Resp. Ratio	0.862191	0.780049	0.860822	0.5013	0.471122	0.42603
Triacylglycerol	TG 50:3		ISTD Resp. Ratio	1.31542	1.22426	1.32993	0.821548	0.768934	0.684399
Triacylglycerol	TG 51:0		ISTD Resp. Ratio	0.0307026	0.0342008	0.0282038	0.0141252	0.0144466	0.0170469
Triacylglycerol	TG 51:1	TG 16:0_17:0_18:1	ISTD Resp. Ratio	0.354125	0.346025	0.34736	0.198422	0.165671	0.172874
Triacylglycerol	TG 51:2	TG 15:0_18:1_18:1	ISTD Resp. Ratio	2.22071	2.12754	2.33227	1.34783	1.20996	1.15859
Triacylglycerol	TG 51:3		ISTD Resp. Ratio	5.19221	4.95199	5.49392	3.14254	2.83766	2.67087
Triacylglycerol	TG 52:0	TG 17:0_17:0_18:0	ISTD Resp. Ratio	0.137677	0.15909	0.120458	0.145667	0.119021	0.150595
Triacylglycerol	TG 52:1	TG 17:0_17:0_18:1	ISTD Resp. Ratio	0.346627	0.354983	0.35898	0.217364	0.207101	0.191823
Triacylglycerol	TG 52:2	TG 16:0_18:1_18:1	ISTD Resp. Ratio	1.25092	1.24292	1.35899	0.840436	0.780893	0.735567
Triacylglycerol	TG 52:3	TG 16:1_18:1_18:1	ISTD Resp. Ratio	3.27854	3.02466	3.37219	1.9554	1.9285	1.70122
Triacylglycerol	TG 52:4	TG 16:1_18:1_18:2	ISTD Resp. Ratio	0.656563	0.600577	0.658241	0.424861	0.498264	0.375301
Triacylglycerol	TG 53:2	TG 17:0_18:1_18:1	ISTD Resp. Ratio	1.69445	1.59756	1.78938	0.969271	0.862696	0.847273
Triacylglycerol	TG 53:3	TG 17:1_18:1_18:1	ISTD Resp. Ratio	1.59587	1.54505	1.74034	0.953867	0.865116	0.792874
Triacylglycerol	TG 54:3	TG 18:1_18:1_18:1	ISTD Resp. Ratio	4.22854	4.26539	4.47473	2.6633	2.44608	2.3523
Triacylglycerol	TG 54:4	TG 18:1_18:1_18:2	ISTD Resp. Ratio	0.84028	0.81289	0.870031	0.542435	0.620752	0.487579
Triacylgl+A1:J297ycerol	TG 55:3	TG 18:1_18:1_19:1	ISTD Resp. Ratio	3.30402	3.14627	3.54117	1.94626	1.73332	1.66504
